# Supplementary material for: Metagenomic Insights into Pathogenic Characterization of ST410 Acinetobacter nosocomialis Prevalent in China
Source: Pathogens. 2022 Jul 27;11(8):838. doi: 10.3390/pathogens11080838 (PMC9414201; doi:10.3390/pathogens11080838)
Supplement: Supplementary file 1 [file pathogens-11-00838-s001.zip]

Archive with 13 entries (13 files):
- Figure S1.tiff
- Figure S2.tif
- Figure S3.tif
- Figure S4.tif
- Figure S5.tif
- Figure S6.tif
- Table S1.xlsx
- Table S2.xlsx
- Table S3.xlsx
- Table S4.xlsx
- Table S5.xlsx
- Table S6.xlsx
- Table S7.xlsx
