# Supplementary material for: Metagenomic Insights into Pathogenic Characterization of ST410 Acinetobacter nosocomialis Prevalent in China
Source: Pathogens. 2022 Jul 27;11(8):838. doi: 10.3390/pathogens11080838 (PMC9414201; doi:10.3390/pathogens11080838)
Supplement: Supplementary file 1 [file pathogens-11-00838-s001.zip › Table S1.xlsx]

## Sheet: Table S1
Species	Percent abundance (%)
Acinetobacter nosocomialis	66.458
Acinetobacter baumannii	4.417
Burkholderia contaminans	2.444
Acinetobacter pittii	2.388
Acinetobacter seifertii	1.253
Microbacterium algeriense	1.153
Acidovorax wautersii	1.138
Microbacterium laevaniformans	1.123
Microbacterium sp. PM5	0.91
Sphingomonas echinoides	0.646
Homo sapiens	0.632
Pelomonas saccharophila	0.558
Rhodococcus erythropolis	0.452
Bradyrhizobium viridifuturi	0.443
Pelomonas puraquae	0.407
Ralstonia pickettii	0.386
Herbaspirillum huttiense	0.32
Aquabacterium commune	0.307
Bradyrhizobium tropiciagri	0.271
Bradyrhizobium japonicum	0.271
Acinetobacter johnsonii	0.242
Acinetobacter calcoaceticus	0.227
Cupriavidus pauculus	0.208
Acinetobacter lactucae	0.206
Bradyrhizobium sp. SK17	0.202
Acinetobacter indicus	0.179
Acinetobacter towneri	0.171
Rhodococcus qingshengii	0.168
Rhodococcus enclensis	0.163
Ralstonia mannitolilytica	0.149
Acinetobacter junii	0.145
Moraxella osloensis	0.139
Bradyrhizobium diazoefficiens	0.139
Bradyrhizobium embrapense	0.136
Acinetobacter haemolyticus	0.133
Burkholderia gladioli	0.128
Bradyrhizobium mercantei	0.128
Bradyrhizobium uaiense	0.124
Bradyrhizobium campsiandrae	0.124
Bradyrhizobium manausense	0.117
Bradyrhizobium betae	0.117
Bradyrhizobium cosmicum	0.108
Bradyrhizobium guangdongense	0.105
Ralstonia pseudosolanacearum	0.097
Burkholderia stabilis	0.093
Burkholderia cenocepacia	0.093
Bradyrhizobium stylosanthis	0.09
Bradyrhizobium sp. 6	0.089
Bradyrhizobium elkanii	0.086
Bradyrhizobium symbiodeficiens	0.085
Escherichia coli	0.082
Bradyrhizobium arachidis	0.082
Sphingomonas aquatilis	0.082
Bradyrhizobium nitroreducens	0.081
Bradyrhizobium huanghuaihaiense	0.081
Acinetobacter lwoffii	0.08
Bradyrhizobium centrolobii	0.077
Bradyrhizobium neotropicale	0.077
Burkholderia lata	0.075
Bradyrhizobium guangxiense	0.075
Bradyrhizobium cajani	0.074
Bradyrhizobium yuanmingense	0.074
Bradyrhizobium guangzhouense	0.074
Bradyrhizobium amphicarpaeae	0.071
Methylobacterium oryzae	0.071
Sphingomonas melonis	0.07
Bradyrhizobium pachyrhizi	0.068
Microbacterium lacticum	0.068
Aquabacterium parvum	0.067
Acinetobacter tandoii	0.065
Bradyrhizobium sacchari	0.064
Cupriavidus metallidurans	0.063
Bradyrhizobium ivorense	0.063
Cutibacterium acnes	0.063
Acinetobacter schindleri	0.062
Bradyrhizobium sp. 1	0.062
Bradyrhizobium brasilense	0.061
Acinetobacter sp. DUT-2	0.06
Acinetobacter oleivorans	0.06
Bradyrhizobium rifense	0.06
Bradyrhizobium daqingense	0.06
Bradyrhizobium sp. BTAi1	0.059
Methylobacterium phyllosphaerae	0.058
Bradyrhizobium nanningense	0.057
Roseateles aquatilis	0.056
Bradyrhizobium vignae	0.056
Bradyrhizobium forestalis	0.056
Sphingomonas parapaucimobilis	0.056
Bradyrhizobium cytisi	0.055
Burkholderia ambifaria	0.054
Bradyrhizobium zhanjiangense	0.054
Autographa californica multiple nucleopolyhedrovirus	0.053
Burkholderia cepacia	0.051
Bradyrhizobium sp. CCGE-LA001	0.051
Bradyrhizobium sp.	0.051
Bradyrhizobium macuxiense	0.051
Acinetobacter radioresistens	0.05
Sphingomonas zeae	0.05
Burkholderia vietnamiensis	0.049
Herbaspirillum aquaticum	0.049
Acinetobacter soli	0.048
Acinetobacter variabilis	0.047
Bradyrhizobium ottawaense	0.047
Bradyrhizobium sp. WSM471	0.045
Bradyrhizobium agreste	0.045
Bradyrhizobium canariense	0.044
Malassezia restricta	0.043
Pseudomonas fluorescens	0.042
Acinetobacter guillouiae	0.04
Bradyrhizobium glycinis	0.04
Bradyrhizobium shewense	0.038
Bradyrhizobium diversitatis	0.038
Burkholderia puraquae	0.036
Cupriavidus campinensis	0.036
Bradyrhizobium sp. ORS 278	0.036
Bradyrhizobium sp. ORS 285	0.036
Bradyrhizobium sp. G22	0.036
Bradyrhizobium liaoningense	0.036
Methylobacterium currus	0.035
Corynebacterium tuberculostearicum	0.035
Undibacterium squillarum	0.034
Burkholderia metallica	0.032
Aquabacterium olei	0.03
Bradyrhizobium oligotrophicum	0.03
Acidovorax avenae	0.028
Delftia tsuruhatensis	0.026
Acinetobacter ursingii	0.025
Comamonas granuli	0.025
Vitreoscilla stercoraria	0.025
Microbacterium hominis	0.025
Paucibacter aquatile	0.024
Bradyrhizobium algeriense	0.024
Streptococcus pyogenes	0.024
Burkholderia dolosa	0.023
Mitsuaria chitosanitabida	0.023
Burkholderia multivorans	0.021
Burkholderia pseudomallei	0.021
Paucibacter oligotrophus	0.021
Bradyrhizobium erythrophlei	0.021
Bradyrhizobium valentinum	0.021
Rhodopseudomonas palustris	0.021
Kinneretia asaccharophila	0.02
Staphylococcus epidermidis	0.02
Acinetobacter sp. WCHA55	0.019
Bradyrhizobium icense	0.019
Methylobacterium radiotolerans	0.019
Brucella intermedia	0.019
Phreatobacter oligotrophus	0.019
Rhodococcus globerulus	0.019
Acinetobacter parvus	0.018
Sphingomonas glacialis	0.018
Corynebacterium kefirresidentii	0.018
Cupriavidus plantarum	0.017
Paucibacter toxinivorans	0.017
Achromobacter xylosoxidans	0.017
Bradyrhizobium sp. CCBAU 051011	0.017
Bradyrhizobium retamae	0.017
Bradyrhizobium lablabi	0.017
Afipia broomeae	0.017
Acinetobacter kookii	0.016
Acinetobacter pullicarnis	0.016
Ralstonia insidiosa	0.016
Bradyrhizobium jicamae	0.016
Microbacterium oxydans	0.016
Kocuria rosea	0.016
Burkholderia ubonensis	0.015
Burkholderia pyrrocinia	0.015
Mitsuaria sp. 7	0.015
Bradyrhizobium paxllaeri	0.015
Bosea sp. RAC05	0.015
Sphingomonas sp. HMP6	0.015
Staphylococcus hominis	0.015
Acinetobacter colistiniresistens	0.014
Pseudomonas paracarnis	0.014
Burkholderia seminalis	0.014
Burkholderia diffusa	0.014
Aquabacterium fontiphilum	0.014
Sphingomonas psychrolutea	0.014
Brevundimonas aurantiaca	0.014
Amycolatopsis vancoresmycina	0.014
Acinetobacter sp. WCHAc010034	0.013
Burkholderia territorii	0.013
Burkholderia latens	0.013
Roseateles depolymerans	0.013
Ideonella dechloratans	0.013
Inhella crocodyli	0.013
Acinetobacter modestus	0.012
Acinetobacter bohemicus	0.012
Cupriavidus basilensis	0.012
Cupriavidus oxalaticus	0.012
Alicycliphilus denitrificans	0.012
Paucibacter sp. KCTC 42545	0.012
Roseateles terrae	0.012
Rubrivivax gelatinosus	0.012
Pseudorivibacter rhizosphaerae	0.012
Aquamicrobium lusatiense	0.012
Sphingobium xenophagum	0.012
Pseudomonas japonica	0.011
Burkholderia pseudomultivorans	0.011
Acidovorax citrulli	0.011
Aquabacterium pictum	0.011
Ideonella azotifigens	0.011
Ideonella sakaiensis	0.011
Sphaerotilus natans	0.011
Piscinibacter defluvii	0.011
Methylobacterium aquaticum	0.011
Methylobacterium platani	0.011
Corynebacterium afermentans	0.011
Mycobacterium gastri	0.011
Streptomyces iakyrus	0.011
Acinetobacter sp. WCHA45	0.01
Acinetobacter venetianus	0.01
Acinetobacter bereziniae	0.01
Acinetobacter cumulans	0.01
Acinetobacter pullorum	0.01
Burkholderia paludis	0.01
Acidovorax oryzae	0.01
Kocuria rhizophila	0.01
Nocardia otitidiscaviarum	0.01
Actinomadura cremea	0.01
Burkholderia thailandensis	0.009
Cupriavidus pinatubonensis	0.009
Cupriavidus necator	0.009
Acidovorax anthurii	0.009
Acidovorax valerianellae	0.009
Acidovorax konjaci	0.009
Acidovorax cattleyae	0.009
Inhella inkyongensis	0.009
Aquincola tertiaricarbonis	0.009
Bosea lupini	0.009
Mesorhizobium loti	0.009
Sphingomonas leidyi	0.009
Sphingobium limneticum	0.009
Microbacterium marinum	0.009
Acinetobacter pseudolwoffii	0.008
Salinimonas chungwhensis	0.008
Acidovorax ebreus	0.008
Diaphorobacter polyhydroxybutyrativorans	0.008
Rubrivivax albus	0.008
Methylobacterium brachiatum	0.008
Sphingomonas alpina	0.008
Caulobacter sp. FWC26	0.008
Acinetobacter guerrae	0.007
Acinetobacter wuhouensis	0.007
Pseudomonas syringae pv. coryli	0.007
Stenotrophomonas pavanii	0.007
Burkholderia stagnalis	0.007
Burkholderia anthina	0.007
Cupriavidus gilardii	0.007
Cupriavidus neocaledonicus	0.007
Paraburkholderia caffeinitolerans	0.007
Acidovorax caeni	0.007
Acidovorax carolinensis	0.007
Variovorax paradoxus	0.007
Hydrogenophaga intermedia	0.007
Geomonas soli	0.007
Xenophilus azovorans	0.007
Leptothrix mobilis	0.007
Leptothrix cholodnii	0.007
Methylibium petroleiphilum	0.007
Bosea sp. Tri-49	0.007
Methylobacterium mesophilicum	0.007
Methylobacterium phyllostachyos	0.007
Methylobacterium segetis	0.007
Sphingomonas sp. FARSPH	0.007
Sphingomonas populi	0.007
Sphingomonas adhaesiva	0.007
Sphingobium psychrophilum	0.007
Caulobacter vibrioides	0.007
Sphingobacterium multivorum	0.007
Aspergillus sp. MA 6041	0.007
Malassezia globosa	0.007
Acinetobacter tjernbergiae	0.006
Acinetobacter courvalinii	0.006
Acinetobacter gyllenbergii	0.006
Acinetobacter stercoris	0.006
Pseudomonas putida	0.006
Pseudomonas aeruginosa	0.006
Vibrio cholerae	0.006
Cupriavidus malaysiensis	0.006
Cupriavidus lacunae	0.006
Cupriavidus alkaliphilus	0.006
Cupriavidus nantongensis	0.006
Acidovorax sp. KKS102	0.006
Acidovorax radicis	0.006
Acidovorax temperans	0.006
Acidovorax monticola	0.006
Comamonas testosteroni	0.006
Comamonas thiooxydans	0.006
Ramlibacter tataouinensis	0.006
Schlegelella thermodepolymerans	0.006
Aquabacterium tepidiphilum	0.006
Sphaerotilus hippei	0.006
Rhizobacter gummiphilus	0.006
Rivibacter subsaxonicus	0.006
Azohydromonas australica	0.006
Aromatoleum evansii	0.006
Afipia sp. GAS231	0.006
Methylorubrum extorquens	0.006
Mesorhizobium carmichaelinearum	0.006
Sphingomonas abaci	0.006
Sphingomonas paucimobilis	0.006
Magnetospirillum gryphiswaldense	0.006
Streptomyces gancidicus	0.006
Micromonospora maritima	0.006
Paenibacillus jamilae	0.006
Kurthia zopfii	0.006
Kurthia sibirica	0.006
Flavobacterium micromati	0.006
Candida parapsilosis	0.006
Acinetobacter halotolerans	0.005
Acinetobacter defluvii	0.005
Acinetobacter kyonggiensis	0.005
Acinetobacter proteolyticus	0.005
Pseudomonas huaxiensis	0.005
Pseudomonas syringae	0.005
Pseudomonas carnis	0.005
Stenotrophomonas maltophilia	0.005
Yersinia pestis	0.005
Cupriavidus taiwanensis	0.005
Acidovorax sp. 1608163	0.005
Acidovorax kalamii	0.005
Acidovorax delafieldii	0.005
Variovorax sp. HW608	0.005
Variovorax boronicumulans	0.005
Curvibacter gracilis	0.005
Schlegelella koreensis	0.005
Pseudorhodoferax soli	0.005
Pseudorhodoferax aquiterrae	0.005
Zhizhongheella caldifontis	0.005
Rubrivivax benzoatilyticus	0.005
Tepidimonas fonticaldi	0.005
Sphaerotilus montanus	0.005
[Polyangium] brachysporum	0.005
Herbaspirillum rubrisubalbicans	0.005
Azohydromonas aeria	0.005
Azohydromonas lata	0.005
Burkholderiales bacterium JOSHI_001	0.005
Rhodopseudomonas rhenobacensis	0.005
Nitrobacter hamburgensis	0.005
Tardiphaga robiniae	0.005
Methylobacterium sp. WL1	0.005
Methylobacterium sp. 17Sr1-43	0.005
Methylobacterium pseudosasicola	0.005
Methylobacterium dankookense	0.005
Methylobacterium symbioticum	0.005
Kaistia algarum	0.005
Sphingomonas yabuuchiae	0.005
Sphingobium yanoikuyae	0.005
Sphingobium baderi	0.005
Brevundimonas naejangsanensis	0.005
Caulobacter segnis	0.005
Microbacterium aurum	0.005
Microbacterium dextranolyticum	0.005
Micrococcus luteus	0.005
Janibacter indicus	0.005
Streptomyces lividans	0.005
Marmoricola aurantiacus	0.005
Streptococcus constellatus	0.005
Finegoldia magna	0.005
Anisakis simplex	0.005
Tetrahymena thermophila	0.005
Acinetobacter phage vB_AbaS_TRS1	0.005
