# Supplementary material for: Metagenomic Insights into Pathogenic Characterization of ST410 Acinetobacter nosocomialis Prevalent in China
Source: Pathogens. 2022 Jul 27;11(8):838. doi: 10.3390/pathogens11080838 (PMC9414201; doi:10.3390/pathogens11080838)
Supplement: Supplementary file 1 [file pathogens-11-00838-s001.zip › Table S2.xlsx]

## Sheet: Table S2
Species	Genomes	GCF_002055515/CA16	GCF_008632635/K09_14	GCF_002082665/SSA3	GCF_021165835/ACa13	GCF_014718355/AS73	Metagenome/WHM01	GCF_000695855/AC29	GCF_014717515/AS79	GCF_001617545/IEC338SC	GCF_002076935/OTEC_02	GCF_013122135/QL_1	GCF_001577285/AP_882	GCF_005281455/M2
A. calcoaceticus	GCF_002055515/CA16	1	0.864685	0.862884	0.969312	0.865954	0.862312	0.864777	0.866488	0.897601	0.897476	0.896794	0.897689	0.863509
A. baumannii	GCF_008632635/K09_14	0.865446	1	0.913631	0.865223	0.896727	0.914509	0.978542	0.898291	0.879786	0.875142	0.874959	0.880752	0.912269
A. nosocomialis	GCF_002082665/SSA3	0.862963	0.913515	1	0.863648	0.916303	0.976328	0.916587	0.918041	0.873552	0.869896	0.87023	0.876044	0.97503
A. calcoaceticus	GCF_021165835/ACa13	0.969073	0.865225	0.863432	1	0.866487	0.863385	0.865616	0.867349	0.898509	0.89773	0.897629	0.897024	0.864639
A. seifertii	GCF_014718355/AS73	0.866014	0.896738	0.916362	0.866446	1	0.916632	0.898067	0.971733	0.877786	0.873145	0.873209	0.877275	0.91888
A. nosocomialis	Metagenome/WHM01	0.8619	0.913398	0.976016	0.862411	0.915826	1	0.913946	0.91813	0.87325	0.869334	0.869287	0.875432	0.975402
A. baumannii	GCF_000695855/AC29	0.864824	0.978608	0.915961	0.865113	0.897403	0.914742	1	0.899073	0.878018	0.874481	0.874473	0.879487	0.913742
A. seifertii	GCF_014717515/AS79	0.86743	0.898038	0.91795	0.867652	0.971636	0.919248	0.899041	1	0.878178	0.872833	0.873364	0.876901	0.921345
A. pittii	GCF_001617545/IEC338SC	0.898297	0.880225	0.874212	0.898972	0.877731	0.874784	0.878497	0.878065	1	0.933244	0.932262	0.959966	0.874854
A. lactucae	GCF_002076935/OTEC_02	0.896949	0.874756	0.869577	0.897228	0.872555	0.869954	0.874131	0.872428	0.932441	1	0.972708	0.933849	0.870215
A. lactucae	GCF_013122135/QL_1	0.896722	0.874648	0.869761	0.897551	0.872959	0.870691	0.874418	0.872751	0.931522	0.972854	1	0.933531	0.870394
A. pittii	GCF_001577285/AP_882	0.897226	0.880882	0.875333	0.896833	0.877874	0.875932	0.879884	0.876017	0.959295	0.933811	0.933805	1	0.874342
A. nosocomialis	GCF_005281455/M2	0.864491	0.912586	0.975279	0.865307	0.918447	0.976424	0.913875	0.92136	0.875206	0.870898	0.870832	0.875014	1
