# Supplementary material for: Metagenomic Insights into Pathogenic Characterization of ST410 Acinetobacter nosocomialis Prevalent in China
Source: Pathogens. 2022 Jul 27;11(8):838. doi: 10.3390/pathogens11080838 (PMC9414201; doi:10.3390/pathogens11080838)
Supplement: Supplementary file 1 [file pathogens-11-00838-s001.zip › Table S3.xlsx]

## Sheet: Table S3
Assembly ID	Strain	Country	Year	ANI (%)a	Acinetobacter baumannii Pasteur MLST								Ribosomal MLST
					ST	Gene1	Gene2	Gene3	Gene4	Gene5	Gene6	Gene7	id	No. of ribosomal loci	rST	species
GCF_000300635	Ab22222	Unknown	Unknown	97.6203	71	Pas_cpn60(20)	Pas_fusA(26)	Pas_gltA(26)	Pas_pyrG(14)	Pas_recA(26)	Pas_rplB(16)	Pas_rpoB(25)	5786	53	8359	Acinetobacter nosocomialis
GCF_000301695	TG19596	Unknown	Unknown	97.4747	501	Pas_cpn60(22)	Pas_fusA(26)	Pas_gltA(47)	Pas_pyrG(14)	Pas_recA(50)	Pas_rplB(16)	Pas_rpoB(25)	5722	53	31328	Acinetobacter nosocomialis
GCF_000301775	TG21145	Unknown	Unknown	97.4149	74	Pas_cpn60(22)	Pas_fusA(26)	Pas_gltA(29)	Pas_pyrG(14)	Pas_recA(27)	Pas_rplB(16)	Pas_rpoB(23)	5723	52		Acinetobacter nosocomialis
GCF_000314595	WC-487	Iraq	2008	97.6282	410	Pas_cpn60(20)	Pas_fusA(26)	Pas_gltA(26)	Pas_pyrG(14)	Pas_recA(26)	Pas_rplB(16)	Pas_rpoB(23)	1947	53	31323	Acinetobacter nosocomialis
GCF_000368085	NIPH 2119	Netherlands	1987	97.6417	76	Pas_cpn60(20)	Pas_fusA(26)	Pas_gltA(26)	Pas_pyrG(18)	Pas_recA(27)	Pas_rplB(19)	Pas_rpoB(23)	3009	53	8361	Acinetobacter nosocomialis
GCF_000368605	NIPH 386	Czech Republic	1996	97.6078	410	Pas_cpn60(20)	Pas_fusA(26)	Pas_gltA(26)	Pas_pyrG(14)	Pas_recA(26)	Pas_rplB(16)	Pas_rpoB(23)	6540	53	31327	Acinetobacter nosocomialis
GCF_000529215	28F	Unknown	Unknown	97.6449	71	Pas_cpn60(20)	Pas_fusA(26)	Pas_gltA(26)	Pas_pyrG(14)	Pas_recA(26)	Pas_rplB(16)	Pas_rpoB(25)	5724	53	31329	Acinetobacter nosocomialis
GCF_000694975	BIDMC 57	USA	2013	97.6326	530	Pas_cpn60(20)	Pas_fusA(26)	Pas_gltA(90)	Pas_pyrG(14)	Pas_recA(26)	Pas_rplB(16)	Pas_rpoB(47)	2709	53	9512	Acinetobacter nosocomialis
GCF_000775795	NBRC 110500	Japan	Unknown	97.5968	1181	Pas_cpn60(59)	Pas_fusA(26)	Pas_gltA(26)	Pas_pyrG(14)	Pas_recA(58)	Pas_rplB(16)	Pas_rpoB(47)	5689	53	81547	Acinetobacter nosocomialis
GCF_000775895	GTC 03312	Unknown	Unknown	97.5908	1181	Pas_cpn60(59)	Pas_fusA(26)	Pas_gltA(26)	Pas_pyrG(14)	Pas_recA(58)	Pas_rplB(16)	Pas_rpoB(47)	5690	53	81547	Acinetobacter nosocomialis
GCF_000802905	T228	Thailand	2010	97.3941	279	Pas_cpn60(22)	Pas_fusA(26)	Pas_gltA(47)	Pas_pyrG(14)	Pas_recA(50)	Pas_rplB(16)	Pas_rpoB(47)	732	53	31333	Acinetobacter nosocomialis
GCF_000814165	6411	Colombia	2012	97.679	322	Pas_cpn60(55)	Pas_fusA(26)	Pas_gltA(54)	Pas_pyrG(14)	Pas_recA(58)	Pas_rplB(16)	Pas_rpoB(47)	3074	53	39399	Acinetobacter nosocomialis
GCF_000836055	LMG 10619	Unknown	Unknown	97.6347	76	Pas_cpn60(20)	Pas_fusA(26)	Pas_gltA(26)	Pas_pyrG(18)	Pas_recA(27)	Pas_rplB(19)	Pas_rpoB(23)	5656	53	31326	Acinetobacter nosocomialis
GCF_000931675	GTC 03313	Japan	Unknown	97.618	68	Pas_cpn60(20)	Pas_fusA(24)	Pas_gltA(26)	Pas_pyrG(14)	Pas_recA(23)	Pas_rplB(16)	Pas_rpoB(23)	5673	53	31297	Acinetobacter nosocomialis
GCF_000931775	NBRC 110501	Japan	Unknown	97.6057	68	Pas_cpn60(20)	Pas_fusA(24)	Pas_gltA(26)	Pas_pyrG(14)	Pas_recA(23)	Pas_rplB(16)	Pas_rpoB(23)	5675	53	31297	Acinetobacter nosocomialis
GCF_000931795	NBRC 110503	Japan	Unknown	97.5935	68	Pas_cpn60(20)	Pas_fusA(24)	Pas_gltA(26)	Pas_pyrG(14)	Pas_recA(23)	Pas_rplB(16)	Pas_rpoB(23)	5674	53	31297	Acinetobacter nosocomialis
GCF_000949675	NBRC 110498	Japan	2008	97.6986	781	Pas_cpn60(20)	Pas_fusA(26)	Pas_gltA(26)	Pas_pyrG(14)	Pas_recA(26)	Pas_rplB(16)	Pas_rpoB(47)	5691	53	68463	Acinetobacter nosocomialis
GCF_000949695	NBRC 110499	Japan	2008	97.7228	781	Pas_cpn60(20)	Pas_fusA(26)	Pas_gltA(26)	Pas_pyrG(14)	Pas_recA(26)	Pas_rplB(16)	Pas_rpoB(47)	5697	53	68463	Acinetobacter nosocomialis
GCF_000949715	NBRC 110502	Japan	Unknown	97.6028	68	Pas_cpn60(20)	Pas_fusA(24)	Pas_gltA(26)	Pas_pyrG(14)	Pas_recA(23)	Pas_rplB(16)	Pas_rpoB(23)	5677	53	31297	Acinetobacter nosocomialis
GCF_001056825	446_ABAU	USA	Unknown	97.6531	68	Pas_cpn60(20)	Pas_fusA(24)	Pas_gltA(26)	Pas_pyrG(14)	Pas_recA(23)	Pas_rplB(16)	Pas_rpoB(23)	5746	53	31297	Acinetobacter nosocomialis
GCF_001414835	ABBL058	USA	2008	97.614	410	Pas_cpn60(20)	Pas_fusA(26)	Pas_gltA(26)	Pas_pyrG(14)	Pas_recA(26)	Pas_rplB(16)	Pas_rpoB(23)	5693	52		Acinetobacter nosocomialis
GCF_001433095	ABBL032	USA	2006	97.6519	71	Pas_cpn60(20)	Pas_fusA(26)	Pas_gltA(26)	Pas_pyrG(14)	Pas_recA(26)	Pas_rplB(16)	Pas_rpoB(25)	5700	53	31329	Acinetobacter nosocomialis
GCF_001680455	HJ14	China	2014	97.6658	217	Pas_cpn60(20)	Pas_fusA(24)	Pas_gltA(26)	Pas_pyrG(14)	Pas_recA(23)	Pas_rplB(19)	Pas_rpoB(23)	5748	53	8674	Acinetobacter nosocomialis
GCF_001861705	XH796	China	2014	97.6062	-	Pas_cpn60(20)	Pas_fusA(24)	Pas_gltA(26)	Pas_pyrG(14)	Pas_recA(23)	Pas_rplB(16)	Pas_rpoB(-)	5726	48		Acinetobacter nosocomialis
GCF_001862695	XH762	China	2013	97.6441	68	Pas_cpn60(20)	Pas_fusA(24)	Pas_gltA(26)	Pas_pyrG(14)	Pas_recA(23)	Pas_rplB(16)	Pas_rpoB(23)	5728	53	31297	Acinetobacter nosocomialis
GCF_001863655	XH551	China	2014	97.6489	68	Pas_cpn60(20)	Pas_fusA(24)	Pas_gltA(26)	Pas_pyrG(14)	Pas_recA(23)	Pas_rplB(16)	Pas_rpoB(23)	5732	53	31297	Acinetobacter nosocomialis
GCF_001864205	XH653	China	2014	97.6384	68	Pas_cpn60(20)	Pas_fusA(24)	Pas_gltA(26)	Pas_pyrG(14)	Pas_recA(23)	Pas_rplB(16)	Pas_rpoB(23)	5730	53	31297	Acinetobacter nosocomialis
GCF_001864245	XH654	China	2015	97.6512	68	Pas_cpn60(20)	Pas_fusA(24)	Pas_gltA(26)	Pas_pyrG(14)	Pas_recA(23)	Pas_rplB(16)	Pas_rpoB(23)	5731	53	31297	Acinetobacter nosocomialis
GCF_002082665	SSA3	South Korea	2013	97.5279	433	Pas_cpn60(22)	Pas_fusA(26)	Pas_gltA(29)	Pas_pyrG(14)	Pas_recA(27)	Pas_rplB(16)	Pas_rpoB(47)	5327	53	68466	Acinetobacter nosocomialis
GCF_002137015	ARLG-1828	Unknown	Unknown	97.645	71	Pas_cpn60(20)	Pas_fusA(26)	Pas_gltA(26)	Pas_pyrG(14)	Pas_recA(26)	Pas_rplB(16)	Pas_rpoB(25)	5694	53	31329	Acinetobacter nosocomialis
GCF_002137075	ARLG-1947	Unknown	Unknown	97.671	395	Pas_cpn60(59)	Pas_fusA(26)	Pas_gltA(59)	Pas_pyrG(14)	Pas_recA(23)	Pas_rplB(16)	Pas_rpoB(47)	5686	53	68465	Acinetobacter nosocomialis
GCF_002137515	ARLG-1943	Unknown	Unknown	97.4675	501	Pas_cpn60(22)	Pas_fusA(26)	Pas_gltA(47)	Pas_pyrG(14)	Pas_recA(50)	Pas_rplB(16)	Pas_rpoB(25)	5681	53	31328	Acinetobacter nosocomialis
GCF_002144915	ARLG1962	Unknown	Unknown	97.7225	395	Pas_cpn60(59)	Pas_fusA(26)	Pas_gltA(59)	Pas_pyrG(14)	Pas_recA(23)	Pas_rplB(16)	Pas_rpoB(47)	5696	53	108030	Acinetobacter nosocomialis
GCF_002145205	ARLG1930	Unknown	Unknown	99.9853	1602	Pas_cpn60(59)	Pas_fusA(26)	Pas_gltA(90)	Pas_pyrG(14)	Pas_recA(251)	Pas_rplB(16)	Pas_rpoB(49)	5662	53	31325	Acinetobacter nosocomialis
GCF_002161975	ABUH381	USA	2009	97.6689	71	Pas_cpn60(20)	Pas_fusA(26)	Pas_gltA(26)	Pas_pyrG(14)	Pas_recA(26)	Pas_rplB(16)	Pas_rpoB(25)	5701	53	31329	Acinetobacter nosocomialis
GCF_002166815	P020	China	Unknown	97.7596	1264	Pas_cpn60(22)	Pas_fusA(26)	Pas_gltA(90)	Pas_pyrG(14)	Pas_recA(23)	Pas_rplB(16)	Pas_rpoB(49)	5721	53	68464	Acinetobacter nosocomialis
GCF_002634315	AN2605	Cote d'Ivoire	2015	97.6101	68	Pas_cpn60(20)	Pas_fusA(24)	Pas_gltA(26)	Pas_pyrG(14)	Pas_recA(23)	Pas_rplB(16)	Pas_rpoB(23)	5752	52		Acinetobacter nosocomialis
GCF_002951295	FDAARGOS_129	USA	2014	97.5264	433	Pas_cpn60(22)	Pas_fusA(26)	Pas_gltA(29)	Pas_pyrG(14)	Pas_recA(27)	Pas_rplB(16)	Pas_rpoB(47)	5330	53	66039	Acinetobacter nosocomialis
GCF_003006925	AB32	China	2015	97.3668	279	Pas_cpn60(22)	Pas_fusA(26)	Pas_gltA(47)	Pas_pyrG(14)	Pas_recA(50)	Pas_rplB(16)	Pas_rpoB(47)	5747	53	31333	Acinetobacter nosocomialis
GCF_003007175	AB11	China	2014	97.7344	1264	Pas_cpn60(22)	Pas_fusA(26)	Pas_gltA(90)	Pas_pyrG(14)	Pas_recA(23)	Pas_rplB(16)	Pas_rpoB(49)	5741	53	68464	Acinetobacter nosocomialis
GCF_003007235	AB7	China	2014	97.6999	782	Pas_cpn60(22)	Pas_fusA(26)	Pas_gltA(47)	Pas_pyrG(14)	Pas_recA(27)	Pas_rplB(16)	Pas_rpoB(47)	5787	53	79222	Acinetobacter nosocomialis
GCF_003007555	AB6	China	2013	97.6891	782	Pas_cpn60(22)	Pas_fusA(26)	Pas_gltA(47)	Pas_pyrG(14)	Pas_recA(27)	Pas_rplB(16)	Pas_rpoB(47)	5788	53	79222	Acinetobacter nosocomialis
GCF_003007575	AB14	China	2013	97.6581	768	Pas_cpn60(22)	Pas_fusA(26)	Pas_gltA(91)	Pas_pyrG(18)	Pas_recA(23)	Pas_rplB(19)	Pas_rpoB(47)	5740	0	8787	Acinetobacter nosocomialis
GCF_003143895	NCTC 8102	USA	1950	97.4271	74	Pas_cpn60(22)	Pas_fusA(26)	Pas_gltA(29)	Pas_pyrG(14)	Pas_recA(27)	Pas_rplB(16)	Pas_rpoB(23)	5329	53	89247	Acinetobacter nosocomialis
GCF_003240495	R34	France	2017	97.5827	71	Pas_cpn60(20)	Pas_fusA(26)	Pas_gltA(26)	Pas_pyrG(14)	Pas_recA(26)	Pas_rplB(16)	Pas_rpoB(25)	5753	53	89248	Acinetobacter nosocomialis
GCF_003569685	OCU_Ac13	Japan	2011	97.646	768	Pas_cpn60(22)	Pas_fusA(26)	Pas_gltA(91)	Pas_pyrG(18)	Pas_recA(23)	Pas_rplB(19)	Pas_rpoB(47)	5751	53	97506	Acinetobacter nosocomialis
GCF_003947625	TG22170	USA	2011	97.5564	1166	Pas_cpn60(22)	Pas_fusA(26)	Pas_gltA(29)	Pas_pyrG(14)	Pas_recA(172)	Pas_rplB(16)	Pas_rpoB(47)	5699	53	102648	Acinetobacter nosocomialis
GCF_004295305	KAN02	South Korea	2015	97.7489	1264	Pas_cpn60(22)	Pas_fusA(26)	Pas_gltA(90)	Pas_pyrG(14)	Pas_recA(23)	Pas_rplB(16)	Pas_rpoB(49)	5326	53	68464	Acinetobacter nosocomialis
GCF_004792395	KAN01	South Korea	2015	97.6815	768	Pas_cpn60(22)	Pas_fusA(26)	Pas_gltA(91)	Pas_pyrG(18)	Pas_recA(23)	Pas_rplB(19)	Pas_rpoB(47)	5333	53	113538	Acinetobacter nosocomialis
GCF_005281455	M2	USA	1996	100	1602	Pas_cpn60(59)	Pas_fusA(26)	Pas_gltA(90)	Pas_pyrG(14)	Pas_recA(251)	Pas_rplB(16)	Pas_rpoB(49)	5332	53	31325	Acinetobacter nosocomialis
GCF_006367385	AB-HZ-B74	China	2014	97.6917	204	Pas_cpn60(22)	Pas_fusA(26)	Pas_gltA(47)	Pas_pyrG(18)	Pas_recA(27)	Pas_rplB(16)	Pas_rpoB(47)	5665	53	121697	Acinetobacter nosocomialis
GCF_007680125	DE0048	USA	2018	97.6246	410	Pas_cpn60(20)	Pas_fusA(26)	Pas_gltA(26)	Pas_pyrG(14)	Pas_recA(26)	Pas_rplB(16)	Pas_rpoB(23)	5742	53	126168	Acinetobacter nosocomialis
GCF_007680215	DE0040	USA	2018	97.6286	410	Pas_cpn60(20)	Pas_fusA(26)	Pas_gltA(26)	Pas_pyrG(14)	Pas_recA(26)	Pas_rplB(16)	Pas_rpoB(23)	5743	53	126168	Acinetobacter nosocomialis
GCF_007680245	DE0041	USA	2018	97.6267	410	Pas_cpn60(20)	Pas_fusA(26)	Pas_gltA(26)	Pas_pyrG(14)	Pas_recA(26)	Pas_rplB(16)	Pas_rpoB(23)	5745	53	126168	Acinetobacter nosocomialis
GCF_008086325	J1A	Unknown	2016	97.6689	768	Pas_cpn60(22)	Pas_fusA(26)	Pas_gltA(91)	Pas_pyrG(18)	Pas_recA(23)	Pas_rplB(19)	Pas_rpoB(47)	5331	53	126169	Acinetobacter nosocomialis
GCF_008975785	TUM15004	Japan	2009	97.6857	768	Pas_cpn60(22)	Pas_fusA(26)	Pas_gltA(91)	Pas_pyrG(18)	Pas_recA(23)	Pas_rplB(19)	Pas_rpoB(47)	5692	53	8787	Acinetobacter nosocomialis
GCF_008977335	TUM15019	Japan	2012	97.6885	1715	Pas_cpn60(192)	Pas_fusA(26)	Pas_gltA(115)	Pas_pyrG(14)	Pas_recA(251)	Pas_rplB(16)	Pas_rpoB(23)	5680	53	131192	Acinetobacter nosocomialis
GCF_008977755	TUM15023	Japan	Unknown	97.6825	1715	Pas_cpn60(192)	Pas_fusA(26)	Pas_gltA(115)	Pas_pyrG(14)	Pas_recA(251)	Pas_rplB(16)	Pas_rpoB(23)	5667	53	131192	Acinetobacter nosocomialis
GCF_008978105	TUM15027	Japan	Unknown	97.6849	1715	Pas_cpn60(192)	Pas_fusA(26)	Pas_gltA(115)	Pas_pyrG(14)	Pas_recA(251)	Pas_rplB(16)	Pas_rpoB(23)	5663	53	131192	Acinetobacter nosocomialis
GCF_008979945	TUM15057	Japan	2011	97.6625	768	Pas_cpn60(22)	Pas_fusA(26)	Pas_gltA(91)	Pas_pyrG(18)	Pas_recA(23)	Pas_rplB(19)	Pas_rpoB(47)	5703	53	131193	Acinetobacter nosocomialis
GCF_008982145	TUM15102	Japan	Unknown	97.6155	410	Pas_cpn60(20)	Pas_fusA(26)	Pas_gltA(26)	Pas_pyrG(14)	Pas_recA(26)	Pas_rplB(16)	Pas_rpoB(23)	5712	53	31321	Acinetobacter nosocomialis
GCF_008983005	TUM15119	Japan	2013	97.7833	1681	Pas_cpn60(256)	Pas_fusA(26)	Pas_gltA(59)	Pas_pyrG(14)	Pas_recA(23)	Pas_rplB(16)	Pas_rpoB(168)	5668	53	131194	Acinetobacter nosocomialis
GCF_008983505	TUM15124	Japan	2013	97.6583	768	Pas_cpn60(22)	Pas_fusA(26)	Pas_gltA(91)	Pas_pyrG(18)	Pas_recA(23)	Pas_rplB(19)	Pas_rpoB(47)	5716	53	131193	Acinetobacter nosocomialis
GCF_008984125	TUM15138	Japan	2013	97.6074	71	Pas_cpn60(20)	Pas_fusA(26)	Pas_gltA(26)	Pas_pyrG(14)	Pas_recA(26)	Pas_rplB(16)	Pas_rpoB(25)	5710	53	131195	Acinetobacter nosocomialis
GCF_008984405	TUM15142	Japan	2013	97.7589	1264	Pas_cpn60(22)	Pas_fusA(26)	Pas_gltA(90)	Pas_pyrG(14)	Pas_recA(23)	Pas_rplB(16)	Pas_rpoB(49)	5678	53	68464	Acinetobacter nosocomialis
GCF_008986925	TUM15184	Japan	2012	97.3754	882	Pas_cpn60(22)	Pas_fusA(136)	Pas_gltA(47)	Pas_pyrG(14)	Pas_recA(50)	Pas_rplB(16)	Pas_rpoB(47)	5705	53	131196	Acinetobacter nosocomialis
GCF_008986985	TUM15187	Japan	2012	97.6179	1269	Pas_cpn60(20)	Pas_fusA(184)	Pas_gltA(26)	Pas_pyrG(14)	Pas_recA(61)	Pas_rplB(16)	Pas_rpoB(23)	5711	53	131197	Acinetobacter nosocomialis
GCF_008987925	TUM15200	Japan	2012	97.5288	501	Pas_cpn60(22)	Pas_fusA(26)	Pas_gltA(47)	Pas_pyrG(14)	Pas_recA(50)	Pas_rplB(16)	Pas_rpoB(25)	5702	53	131198	Acinetobacter nosocomialis
GCF_008993175	TUM15265	Japan	2011	97.645	768	Pas_cpn60(22)	Pas_fusA(26)	Pas_gltA(91)	Pas_pyrG(18)	Pas_recA(23)	Pas_rplB(19)	Pas_rpoB(47)	5714	53	131193	Acinetobacter nosocomialis
GCF_008994355	TUM15278	Japan	2011	97.6729	395	Pas_cpn60(59)	Pas_fusA(26)	Pas_gltA(59)	Pas_pyrG(14)	Pas_recA(23)	Pas_rplB(16)	Pas_rpoB(47)	5709	53	131199	Acinetobacter nosocomialis
GCF_008994735	TUM15284	Japan	2011	97.4908	782	Pas_cpn60(22)	Pas_fusA(26)	Pas_gltA(47)	Pas_pyrG(14)	Pas_recA(27)	Pas_rplB(16)	Pas_rpoB(47)	5704	53	79222	Acinetobacter nosocomialis
GCF_008995755	TUM15298	Japan	2011	97.4887	782	Pas_cpn60(22)	Pas_fusA(26)	Pas_gltA(47)	Pas_pyrG(14)	Pas_recA(27)	Pas_rplB(16)	Pas_rpoB(47)	5695	53	79222	Acinetobacter nosocomialis
GCF_008995935	TUM15303	Japan	2012	97.6943	1684	Pas_cpn60(59)	Pas_fusA(26)	Pas_gltA(229)	Pas_pyrG(14)	Pas_recA(27)	Pas_rplB(16)	Pas_rpoB(47)	5708	53	131200	Acinetobacter nosocomialis
GCF_008997595	TUM15325	Japan	2012	97.7578	1264	Pas_cpn60(22)	Pas_fusA(26)	Pas_gltA(90)	Pas_pyrG(14)	Pas_recA(23)	Pas_rplB(16)	Pas_rpoB(49)	5661	53	68464	Acinetobacter nosocomialis
GCF_008998055	TUM15329	Japan	2012	97.7275	1682	Pas_cpn60(257)	Pas_fusA(26)	Pas_gltA(47)	Pas_pyrG(14)	Pas_recA(126)	Pas_rplB(16)	Pas_rpoB(47)	5670	53	131201	Acinetobacter nosocomialis
GCF_009000675	TUM15365	Japan	2004	97.4235	782	Pas_cpn60(22)	Pas_fusA(26)	Pas_gltA(47)	Pas_pyrG(14)	Pas_recA(27)	Pas_rplB(16)	Pas_rpoB(47)	5706	53	79222	Acinetobacter nosocomialis
GCF_009001155	TUM15374	Japan	2005	97.4868	433	Pas_cpn60(22)	Pas_fusA(26)	Pas_gltA(29)	Pas_pyrG(14)	Pas_recA(27)	Pas_rplB(16)	Pas_rpoB(47)	5682	53	131202	Acinetobacter nosocomialis
GCF_009002455	TUM15386	Japan	2007	97.4924	1275	Pas_cpn60(22)	Pas_fusA(26)	Pas_gltA(54)	Pas_pyrG(14)	Pas_recA(191)	Pas_rplB(16)	Pas_rpoB(118)	5683	53	131203	Acinetobacter nosocomialis
GCF_009008675	TUM15461	Japan	2009	97.6695	768	Pas_cpn60(22)	Pas_fusA(26)	Pas_gltA(91)	Pas_pyrG(18)	Pas_recA(23)	Pas_rplB(19)	Pas_rpoB(47)	5715	53	131193	Acinetobacter nosocomialis
GCF_009009975	TUM15474	Japan	2009	97.6619	768	Pas_cpn60(22)	Pas_fusA(26)	Pas_gltA(91)	Pas_pyrG(18)	Pas_recA(23)	Pas_rplB(19)	Pas_rpoB(47)	5713	53	131193	Acinetobacter nosocomialis
GCF_009013155	TUM15514	Japan	2011	97.6561	768	Pas_cpn60(22)	Pas_fusA(26)	Pas_gltA(91)	Pas_pyrG(18)	Pas_recA(23)	Pas_rplB(19)	Pas_rpoB(47)	5698	53	8787	Acinetobacter nosocomialis
GCF_009013595	TUM15536	Japan	2013	97.6653	768	Pas_cpn60(22)	Pas_fusA(26)	Pas_gltA(91)	Pas_pyrG(18)	Pas_recA(23)	Pas_rplB(19)	Pas_rpoB(47)	5679	53	8787	Acinetobacter nosocomialis
GCF_009013715	TUM15542	Japan	2013	97.4794	1273	Pas_cpn60(49)	Pas_fusA(26)	Pas_gltA(54)	Pas_pyrG(18)	Pas_recA(27)	Pas_rplB(16)	Pas_rpoB(167)	5707	53	131204	Acinetobacter nosocomialis
GCF_009013975	TUM15558	Japan	2013	97.7051	204	Pas_cpn60(22)	Pas_fusA(26)	Pas_gltA(47)	Pas_pyrG(18)	Pas_recA(27)	Pas_rplB(16)	Pas_rpoB(47)	5666	53	121697	Acinetobacter nosocomialis
GCF_009014135	TUM15566	Japan	2013	97.7006	768	Pas_cpn60(22)	Pas_fusA(26)	Pas_gltA(91)	Pas_pyrG(18)	Pas_recA(23)	Pas_rplB(19)	Pas_rpoB(47)	5660	53	113538	Acinetobacter nosocomialis
GCF_009014215	TUM15572	Japan	2011	97.5901	433	Pas_cpn60(22)	Pas_fusA(26)	Pas_gltA(29)	Pas_pyrG(14)	Pas_recA(27)	Pas_rplB(16)	Pas_rpoB(47)	5658	53	131205	Acinetobacter nosocomialis
GCF_009588945	AC1530	Malaysia	2015	97.4182	1539	Pas_cpn60(47)	Pas_fusA(26)	Pas_gltA(50)	Pas_pyrG(14)	Pas_recA(26)	Pas_rplB(16)	Pas_rpoB(49)	5045	53	131191	Acinetobacter nosocomialis
GCF_009645555	AMA38	Unknown	2017	97.2976	882	Pas_cpn60(22)	Pas_fusA(136)	Pas_gltA(47)	Pas_pyrG(14)	Pas_recA(50)	Pas_rplB(16)	Pas_rpoB(47)	5749	53	134328	Acinetobacter nosocomialis
GCF_009645875	AMA22	Unknown	2016	97.3566	279	Pas_cpn60(22)	Pas_fusA(26)	Pas_gltA(47)	Pas_pyrG(14)	Pas_recA(50)	Pas_rplB(16)	Pas_rpoB(47)	5750	53	31333	Acinetobacter nosocomialis
GCF_010604585	AS012732	USA	2016	97.6037	395	Pas_cpn60(59)	Pas_fusA(26)	Pas_gltA(59)	Pas_pyrG(14)	Pas_recA(23)	Pas_rplB(16)	Pas_rpoB(47)		54	146987	Acinetobacter nosocomialis
GCF_010608035	AS012642	USA	2015	97.6258	71	Pas_cpn60(20)	Pas_fusA(26)	Pas_gltA(26)	Pas_pyrG(14)	Pas_recA(26)	Pas_rplB(16)	Pas_rpoB(25)		53		Acinetobacter nosocomialis
GCF_014218925	AN1	China	2010	97.3727	279	Pas_cpn60(22)	Pas_fusA(26)	Pas_gltA(47)	Pas_pyrG(14)	Pas_recA(50)	Pas_rplB(16)	Pas_rpoB(47)	5657	53	31333	Acinetobacter nosocomialis
GCF_014560415	162085	China	2016	97.7417	1264	Pas_cpn60(22)	Pas_fusA(26)	Pas_gltA(90)	Pas_pyrG(14)	Pas_recA(23)	Pas_rplB(16)	Pas_rpoB(49)	5739	53	68464	Acinetobacter nosocomialis
GCF_014840195	CAC13	South Africa	2017	97.3736	279	Pas_cpn60(22)	Pas_fusA(26)	Pas_gltA(47)	Pas_pyrG(14)	Pas_recA(50)	Pas_rplB(16)	Pas_rpoB(47)	5672	53	31333	Acinetobacter nosocomialis
GCF_015602685	WM98B	Australia	1998	97.6255	68	Pas_cpn60(20)	Pas_fusA(24)	Pas_gltA(26)	Pas_pyrG(14)	Pas_recA(23)	Pas_rplB(16)	Pas_rpoB(23)	5328	53	9139	Acinetobacter nosocomialis
GCF_016502475	ACIN00230	USA	2018	97.4929	501	Pas_cpn60(22)	Pas_fusA(26)	Pas_gltA(47)	Pas_pyrG(14)	Pas_recA(50)	Pas_rplB(16)	Pas_rpoB(25)	5676	53	31328	Acinetobacter nosocomialis
GCF_016502625	ACIN00200	USA	2018	97.4678	768	Pas_cpn60(22)	Pas_fusA(26)	Pas_gltA(91)	Pas_pyrG(18)	Pas_recA(23)	Pas_rplB(19)	Pas_rpoB(47)	5687	53	9430	Acinetobacter nosocomialis
GCF_016502835	ACIN00172	USA	2017	97.3658	1683	Pas_cpn60(22)	Pas_fusA(26)	Pas_gltA(47)	Pas_pyrG(14)	Pas_recA(252)	Pas_rplB(16)	Pas_rpoB(47)	5684	53	31333	Acinetobacter nosocomialis
GCF_016506105	ACIN00261	USA	2019	97.4078	279	Pas_cpn60(22)	Pas_fusA(26)	Pas_gltA(47)	Pas_pyrG(14)	Pas_recA(50)	Pas_rplB(16)	Pas_rpoB(47)	5688	53	166663	Acinetobacter nosocomialis
GCF_016508485	ACIN00166	USA	2017	97.5854	395	Pas_cpn60(59)	Pas_fusA(26)	Pas_gltA(59)	Pas_pyrG(14)	Pas_recA(23)	Pas_rplB(16)	Pas_rpoB(47)	5685	53	146987	Acinetobacter nosocomialis
GCF_016918775	AC1697	Malaysia	2016	97.3972	433	Pas_cpn60(22)	Pas_fusA(26)	Pas_gltA(29)	Pas_pyrG(14)	Pas_recA(27)	Pas_rplB(16)	Pas_rpoB(47)	5659	52		Acinetobacter nosocomialis
GCF_016919205	AC1802	Malaysia	2018	97.6401	68	Pas_cpn60(20)	Pas_fusA(24)	Pas_gltA(26)	Pas_pyrG(14)	Pas_recA(23)	Pas_rplB(16)	Pas_rpoB(23)	5669	53	168894	Acinetobacter nosocomialis
GCF_017377435	U20-HoPe-S34-3	Germany	2020	97.5781	Novel	Pas_cpn60(49)	Pas_fusA(26)	Pas_gltA(229)	Pas_pyrG(14)	Pas_recA(~27)	Pas_rplB(16)	Pas_rpoB(47)		54	169920	Acinetobacter nosocomialis
GCF_017693035	AC21	Malaysia	2011	97.7334	Novel	Pas_cpn60(~22)	Pas_fusA(~26)	Pas_gltA(90)	Pas_pyrG(14)	Pas_recA(191)	Pas_rplB(16)	Pas_rpoB(23)		54	169921	Acinetobacter nosocomialis
GCF_017693075	AC15	Malaysia	2011	97.9276	Novel	Pas_cpn60(22)	Pas_fusA(26)	Pas_gltA(54)	Pas_pyrG(14)	Pas_recA(~23)	Pas_rplB(16)	Pas_rpoB(49)		53	169922	Acinetobacter nosocomialis
GCF_017693085	AC13	Malaysia	2011	97.9275	Novel	Pas_cpn60(22)	Pas_fusA(26)	Pas_gltA(54)	Pas_pyrG(14)	Pas_recA(~23)	Pas_rplB(16)	Pas_rpoB(49)		53	169922	Acinetobacter nosocomialis
GCF_017693155	AC25	Malaysia	2011	97.9275	Novel	Pas_cpn60(22)	Pas_fusA(26)	Pas_gltA(54)	Pas_pyrG(14)	Pas_recA(~23)	Pas_rplB(16)	Pas_rpoB(49)		53	169922	Acinetobacter nosocomialis
GCF_017837655	AC1564	Malaysia	2015	97.7291	395	Pas_cpn60(59)	Pas_fusA(26)	Pas_gltA(59)	Pas_pyrG(14)	Pas_recA(23)	Pas_rplB(16)	Pas_rpoB(47)	6152	53	169923	Acinetobacter nosocomialis
GCF_017837665	AC1587	Malaysia	2015	97.6476	217	Pas_cpn60(20)	Pas_fusA(24)	Pas_gltA(26)	Pas_pyrG(14)	Pas_recA(23)	Pas_rplB(19)	Pas_rpoB(23)	6155	53	8674	Acinetobacter nosocomialis
GCF_017837695	AC1537	Malaysia	2015	97.6567	68	Pas_cpn60(20)	Pas_fusA(24)	Pas_gltA(26)	Pas_pyrG(14)	Pas_recA(23)	Pas_rplB(16)	Pas_rpoB(23)	6150	53	31297	Acinetobacter nosocomialis
GCF_017837705	AC1551	Malaysia	2015	97.6985	768	Pas_cpn60(22)	Pas_fusA(26)	Pas_gltA(91)	Pas_pyrG(18)	Pas_recA(23)	Pas_rplB(19)	Pas_rpoB(47)	6151	53	97506	Acinetobacter nosocomialis
GCF_017837735	AC1573	Malaysia	2015	97.5317	768	Pas_cpn60(22)	Pas_fusA(26)	Pas_gltA(91)	Pas_pyrG(18)	Pas_recA(23)	Pas_rplB(19)	Pas_rpoB(47)	6154	51		Acinetobacter nosocomialis
GCF_017837745	AC15180	Malaysia	2015	97.546	433	Pas_cpn60(22)	Pas_fusA(26)	Pas_gltA(29)	Pas_pyrG(14)	Pas_recA(27)	Pas_rplB(16)	Pas_rpoB(47)	6158	53	169924	Acinetobacter nosocomialis
GCF_017837765	AC15131	Malaysia	2015	97.5014	1275	Pas_cpn60(22)	Pas_fusA(26)	Pas_gltA(54)	Pas_pyrG(14)	Pas_recA(191)	Pas_rplB(16)	Pas_rpoB(118)	6156	53	131203	Acinetobacter nosocomialis
GCF_017837795	AC15181	Malaysia	2015	97.1897	279	Pas_cpn60(22)	Pas_fusA(26)	Pas_gltA(47)	Pas_pyrG(14)	Pas_recA(50)	Pas_rplB(16)	Pas_rpoB(47)	6159	52		Acinetobacter nosocomialis
GCF_017837805	AC15154	Malaysia	2015	97.5169	433	Pas_cpn60(22)	Pas_fusA(26)	Pas_gltA(29)	Pas_pyrG(14)	Pas_recA(27)	Pas_rplB(16)	Pas_rpoB(47)	6157	53	169925	Acinetobacter nosocomialis
GCF_017837835	AC1517	Malaysia	2015	97.6313	Novel	Pas_cpn60(20)	Pas_fusA(~26)	Pas_gltA(90)	Pas_pyrG(14)	Pas_recA(~125)	Pas_rplB(16)	Pas_rpoB(23)	6149	53	169926	Acinetobacter nosocomialis
GCF_017837845	AC15183	Malaysia	2015	97.7611	395	Pas_cpn60(59)	Pas_fusA(26)	Pas_gltA(59)	Pas_pyrG(14)	Pas_recA(23)	Pas_rplB(16)	Pas_rpoB(47)	6160	53	169927	Acinetobacter nosocomialis
GCF_017837875	AC1572	Malaysia	2015	97.3819	279	Pas_cpn60(22)	Pas_fusA(26)	Pas_gltA(47)	Pas_pyrG(14)	Pas_recA(50)	Pas_rplB(16)	Pas_rpoB(47)	6153	53	31333	Acinetobacter nosocomialis
GCF_017837895	AC1507	Malaysia	2015	97.6539	Novel	Pas_cpn60(20)	Pas_fusA(157)	Pas_gltA(~26)	Pas_pyrG(14)	Pas_recA(26)	Pas_rplB(16)	Pas_rpoB(23)	6148	53	169928	Acinetobacter nosocomialis
GCF_018139165	AC1819	Malaysia	2018	97.6424	322	Pas_cpn60(55)	Pas_fusA(26)	Pas_gltA(54)	Pas_pyrG(14)	Pas_recA(58)	Pas_rplB(16)	Pas_rpoB(47)	6342	53	39399	Acinetobacter nosocomialis
GCF_018139175	AC1877	Malaysia	2018	97.5168	433	Pas_cpn60(22)	Pas_fusA(26)	Pas_gltA(29)	Pas_pyrG(14)	Pas_recA(27)	Pas_rplB(16)	Pas_rpoB(47)	6346	53	171906	Acinetobacter nosocomialis
GCF_018139195	AC1896	Malaysia	2018	97.6875	Novel	Pas_cpn60(20)	Pas_fusA(24)	Pas_gltA(26)	Pas_pyrG(14)	Pas_recA(26)	Pas_rplB(16)	Pas_rpoB(23)	6348	53	171908	Acinetobacter nosocomialis
GCF_018139245	AC1820	Malaysia	2018	97.5213	433	Pas_cpn60(22)	Pas_fusA(26)	Pas_gltA(29)	Pas_pyrG(14)	Pas_recA(27)	Pas_rplB(16)	Pas_rpoB(47)	6343	53	171906	Acinetobacter nosocomialis
GCF_018139265	AC1892	Malaysia	2018	97.6445	410	Pas_cpn60(20)	Pas_fusA(26)	Pas_gltA(26)	Pas_pyrG(14)	Pas_recA(26)	Pas_rplB(16)	Pas_rpoB(23)	6347	53	171907	Acinetobacter nosocomialis
GCF_018139275	AC1781	Malaysia	2017	97.6928	Novel	Pas_cpn60(20)	Pas_fusA(26)	Pas_gltA(26)	Pas_pyrG(14)	Pas_recA(27)	Pas_rplB(19)	Pas_rpoB(~50)	6340	53	171904	Acinetobacter nosocomialis
GCF_018139285	AC1871	Malaysia	2018	97.6553	68	Pas_cpn60(20)	Pas_fusA(24)	Pas_gltA(26)	Pas_pyrG(14)	Pas_recA(23)	Pas_rplB(16)	Pas_rpoB(23)	6345	53	31297	Acinetobacter nosocomialis
GCF_018139295	AC1862	Malaysia	2018	97.517	433	Pas_cpn60(22)	Pas_fusA(26)	Pas_gltA(29)	Pas_pyrG(14)	Pas_recA(27)	Pas_rplB(16)	Pas_rpoB(47)	6344	53	171906	Acinetobacter nosocomialis
GCF_018139345	AC1733	Malaysia	2017	97.5387	433	Pas_cpn60(22)	Pas_fusA(26)	Pas_gltA(29)	Pas_pyrG(14)	Pas_recA(27)	Pas_rplB(16)	Pas_rpoB(47)	6339	53	131202	Acinetobacter nosocomialis
GCF_018139365	AC1728	Malaysia	2017	97.5514	-	Pas_cpn60(20)	Pas_fusA(26)	Pas_gltA(26)	Pas_pyrG(14)	Pas_recA(26)	Pas_rplB(16)	Pas_rpoB(-)	6338	49		Acinetobacter nosocomialis
GCF_018139385	AC1631	Malaysia	2016	97.6075	322	Pas_cpn60(55)	Pas_fusA(26)	Pas_gltA(54)	Pas_pyrG(14)	Pas_recA(58)	Pas_rplB(16)	Pas_rpoB(47)	6333	53	171902	Acinetobacter nosocomialis
GCF_018139395	AC1806	Malaysia	2018	97.6329	68	Pas_cpn60(20)	Pas_fusA(24)	Pas_gltA(26)	Pas_pyrG(14)	Pas_recA(23)	Pas_rplB(16)	Pas_rpoB(23)	6341	53	171905	Acinetobacter nosocomialis
GCF_018139425	AC1648	Malaysia	2016	97.8421	Novel	Pas_cpn60(59)	Pas_fusA(26)	Pas_gltA(~26)	Pas_pyrG(14)	Pas_recA(~191)	Pas_rplB(16)	Pas_rpoB(168)	6335	53	171903	Acinetobacter nosocomialis
GCF_018139445	AC1644	Malaysia	2016	97.6756	768	Pas_cpn60(22)	Pas_fusA(26)	Pas_gltA(91)	Pas_pyrG(18)	Pas_recA(23)	Pas_rplB(19)	Pas_rpoB(47)	6334	53	126169	Acinetobacter nosocomialis
GCF_018139465	AC1708	Malaysia	2017	97.682	768	Pas_cpn60(22)	Pas_fusA(26)	Pas_gltA(91)	Pas_pyrG(18)	Pas_recA(23)	Pas_rplB(19)	Pas_rpoB(47)	6336	53	126169	Acinetobacter nosocomialis
GCF_018139515	AC1614	Malaysia	2016	97.6849	71	Pas_cpn60(20)	Pas_fusA(26)	Pas_gltA(26)	Pas_pyrG(14)	Pas_recA(26)	Pas_rplB(16)	Pas_rpoB(25)	6332	53	171901	Acinetobacter nosocomialis
GCF_018224355	AC1723	Malaysia	2017	97.6985	768	Pas_cpn60(22)	Pas_fusA(26)	Pas_gltA(91)	Pas_pyrG(18)	Pas_recA(23)	Pas_rplB(19)	Pas_rpoB(47)	6337	53	126169	Acinetobacter nosocomialis
GCF_018863265	An188	USA	2018	97.6423	781	Pas_cpn60(20)	Pas_fusA(26)	Pas_gltA(26)	Pas_pyrG(14)	Pas_recA(26)	Pas_rplB(16)	Pas_rpoB(47)		54	172630	Acinetobacter nosocomialis
GCF_018863355	An185	USA	2018	97.5606	410	Pas_cpn60(20)	Pas_fusA(26)	Pas_gltA(26)	Pas_pyrG(14)	Pas_recA(26)	Pas_rplB(16)	Pas_rpoB(23)		54	31323	Acinetobacter nosocomialis
GCF_019048685	FDAARGOS 1395	Germany	Unknown	97.6433	76	Pas_cpn60(20)	Pas_fusA(26)	Pas_gltA(26)	Pas_pyrG(18)	Pas_recA(27)	Pas_rplB(19)	Pas_rpoB(23)		54	31326	Acinetobacter nosocomialis
GCF_020113175	pork 192	South Korea	2019	97.4116	279	Pas_cpn60(22)	Pas_fusA(26)	Pas_gltA(47)	Pas_pyrG(14)	Pas_recA(50)	Pas_rplB(16)	Pas_rpoB(47)		54	31333	Acinetobacter nosocomialis
GCF_021384275	R410	China	2018	97.5624	433	Pas_cpn60(22)	Pas_fusA(26)	Pas_gltA(29)	Pas_pyrG(14)	Pas_recA(27)	Pas_rplB(16)	Pas_rpoB(47)		54	66039	Acinetobacter nosocomialis
GCF_021394605	A1	Unknown	2020	97.6342	Novel	Pas_cpn60(~47)	Pas_fusA(~26)	Pas_gltA(26)	Pas_pyrG(14)	Pas_recA(23)	Pas_rplB(16)	Pas_rpoB(168)		53	182921	Acinetobacter nosocomialis
GCF_021460585	MIN-004	Bangladesh	2016	97.6452	68	Pas_cpn60(20)	Pas_fusA(24)	Pas_gltA(26)	Pas_pyrG(14)	Pas_recA(23)	Pas_rplB(16)	Pas_rpoB(23)		54	31297	Acinetobacter nosocomialis
GCF_021460605	MIN-001	Bangladesh	2016	97.6185	1110	Pas_cpn60(20)	Pas_fusA(157)	Pas_gltA(26)	Pas_pyrG(14)	Pas_recA(26)	Pas_rplB(16)	Pas_rpoB(23)		54	182922	Acinetobacter nosocomialis
GCF_900476845	Ab122	Australia	1998	97.6374	68	Pas_cpn60(20)	Pas_fusA(24)	Pas_gltA(26)	Pas_pyrG(14)	Pas_recA(23)	Pas_rplB(16)	Pas_rpoB(23)	5738	53	9139	Acinetobacter nosocomialis
GCF_900494785	4300STDY7045696	Thailand	Unknown	97.5616	1166	Pas_cpn60(22)	Pas_fusA(26)	Pas_gltA(29)	Pas_pyrG(14)	Pas_recA(172)	Pas_rplB(16)	Pas_rpoB(47)	5735	53	158594	Acinetobacter nosocomialis
GCF_900494855	4300STDY7045717	Thailand	Unknown	97.3749	279	Pas_cpn60(22)	Pas_fusA(26)	Pas_gltA(47)	Pas_pyrG(14)	Pas_recA(50)	Pas_rplB(16)	Pas_rpoB(47)	5737	53	158595	Acinetobacter nosocomialis
GCF_900495105	4300STDY7045734	Thailand	Unknown	97.3723	279	Pas_cpn60(22)	Pas_fusA(26)	Pas_gltA(47)	Pas_pyrG(14)	Pas_recA(50)	Pas_rplB(16)	Pas_rpoB(47)	5736	53	31333	Acinetobacter nosocomialis
GCF_900495365	4300STDY7045758	Thailand	Unknown	97.563	1166	Pas_cpn60(22)	Pas_fusA(26)	Pas_gltA(29)	Pas_pyrG(14)	Pas_recA(172)	Pas_rplB(16)	Pas_rpoB(47)	5733	53	158594	Acinetobacter nosocomialis
GCF_900495435	4300STDY7045765	Thailand	2016	97.6434	68	Pas_cpn60(20)	Pas_fusA(24)	Pas_gltA(26)	Pas_pyrG(14)	Pas_recA(23)	Pas_rplB(16)	Pas_rpoB(23)	5727	53	31297	Acinetobacter nosocomialis
GCF_900495745	4300STDY7045796	Thailand	Unknown	97.5472	433	Pas_cpn60(22)	Pas_fusA(26)	Pas_gltA(29)	Pas_pyrG(14)	Pas_recA(27)	Pas_rplB(16)	Pas_rpoB(47)	5744	53	131202	Acinetobacter nosocomialis
GCF_900496675	4300STDY7045888	Thailand	2016	97.7312	1692	Pas_cpn60(22)	Pas_fusA(26)	Pas_gltA(232)	Pas_pyrG(18)	Pas_recA(191)	Pas_rplB(16)	Pas_rpoB(40)	5729	53	158596	Acinetobacter nosocomialis
GCF_900496685	4300STDY7045889	Thailand	2016	97.7367	395	Pas_cpn60(59)	Pas_fusA(26)	Pas_gltA(59)	Pas_pyrG(14)	Pas_recA(23)	Pas_rplB(16)	Pas_rpoB(47)	5725	53	158597	Acinetobacter nosocomialis
GCF_900496715	4300STDY7045890	Thailand	Unknown	97.3657	279	Pas_cpn60(22)	Pas_fusA(26)	Pas_gltA(47)	Pas_pyrG(14)	Pas_recA(50)	Pas_rplB(16)	Pas_rpoB(47)	5734	53	158598	Acinetobacter nosocomialis
GCF_902386145	MGYG-HGUT-02345	USA	Unknown	97.3623	224	Pas_cpn60(47)	Pas_fusA(47)	Pas_gltA(50)	Pas_pyrG(14)	Pas_recA(26)	Pas_rplB(16)	Pas_rpoB(49)	5671	53	31304	Acinetobacter nosocomialis
WHM01	WHM01	China	2021	97.6424	410	Pas_cpn60(20)	Pas_fusA(26)	Pas_gltA(26)	Pas_pyrG(14)	Pas_recA(26)	Pas_rplB(16)	Pas_rpoB(23)		53		Acinetobacter nosocomialis
The reference complete genome for ANI-based species idenfication is A. nosocomialis strain M2 (GCF_005281455).
