# Supplementary material for: Metagenomic Insights into Pathogenic Characterization of ST410 Acinetobacter nosocomialis Prevalent in China
Source: Pathogens. 2022 Jul 27;11(8):838. doi: 10.3390/pathogens11080838 (PMC9414201; doi:10.3390/pathogens11080838)
Supplement: Supplementary file 1 [file pathogens-11-00838-s001.zip › Table S4.xlsx]

## Sheet: Table S4
ID	GCF_001680455	GCF_017837665	GCF_017837695	GCF_001862695	GCF_001861705	GCF_900495435	GCF_021460585	GCF_015602685	GCF_002634315	GCF_900476845	GCF_001056825	GCF_018139285	GCF_001863655	GCF_001864205	GCF_001864245	GCF_000949715	GCF_000931795	GCF_000931675	GCF_000931775	GCF_016919205	GCF_018139395	GCF_000694975	GCF_000949675	GCF_000949695	GCF_018139195	GCF_003240495	GCF_018139265	WHM01	GCF_000368605	GCF_018863355	GCF_007680125	GCF_007680215	GCF_007680245	GCF_008982145	GCF_000314595	GCF_001414835	GCF_018139365	GCF_000529215	GCF_002137015	GCF_001433095	GCF_002161975	GCF_017837895	GCF_021460605	GCF_018139515	GCF_000300635	GCF_018863265	GCF_008984125	GCF_010608035	GCF_008987925
GCF_001680455	0	26	2595	2595	2577	2578	3600	3675	3664	3652	3713	3699	3712	3688	3698	4795	4796	4789	4794	4149	4154	22559	12664	12631	16919	16912	17001	17044	15722	15657	14728	14729	14729	15590	15468	15480	16387	15983	15960	15954	15951	15461	15856	13621	13466	14676	14606	15009	27588
GCF_017837665	26	0	2599	2599	2581	2582	3604	3679	3668	3656	3701	3703	3716	3692	3702	4799	4800	4793	4798	4153	4142	22549	12670	12637	16909	16902	16991	17034	15712	15647	14716	14717	14717	15580	15458	15470	16391	15973	15950	15944	15941	15451	15846	13611	13456	14666	14596	14999	27576
GCF_017837695	2595	2599	0	68	50	51	1144	1114	1139	1127	1188	1174	1151	1163	1173	2270	2271	2264	2269	3011	3016	22612	10214	10217	17094	17077	17202	17245	15933	15838	14897	14898	14898	15745	15622	15634	16410	16106	16119	16112	16109	13075	14594	11721	11052	12262	12192	12595	27574
GCF_001862695	2595	2599	68	0	50	51	1144	1140	1129	1127	1188	1174	1187	1163	1173	2270	2271	2264	2259	3011	3016	22602	10238	10205	17120	17101	17190	17233	15924	15829	14888	14889	14889	15736	15613	15625	16399	16132	16109	16102	16099	13065	14582	11711	11042	12250	12180	12583	27600
GCF_001861705	2577	2581	50	50	0	33	1126	1132	1121	1109	1170	1156	1169	1145	1155	2252	2253	2246	2251	2993	2998	22594	10232	10199	17113	17095	17184	17227	15916	15821	14880	14881	14881	15728	15605	15617	16393	16124	16101	16094	16091	13057	14576	11703	11034	12244	12174	12577	27592
GCF_900495435	2578	2582	51	51	33	0	1127	1133	1122	1110	1171	1157	1170	1146	1156	2253	2254	2247	2252	2994	2999	22595	10233	10200	17113	17096	17185	17228	15916	15821	14880	14881	14881	15728	15605	15617	16394	16125	16102	16095	16092	13058	14577	11704	11035	12245	12175	12578	27591
GCF_021460585	3600	3604	1144	1144	1126	1127	0	331	320	308	369	355	369	345	355	1451	1452	1445	1450	2202	2207	22545	10194	10161	17077	17106	17077	17104	15893	15806	15880	15881	15881	16580	16457	16469	16396	16076	16053	16046	16043	12851	14526	12659	11990	12178	12114	12471	27661
GCF_015602685	3675	3679	1114	1140	1132	1133	331	0	85	23	126	130	108	120	130	1216	1217	1210	1205	2033	2038	22510	10167	10170	17030	17171	17171	17200	15852	15758	15868	15869	15869	16571	16448	16460	16382	15992	16005	15998	15995	13048	14604	12691	12022	12200	12125	12493	27571
GCF_002634315	3664	3668	1139	1129	1121	1122	320	85	0	72	133	109	127	109	119	1215	1210	1209	1204	2022	2021	22505	10198	10159	17055	17202	17166	17189	15847	15753	15863	15864	15864	16566	16443	16455	16376	16023	16000	15993	15990	13037	14599	12686	12017	12195	12120	12488	27595
GCF_900476845	3652	3656	1127	1127	1109	1110	308	23	72	0	103	107	121	97	107	1193	1194	1187	1192	2010	2015	22497	10190	10157	17053	17194	17158	17187	15839	15745	15855	15856	15856	16558	16435	16447	16369	16015	15992	15985	15982	13035	14591	12678	12009	12187	12112	12480	27594
GCF_001056825	3713	3701	1188	1188	1170	1171	369	126	133	103	0	168	182	158	168	1254	1255	1248	1253	2071	2060	22539	10249	10216	17096	17237	17201	17230	15882	15788	15900	15901	15901	16601	16478	16490	16427	16058	16035	16028	16025	13078	14636	12723	12052	12230	12155	12523	27637
GCF_018139285	3699	3703	1174	1174	1156	1157	355	130	109	107	168	0	168	144	154	1250	1251	1244	1249	2057	2062	22546	10242	10210	17106	17247	17211	17240	15890	15796	15908	15909	15909	16611	16488	16500	16422	16066	16043	16036	16033	13088	14644	12731	12062	12238	12163	12531	27647
GCF_001863655	3712	3716	1151	1187	1169	1170	369	108	127	121	182	168	0	28	36	1264	1251	1258	1263	2070	2069	22561	10219	10208	17075	17220	17221	17236	15902	15807	15917	15918	15918	16621	16498	16510	16432	16042	16055	16048	16045	13085	14655	12742	12072	12252	12176	12543	27618
GCF_001864205	3688	3692	1163	1163	1145	1146	345	120	109	97	158	144	28	0	14	1240	1241	1234	1239	2046	2051	22535	10231	10198	17093	17230	17195	17224	15878	15783	15893	15894	15894	16597	16474	16486	16408	16052	16029	16022	16019	13073	14629	12716	12046	12226	12150	12517	27634
GCF_001864245	3698	3702	1173	1173	1155	1156	355	130	119	107	168	154	36	14	0	1250	1251	1244	1249	2056	2061	22545	10238	10205	17100	17240	17195	17224	15886	15791	15901	15902	15902	16605	16482	16494	16417	16062	16039	16032	16029	13083	14639	12726	12056	12236	12160	12527	27642
GCF_000949715	4795	4799	2270	2270	2252	2253	1451	1216	1215	1193	1254	1250	1264	1240	1250	0	13	6	11	3153	3158	23586	11266	11221	18143	18284	18239	18268	16929	16835	16945	16946	16946	17648	17525	17537	17459	17104	17081	17062	17071	14125	15669	13768	13099	13277	13202	13570	27806
GCF_000931795	4796	4800	2271	2271	2253	2254	1452	1217	1210	1194	1255	1251	1251	1241	1251	13	0	7	12	3154	3153	23587	11267	11220	18138	18285	18249	18264	16930	16836	16946	16947	16947	17649	17526	17538	17460	17105	17082	17075	17072	14112	15682	13769	13100	13278	13203	13571	27803
GCF_000931675	4789	4793	2264	2264	2246	2247	1445	1210	1209	1187	1248	1244	1258	1234	1244	6	7	0	5	3147	3152	23580	11260	11227	18137	18278	18242	18271	16923	16829	16939	16940	16940	17642	17519	17531	17453	17098	17075	17068	17065	14119	15675	13762	13093	13271	13196	13564	27800
GCF_000931775	4794	4798	2269	2259	2251	2252	1450	1205	1204	1192	1253	1249	1263	1239	1249	11	12	5	0	3152	3157	23575	11255	11222	18132	18273	18237	18266	16918	16824	16934	16935	16935	17637	17514	17526	17448	17093	17070	17063	17060	14114	15670	13757	13088	13266	13191	13559	27795
GCF_016919205	4149	4153	3011	3011	2993	2994	2202	2033	2022	2010	2071	2057	2070	2046	2056	3153	3154	3147	3152	0	35	22739	12076	12043	16855	16995	16959	16988	15640	15546	15658	15659	15659	16358	16235	16247	16301	15749	15726	15719	15718	14885	16443	14530	13895	14073	13998	14366	27527
GCF_018139395	4154	4142	3016	3016	2998	2999	2207	2038	2021	2015	2060	2062	2069	2051	2061	3158	3153	3152	3157	35	0	22726	12081	12042	16838	16982	16948	16971	15627	15533	15645	15646	15646	16345	16222	16234	16306	15736	15713	15706	15705	14866	16430	14517	13882	14060	13985	14353	27510
GCF_000694975	22559	22549	22612	22602	22594	22595	22545	22510	22505	22497	22539	22546	22561	22535	22545	23586	23587	23580	23575	22739	22726	0	17545	17510	20526	16884	17554	17559	16396	16599	17646	17647	17647	18174	18052	18076	18771	14532	14521	14514	14514	16303	16095	16702	15183	12640	14304	13764	28038
GCF_000949675	12664	12670	10214	10238	10232	10233	10194	10167	10198	10190	10249	10242	10219	10231	10238	11266	11267	11260	11255	12076	12081	17545	0	111	14248	14061	14002	14006	12481	12628	12648	12649	12649	13411	13286	13298	13211	12997	13008	13001	12998	8923	11071	10073	7439	5090	6486	7633	29050
GCF_000949695	12631	12637	10217	10205	10199	10200	10161	10170	10159	10157	10216	10210	10208	10198	10205	11221	11220	11227	11222	12043	12042	17510	111	0	14245	14064	13960	13950	12448	12595	12615	12616	12616	13378	13253	13265	13178	13000	12975	12956	12965	8876	11026	10040	7406	5057	6453	7600	29049
GCF_018139195	16919	16909	17094	17120	17113	17113	17077	17030	17055	17053	17096	17106	17075	17093	17100	18143	18138	18137	18132	16855	16838	20526	14248	14245	0	10153	8688	8739	7960	9029	8265	8266	8266	6362	6237	6269	14279	12352	12363	12356	12357	11556	10821	14582	14684	14686	14945	14297	29573
GCF_003240495	16912	16902	17077	17101	17095	17096	17106	17171	17202	17194	17237	17247	17220	17230	17240	18284	18285	18278	18273	16995	16982	16884	14061	14064	10153	0	2780	2836	7427	7784	8459	8460	8460	7536	7411	7424	13200	6520	6545	6537	6536	8654	6664	10446	8843	10468	9270	9563	27426
GCF_018139265	17001	16991	17202	17190	17184	17185	17077	17171	17166	17158	17201	17211	17221	17195	17195	18239	18249	18242	18237	16959	16948	17554	14002	13960	8688	2780	0	206	6806	8439	7837	7838	7838	6881	6756	6769	13178	8674	8649	8634	8642	7670	5968	11272	11102	11124	11395	11528	28289
WHM01	17044	17034	17245	17233	17227	17228	17104	17200	17189	17187	17230	17240	17236	17224	17224	18268	18264	18271	18266	16988	16971	17559	14006	13950	8739	2836	206	0	6855	8488	7890	7891	7891	6934	6809	6822	13163	8723	8698	8683	8691	7683	6020	11315	11145	11126	11394	11532	28321
GCF_000368605	15722	15712	15933	15924	15916	15916	15893	15852	15847	15839	15882	15890	15902	15878	15886	16929	16930	16923	16918	15640	15627	16396	12481	12448	7960	7427	6806	6855	0	1887	3696	3697	3697	3186	3063	3072	12804	7087	7064	7053	7054	7751	7963	8707	10002	9777	10022	8637	28239
GCF_018863355	15657	15647	15838	15829	15821	15821	15806	15758	15753	15745	15788	15796	15807	15783	15791	16835	16836	16829	16824	15546	15533	16599	12628	12595	9029	7784	8439	8488	1887	0	4394	4395	4395	4553	4380	4415	12781	5670	5647	5636	5637	9233	8643	8972	9022	9926	9045	7726	27884
GCF_007680125	14728	14716	14897	14888	14880	14880	15880	15868	15863	15855	15900	15908	15917	15893	15901	16945	16946	16939	16934	15658	15645	17646	12648	12615	8265	8459	7837	7890	3696	4394	0	1	1	3006	2883	2892	12618	9228	9206	9195	9196	8959	7481	8160	8556	9895	10164	9684	28632
GCF_007680215	14729	14717	14898	14889	14881	14881	15881	15869	15864	15856	15901	15909	15918	15894	15902	16946	16947	16940	16935	15659	15646	17647	12649	12616	8266	8460	7838	7891	3697	4395	1	0	0	3007	2884	2893	12619	9229	9207	9196	9197	8960	7482	8161	8557	9896	10165	9685	28633
GCF_007680245	14729	14717	14898	14889	14881	14881	15881	15869	15864	15856	15901	15909	15918	15894	15902	16946	16947	16940	16935	15659	15646	17647	12649	12616	8266	8460	7838	7891	3697	4395	1	0	0	3007	2884	2893	12619	9229	9207	9196	9197	8960	7482	8161	8557	9896	10165	9685	28633
GCF_008982145	15590	15580	15745	15736	15728	15728	16580	16571	16566	16558	16601	16611	16621	16597	16605	17648	17649	17642	17637	16358	16345	18174	13411	13378	6362	7536	6881	6934	3186	4553	3006	3007	3007	0	229	256	13417	9750	9727	9716	9717	8264	8320	9572	9718	10653	10904	10258	29229
GCF_000314595	15468	15458	15622	15613	15605	15605	16457	16448	16443	16435	16478	16488	16498	16474	16482	17525	17526	17519	17514	16235	16222	18052	13286	13253	6237	7411	6756	6809	3063	4380	2883	2884	2884	229	0	111	13296	9629	9606	9595	9596	8143	8199	9451	9597	10532	10783	10135	29108
GCF_001414835	15480	15470	15634	15625	15617	15617	16469	16460	16455	16447	16490	16500	16510	16486	16494	17537	17538	17531	17526	16247	16234	18076	13298	13265	6269	7424	6769	6822	3072	4415	2892	2893	2893	256	111	0	13303	9638	9615	9604	9605	8152	8208	9460	9606	10541	10792	10142	29140
GCF_018139365	16387	16391	16410	16399	16393	16394	16396	16382	16376	16369	16427	16422	16432	16408	16417	17459	17460	17453	17448	16301	16306	18771	13211	13178	14279	13200	13178	13163	12804	12781	12618	12619	12619	13417	13296	13303	0	11723	11700	11695	11694	12841	12599	13406	12455	12396	12495	12717	23669
GCF_000529215	15983	15973	16106	16132	16124	16125	16076	15992	16023	16015	16058	16066	16042	16052	16062	17104	17105	17098	17093	15749	15736	14532	12997	13000	12352	6520	8674	8723	7087	5670	9228	9229	9229	9750	9629	9638	11723	0	119	111	110	9237	8799	8461	7586	8838	7546	7523	26672
GCF_002137015	15960	15950	16119	16109	16101	16102	16053	16005	16000	15992	16035	16043	16055	16029	16039	17081	17082	17075	17070	15726	15713	14521	13008	12975	12363	6545	8649	8698	7064	5647	9206	9207	9207	9727	9606	9615	11700	119	0	90	89	9214	8777	8451	7563	8815	7523	7500	26683
GCF_001433095	15954	15944	16112	16102	16094	16095	16046	15998	15993	15985	16028	16036	16048	16022	16032	17062	17075	17068	17063	15719	15706	14514	13001	12956	12356	6537	8634	8683	7053	5636	9195	9196	9196	9716	9595	9604	11695	111	90	0	47	9205	8756	8442	7555	8807	7515	7491	26675
GCF_002161975	15951	15941	16109	16099	16091	16092	16043	15995	15990	15982	16025	16033	16045	16019	16029	17071	17072	17065	17060	15718	15705	14514	12998	12965	12357	6536	8642	8691	7054	5637	9196	9197	9197	9717	9596	9605	11694	110	89	47	0	9202	8765	8439	7552	8804	7512	7488	26677
GCF_017837895	15461	15451	13075	13065	13057	13058	12851	13048	13037	13035	13078	13088	13085	13073	13083	14125	14112	14119	14114	14885	14866	16303	8923	8876	11556	8654	7670	7683	7751	9233	8959	8960	8960	8264	8143	8152	12841	9237	9214	9205	9202	0	4397	6003	5312	5068	5288	5266	28958
GCF_021460605	15856	15846	14594	14582	14576	14577	14526	14604	14599	14591	14636	14644	14655	14629	14639	15669	15682	15675	15670	16443	16430	16095	11071	11026	10821	6664	5968	6020	7963	8643	7481	7482	7482	8320	8199	8208	12599	8799	8777	8756	8765	4397	0	6022	7170	7230	7484	6970	28190
GCF_018139515	13621	13611	11721	11711	11703	11704	12659	12691	12686	12678	12723	12731	12742	12716	12726	13768	13769	13762	13757	14530	14517	16702	10073	10040	14582	10446	11272	11315	8707	8972	8160	8161	8161	9572	9451	9460	13406	8461	8451	8442	8439	6003	6022	0	4499	6293	5917	5394	27656
GCF_000300635	13466	13456	11052	11042	11034	11035	11990	12022	12017	12009	12052	12062	12072	12046	12056	13099	13100	13093	13088	13895	13882	15183	7439	7406	14684	8843	11102	11145	10002	9022	8556	8557	8557	9718	9597	9606	12455	7586	7563	7555	7552	5312	7170	4499	0	3270	1746	2558	27793
GCF_018863265	14676	14666	12262	12250	12244	12245	12178	12200	12195	12187	12230	12238	12252	12226	12236	13277	13278	13271	13266	14073	14060	12640	5090	5057	14686	10468	11124	11126	9777	9926	9895	9896	9896	10653	10532	10541	12396	8838	8815	8807	8804	5068	7230	6293	3270	0	1845	3069	28823
GCF_008984125	14606	14596	12192	12180	12174	12175	12114	12125	12120	12112	12155	12163	12176	12150	12160	13202	13203	13196	13191	13998	13985	14304	6486	6453	14945	9270	11395	11394	10022	9045	10164	10165	10165	10904	10783	10792	12495	7546	7523	7515	7512	5288	7484	5917	1746	1845	0	1652	28112
GCF_010608035	15009	14999	12595	12583	12577	12578	12471	12493	12488	12480	12523	12531	12543	12517	12527	13570	13571	13564	13559	14366	14353	13764	7633	7600	14297	9563	11528	11532	8637	7726	9684	9685	9685	10258	10135	10142	12717	7523	7500	7491	7488	5266	6970	5394	2558	3069	1652	0	27909
GCF_008987925	27588	27576	27574	27600	27592	27591	27661	27571	27595	27594	27637	27647	27618	27634	27642	27806	27803	27800	27795	27527	27510	28038	29050	29049	29573	27426	28289	28321	28239	27884	28632	28633	28633	29229	29108	29140	23669	26672	26683	26675	26677	28958	28190	27656	27793	28823	28112	27909	0
GCF_000301695	27370	27358	27356	27380	27374	27373	27511	27452	27476	27475	27518	27528	27497	27513	27521	27806	27803	27800	27795	27407	27391	28696	28997	28997	30279	28234	29159	29153	29234	28891	29077	29078	29078	29752	29631	29643	23758	27550	27561	27554	27556	29403	29058	28074	28165	29139	28468	28597	5527
GCF_002137515	27421	27409	27407	27431	27425	27424	27548	27489	27513	27512	27555	27565	27534	27550	27558	27831	27840	27837	27832	27444	27428	28713	29050	29038	30296	28259	29187	29181	29281	28938	29129	29130	29130	29785	29664	29696	23797	27585	27608	27589	27603	29456	29084	28114	28218	29192	28521	28644	5560
GCF_016502475	27434	27422	27420	27444	27438	27437	27561	27502	27524	27525	27568	27578	27537	27563	27571	27856	27843	27850	27845	27457	27439	28736	29059	29049	30311	28284	29209	29193	29294	28951	29143	29144	29144	29798	29677	29709	23808	27606	27617	27610	27612	29457	29108	28136	28229	29200	28532	28655	5588
GCF_008986925	29227	29215	29317	29353	29335	29333	30105	30085	30106	30098	30140	30147	30122	30140	30148	30363	30358	30357	30362	30087	30070	31262	31693	31690	32655	31402	31632	31660	31906	31709	29831	29832	29832	31773	31657	31665	31042	30692	30716	30705	30707	31972	31565	30505	30497	31778	31692	31920	18441
GCF_009645555	31075	31063	31165	31201	31183	31181	31215	31177	31200	31190	31232	31239	31217	31233	31241	31455	31452	31449	31454	31179	31164	32197	32484	32483	33707	32620	32771	32767	33091	32893	31637	31638	31638	33495	33379	33385	31572	31827	31849	31840	31842	33030	32803	32313	32299	32631	32520	32853	19594
GCF_017837795	32656	32644	32746	32782	32764	32762	32704	32682	32705	32695	32737	32748	32720	32736	32744	33026	33023	33020	33025	32685	32669	33693	33940	33940	35067	33826	34135	34133	34452	34213	33623	33624	33624	34982	34862	34894	33430	33144	33166	33157	33159	34537	34105	33875	33985	34235	34124	34365	17101
GCF_900496715	30662	30650	30699	30725	30717	30715	30709	30666	30689	30689	30732	30742	30714	30730	30738	31020	31017	31014	31009	30634	30618	31951	32184	32184	33577	32309	32533	32532	32498	32367	32487	32488	32488	33199	33079	33090	31765	31452	31474	31465	31467	32694	32421	31887	32331	32486	32428	32679	15506
GCF_900494855	29523	29511	29560	29596	29578	29576	30094	30063	30086	30076	30119	30129	30100	30116	30124	30395	30404	30401	30406	30021	30005	31219	31510	31498	32746	31468	31675	31707	31721	31495	30556	30557	30557	31797	31677	31688	31234	30556	30578	30557	30571	31919	31603	30612	30717	31770	31686	31908	14577
GCF_900495105	29512	29500	29549	29585	29567	29565	30083	30052	30073	30065	30108	30118	30087	30105	30113	30396	30391	30390	30395	30010	29992	31208	31499	31497	32733	31457	31673	31703	31710	31484	30545	30546	30546	31786	31666	31677	31223	30545	30567	30558	30560	31906	31604	30601	30706	31759	31675	31897	14570
GCF_014840195	29479	29467	29516	29552	29534	29532	30050	30019	30042	30032	30075	30085	30056	30072	30080	30363	30360	30357	30362	29977	29961	31173	31467	31467	32703	31425	31641	31673	31678	31452	30513	30514	30514	31754	31634	31645	31191	30513	30535	30526	30528	31876	31572	30569	30674	31727	31643	31865	14530
GCF_016502835	29501	29489	29538	29574	29556	29554	30072	30041	30062	30054	30097	30107	30076	30094	30102	30385	30380	30379	30384	29999	29981	31194	31489	31487	32723	31446	31662	31692	31699	31473	30534	30535	30535	31775	31655	31666	31212	30534	30556	30547	30549	31895	31593	30590	30695	31748	31664	31886	14555
GCF_009645875	29487	29475	29524	29560	29542	29540	30058	30027	30048	30040	30083	30093	30062	30080	30088	30371	30366	30365	30370	29985	29967	31180	31475	31473	32709	31432	31648	31678	31685	31459	30520	30521	30521	31761	31641	31652	31198	30520	30542	30533	30535	31881	31579	30576	30681	31734	31650	31872	14541
GCF_020113175	29495	29483	29532	29568	29550	29548	30066	30035	30058	30048	30091	30101	30072	30088	30096	30379	30376	30373	30378	29993	29977	31189	31483	31483	32719	31441	31657	31689	31694	31468	30529	30530	30530	31770	31650	31661	31207	30529	30551	30542	30544	31892	31588	30585	30690	31743	31659	31881	14546
GCF_017837875	29664	29652	29755	29789	29773	29771	29879	29947	29970	29960	30002	30013	29984	30000	30008	30279	30288	30285	30290	29949	29933	31073	31355	31343	32456	30626	30969	31010	31676	31479	30211	30212	30212	32066	31946	31958	30932	30352	30374	30353	30367	31543	30938	30889	30877	31594	31518	31728	14449
GCF_000802905	29006	28994	29095	29131	29113	29111	29883	29861	29884	29874	29916	29927	29898	29914	29922	30205	30202	30199	30204	29865	29849	30988	31261	31261	32510	31099	31401	31431	31633	31436	29555	29556	29556	31500	31380	31392	30945	30415	30437	30428	30430	31699	31290	30231	30219	31502	31415	31640	14335
GCF_014218925	29008	28996	29098	29134	29116	29114	29886	29864	29887	29877	29919	29930	29901	29917	29925	30208	30205	30202	30207	29867	29851	30972	31264	31264	32492	31101	31403	31433	31635	31438	29557	29558	29558	31482	31362	31394	30947	30417	30439	30430	30432	31702	31293	30234	30222	31505	31418	31643	14316
GCF_003006925	29002	28990	29092	29128	29110	29108	29880	29858	29881	29871	29913	29924	29895	29911	29919	30202	30199	30196	30201	29861	29845	30964	31258	31258	32486	31095	31397	31427	31629	31432	29551	29552	29552	31476	31356	31388	30941	30412	30434	30425	30427	31696	31287	30228	30216	31499	31412	31637	14310
GCF_016506105	29004	28992	29094	29130	29112	29110	29882	29860	29883	29873	29915	29926	29897	29913	29921	30204	30201	30198	30203	29863	29847	30986	31260	31260	32508	31097	31399	31429	31631	31434	29553	29554	29554	31498	31378	31390	30943	30414	30436	30427	30429	31698	31289	30230	30218	31501	31414	31639	14332
GCF_014560415	33064	33072	33113	33119	33115	33115	32996	33118	33129	33125	33184	33174	33162	33162	33160	33314	33321	33318	33313	33197	33197	33528	33546	33523	33841	33590	33272	33295	33804	33868	33600	33601	33601	33923	33802	33815	33722	33422	33418	33400	33410	33801	33485	33583	33831	33785	34195	34270	34108
GCF_004295305	32967	32975	33015	33021	33017	33017	33164	33104	33115	33111	33170	33160	33148	33148	33146	33300	33307	33304	33299	33184	33184	33482	33482	33459	33757	33598	33263	33314	33720	33784	33506	33507	33507	33829	33708	33721	33670	33339	33335	33317	33327	33869	33472	33489	33737	33738	34143	34223	34055
GCF_008984405	32965	32957	33013	33019	33015	33015	33162	33102	33113	33109	33152	33158	33146	33146	33144	33298	33305	33302	33297	33183	33167	33463	33478	33455	33738	33579	33244	33295	33701	33765	33487	33488	33488	33810	33689	33702	33667	33319	33315	33297	33307	33849	33452	33469	33717	33718	34123	34203	34005
GCF_003007175	32972	32980	33020	33026	33022	33022	33169	33109	33120	33116	33175	33165	33153	33153	33151	33305	33312	33309	33304	33189	33189	33481	33484	33461	33757	33600	33265	33316	33722	33786	33508	33509	33509	33831	33710	33723	33672	33341	33337	33319	33329	33871	33474	33491	33739	33740	34145	34225	34023
GCF_002166815	32956	32964	33004	33010	33006	33006	33153	33093	33104	33100	33159	33149	33137	33137	33135	33301	33308	33305	33300	33173	33173	33468	33469	33446	33744	33585	33250	33301	33707	33771	33493	33494	33494	33816	33695	33708	33657	33326	33322	33304	33314	33856	33459	33476	33724	33725	34130	34210	34022
GCF_008997595	32961	32969	33009	33015	33011	33011	33158	33098	33109	33105	33164	33154	33142	33142	33140	33294	33301	33298	33293	33178	33178	33475	33474	33451	33749	33590	33255	33306	33712	33776	33498	33499	33499	33821	33700	33713	33662	33331	33327	33309	33319	33861	33464	33481	33729	33730	34135	34215	34015
GCF_002144915	26389	26377	26651	26674	26668	26669	26653	26569	26594	26591	26634	26640	26617	26632	26641	27674	27677	27674	27669	26559	26544	21999	24037	24029	23934	23506	23530	23563	21465	21527	22711	22712	22712	23059	22938	22946	23559	21525	21551	21534	21543	23004	22723	23903	23080	22794	23098	22737	30673
GCF_008994355	29631	29619	29893	29914	29910	29911	29996	29933	29956	29955	29998	30004	29981	29996	29993	30147	30144	30141	30136	29923	29906	29854	30518	30518	30891	30125	30129	30164	30281	30347	30189	30190	30190	30575	30452	30484	30307	29793	29817	29810	29811	30623	29972	29870	30206	30253	30539	30675	28611
GCF_900496685	31677	31665	31922	31943	31939	31940	32027	31964	31989	31986	32029	32035	32013	32028	32035	32086	32083	32080	32075	32003	31988	32367	32345	32345	32648	32459	32430	32465	32328	32420	32233	32234	32234	32640	32515	32527	32709	32124	32148	32139	32142	32881	32230	32141	32548	32679	32885	32942	33338
GCF_017837655	31412	31400	31674	31697	31691	31692	32284	32230	32255	32252	32295	32301	32279	32294	32303	32346	32349	32346	32341	32220	32205	32495	32625	32619	32953	32732	32635	32672	32568	32629	31977	31978	31978	32382	32257	32269	32962	32428	32452	32437	32446	33142	32501	31941	32346	32936	33233	33222	33678
GCF_017837845	31965	31953	32227	32248	32244	32245	32330	32267	32292	32289	32332	32336	32316	32331	32340	32383	32386	32383	32378	32257	32242	32550	32627	32621	32916	32774	32666	32701	32626	32687	32532	32533	32533	32917	32792	32824	33026	32487	32511	32496	32505	33194	32537	32495	32901	32949	33237	33294	33690
GCF_002137075	31418	31406	31680	31700	31697	31698	31784	31720	31741	31742	31785	31793	31767	31784	31780	31944	31948	31947	31942	31710	31693	31589	32157	32146	31950	31814	31651	31684	31646	31710	31555	31556	31556	31957	31835	31847	31935	31508	31533	31515	31527	32212	31561	31470	31922	31970	32256	32313	28616
GCF_010604585	31717	31703	31979	32001	31996	31997	31947	31872	31896	31894	31940	31948	31914	31939	31935	32099	32095	32102	32097	31865	31848	31513	32520	32501	32469	32355	32150	32136	31743	31807	31971	31972	31972	32407	32285	32297	32150	31604	31629	31611	31623	32717	32092	31872	32284	32202	32589	32297	28124
GCF_016508485	31717	31703	31979	32001	31996	31997	31947	31874	31896	31896	31940	31948	31914	31939	31935	32099	32095	32102	32097	31865	31848	31513	32520	32501	32469	32355	32150	32136	31743	31807	31971	31972	31972	32407	32285	32297	32150	31604	31629	31611	31623	32717	32092	31872	32284	32202	32589	32297	28123
GCF_009002455	31876	31864	31828	31854	31846	31845	31962	31927	31949	31950	31990	31999	31965	31991	31987	31904	31900	31907	31902	32065	32048	33367	33062	33043	34065	33525	33244	33269	33671	33813	33419	33420	33420	33951	33829	33840	33404	32958	32980	32964	32974	33498	33251	32815	33192	33288	33500	33677	33537
GCF_017837765	31867	31855	31819	31845	31837	31836	31953	31918	31940	31941	31981	31990	31956	31982	31978	31895	31891	31898	31893	32056	32039	33361	33057	33038	34058	33518	33237	33262	33662	33806	33412	33413	33413	33942	33820	33831	33397	32951	32973	32957	32967	33489	33244	32808	33185	33281	33493	33670	33531
GCF_009588945	30484	30472	30636	30642	30634	30632	31066	31096	31097	31098	31141	31150	31134	31139	31147	31430	31417	31424	31419	31132	31115	31868	31992	31963	33118	32038	32310	32297	32357	32105	30759	30760	30760	32279	32158	32170	31362	31354	31357	31351	31349	32582	32260	31378	31254	32238	32115	32264	29472
GCF_902386145	31979	31969	32112	32139	32131	32129	32436	32409	32433	32432	32475	32484	32450	32476	32484	31375	31362	31369	31364	32467	32449	32914	33442	33433	34072	33267	33269	33298	33532	33265	33151	33152	33152	33785	33665	33676	32931	32574	32598	32593	32592	33740	33405	32687	32824	33638	33502	33494	33037
GCF_000775795	32124	32128	32259	32267	32261	32260	32244	32178	32188	32185	32245	32236	32217	32225	32224	32509	32505	32512	32507	31920	31917	29929	31785	31752	32897	30689	30637	30672	29435	29518	31918	31919	31919	32458	32339	32351	32774	27289	27286	27270	27280	32496	31704	31031	32632	31252	32652	31997	32458
GCF_000775895	32131	32135	32266	32274	32268	32267	32251	32185	32195	32192	32252	32243	32224	32232	32231	32516	32512	32519	32514	31927	31924	29934	31790	31757	32902	30694	30642	30677	29440	29523	31923	31924	31924	32463	32344	32356	32779	27294	27291	27275	27285	32501	31709	31036	32637	31257	32657	32002	32463
GCF_018139385	31358	31346	31618	31635	31620	31619	31924	31914	31922	31911	31954	31963	31943	31953	31949	32114	32110	32117	32122	31960	31944	31624	32137	32104	32311	31045	30870	30895	31742	31860	31621	31622	31622	32018	31896	31927	32104	31531	31539	31521	31532	32317	30850	31486	31913	32378	32529	32567	27608
GCF_000814165	32483	32469	32688	32709	32705	32704	32736	32786	32809	32808	32851	32859	32825	32850	32846	33084	33080	33087	33082	32857	32841	33107	33640	33622	33546	33173	32740	32766	33386	33502	33429	33430	33430	33692	33570	33601	33497	33080	33103	33085	33096	33224	33051	33261	33607	33804	33968	34052	31801
GCF_018139165	32481	32467	32701	32707	32703	32702	32734	32799	32807	32806	32849	32857	32838	32848	32844	33082	33078	33085	33080	32855	32839	33104	33653	33620	33559	33186	32738	32764	33384	33500	33427	33428	33428	33690	33568	33599	33495	33093	33101	33083	33094	33222	33049	33259	33605	33802	33966	34050	31814
GCF_017693085	32601	32589	32682	32706	32700	32698	32857	32793	32819	32816	32860	32868	32842	32858	32866	32977	32974	32971	32966	32937	32920	33052	33325	33326	33792	33509	33421	33455	33595	33641	33585	33586	33586	34044	33923	33936	33470	32919	32944	32936	32935	33701	33396	33116	33285	33450	33654	33720	33862
GCF_017693075	32581	32569	32698	32686	32680	32678	32837	32809	32799	32796	32840	32848	32858	32838	32846	32957	32954	32951	32946	32917	32900	33031	33341	33306	33808	33525	33401	33435	33575	33621	33565	33566	33566	34024	33903	33916	33452	32935	32924	32916	32915	33681	33376	33096	33265	33430	33634	33700	33878
GCF_017693155	32571	32559	32688	32676	32670	32668	32827	32799	32789	32786	32830	32838	32848	32828	32836	32947	32944	32941	32936	32907	32890	33021	33331	33296	33798	33515	33391	33425	33565	33611	33555	33556	33556	34014	33893	33906	33440	32925	32914	32906	32905	33671	33366	33086	33255	33420	33624	33690	33868
GCF_002145205	31449	31438	31683	31707	31701	31702	31876	31837	31863	31860	31905	31909	31875	31901	31898	32030	32026	32033	32028	31924	31907	32146	32039	32021	32291	32222	32212	32236	32508	32502	32257	32258	32258	32520	32401	32432	32507	31987	32011	31992	32004	32646	32251	32135	32243	32267	32494	32616	33001
GCF_005281455	31449	31438	31683	31707	31701	31702	31876	31837	31863	31860	31905	31909	31875	31901	31898	32030	32026	32033	32028	31924	31907	32146	32039	32021	32291	32222	32212	32236	32508	32502	32257	32258	32258	32520	32401	32432	32507	31987	32011	31992	32004	32646	32251	32135	32243	32267	32494	32616	33001
GCF_008983005	31693	31681	31882	31888	31884	31884	31924	31889	31895	31896	31937	31945	31922	31932	31941	32034	32021	32028	32023	31896	31879	32323	32082	32059	32531	32540	32440	32466	32666	32635	32592	32593	32593	32769	32647	32660	32596	32439	32446	32438	32439	32964	32410	32503	32498	32386	32700	32834	33252
GCF_017693035	31435	31437	31710	31698	31692	31693	31853	31822	31813	31809	31868	31858	31870	31850	31858	31975	31972	31969	31964	31880	31881	31879	32109	32074	32157	32162	32005	32041	32114	32083	31904	31905	31905	32140	32020	32031	32025	31872	31859	31849	31851	32653	32235	32099	32144	32259	32537	32576	32980
GCF_018139425	33647	33635	34049	34055	34051	34049	34009	34015	34023	34022	34065	34069	34050	34060	34056	34218	34214	34221	34216	34068	34050	33875	33981	33948	34624	34201	34098	34127	34288	34353	34356	34357	34357	34745	34624	34637	34407	33953	33964	33944	33954	34644	34044	34106	34407	34192	34673	34711	35058
GCF_021394605	33581	33571	33836	33857	33854	33852	33921	33902	33928	33925	33968	33973	33949	33965	33963	34072	34081	34078	34073	33939	33923	34135	34662	34651	34304	34237	34117	34156	34236	34094	34114	34115	34115	34529	34415	34438	34325	34017	34029	34009	34021	34917	34386	34329	34697	34809	35061	35110	34593
GCF_004792395	25296	25284	26508	26532	26526	26527	26411	26355	26378	26378	26422	26425	26393	26419	26427	26559	26558	26565	26560	26460	26441	27062	27682	27661	28221	27203	27205	27239	27167	27321	27178	27179	27179	27817	27693	27706	26814	26610	26620	26599	26611	27344	26956	26694	27167	27346	27486	27496	25164
GCF_009014135	25287	25275	26499	26523	26517	26518	26402	26346	26369	26369	26413	26416	26384	26410	26418	26562	26549	26556	26551	26451	26432	27052	27672	27663	28209	27191	27202	27236	27155	27309	27166	27167	27167	27805	27681	27694	26800	26598	26608	26599	26599	27334	26956	26680	27157	27336	27476	27486	25150
GCF_008993175	25755	25743	26965	26989	26983	26984	26839	26817	26840	26840	26884	26887	26855	26881	26889	27033	27020	27027	27022	26924	26905	27437	28009	28000	28711	27635	27743	27734	27669	27823	27624	27625	27625	28402	28278	28291	26953	26938	26948	26939	26939	27843	27540	27136	27610	27717	27838	27868	25821
GCF_008979945	25701	25689	26913	26937	26931	26932	26787	26765	26788	26788	26832	26835	26803	26829	26837	26981	26968	26975	26970	26870	26851	27382	27954	27945	28656	27578	27688	27679	27614	27768	27569	27570	27570	28347	28223	28236	26896	26881	26891	26882	26882	27790	27487	27081	27555	27662	27783	27813	25779
GCF_009008675	25712	25700	26924	26948	26942	26943	26798	26776	26799	26799	26843	26846	26814	26840	26848	26992	26979	26986	26981	26881	26862	27379	27965	27956	28666	27577	27699	27690	27625	27779	27580	27581	27581	28358	28234	28247	26907	26880	26902	26893	26893	27801	27498	27080	27566	27673	27794	27824	25784
GCF_008983505	25739	25727	26951	26975	26969	26970	26825	26803	26826	26826	26870	26873	26841	26867	26875	27019	27006	27013	27008	26908	26889	27418	27992	27983	28694	27616	27726	27717	27652	27806	27607	27608	27608	28385	28261	28274	26934	26919	26929	26920	26920	27828	27525	27119	27593	27700	27821	27851	25800
GCF_009009975	25718	25706	26930	26954	26948	26949	26804	26782	26805	26805	26849	26852	26820	26846	26854	26998	26985	26992	26987	26887	26868	27397	27971	27962	28673	27595	27705	27696	27631	27785	27586	27587	27587	28364	28240	28253	26913	26898	26908	26899	26899	27807	27504	27098	27574	27679	27802	27832	25780
GCF_008086325	27085	27075	27361	27385	27379	27380	27417	27383	27408	27406	27450	27454	27420	27446	27454	27726	27713	27720	27715	27536	27518	28603	29082	29073	29375	28743	28786	28809	29034	29114	29106	29107	29107	29427	29306	29319	28704	28468	28491	28485	28485	29122	28799	28484	29014	29251	29319	29356	29459
GCF_018139445	27075	27065	27351	27375	27369	27370	27407	27373	27398	27396	27440	27444	27410	27436	27444	27716	27703	27710	27705	27526	27508	28593	29072	29063	29367	28733	28776	28799	29024	29104	29096	29097	29097	29417	29296	29309	28694	28458	28481	28475	28475	29112	28789	28474	29004	29241	29309	29346	29449
GCF_018139465	27070	27060	27346	27370	27364	27365	27402	27368	27393	27391	27435	27439	27405	27431	27439	27711	27698	27705	27700	27521	27503	28591	29067	29058	29360	28728	28771	28794	29019	29099	29091	29092	29092	29412	29291	29304	28689	28451	28474	28468	28468	29107	28784	28469	28999	29236	29304	29341	29445
GCF_018224355	27070	27060	27346	27370	27364	27365	27402	27368	27393	27391	27435	27439	27405	27431	27439	27711	27698	27705	27700	27521	27503	28588	29067	29058	29362	28728	28771	28794	29019	29099	29091	29092	29092	29412	29291	29304	28705	28453	28476	28470	28470	29107	28784	28469	28999	29236	29304	29341	29444
GCF_016502625	25633	25621	28152	28176	28170	28171	28085	28030	28055	28053	28097	28099	28068	28094	28103	28373	28360	28367	28362	28203	28185	29575	29828	29819	30669	29862	29821	29855	30097	30240	30059	30060	30060	30656	30536	30547	29264	29453	29464	29457	29457	30099	29702	29427	29912	30117	30203	30260	30129
GCF_017837735	25638	25626	28157	28181	28175	28176	28090	28035	28060	28058	28102	28104	28073	28099	28108	28378	28365	28372	28367	28208	28190	29562	29831	29822	30652	29865	29824	29858	30102	30245	30064	30065	30065	30641	30521	30552	29267	29458	29469	29462	29462	30102	29705	29432	29917	30120	30206	30265	30112
GCF_003569685	24454	24442	26949	26973	26967	26968	26882	26827	26852	26850	26894	26898	26865	26891	26899	27158	27157	27164	27159	26996	26978	28270	28684	28663	29524	28554	28563	28597	28793	28938	28757	28758	28758	29354	29234	29247	28217	28150	28161	28142	28154	28794	28385	28124	28609	28812	28898	28959	28906
GCF_009013595	24243	24231	26762	26786	26780	26781	26695	26640	26665	26663	26705	26711	26678	26704	26712	26983	26970	26977	26972	26813	26795	28083	28495	28486	29334	28366	28384	28418	28605	28750	28567	28568	28568	29164	29044	29057	28041	27961	27972	27965	27965	28605	28208	27935	28420	28623	28709	28770	28734
GCF_008975785	24253	24241	26778	26802	26796	26797	26711	26656	26681	26679	26723	26727	26694	26720	26728	26999	26986	26993	26988	26829	26811	28099	28511	28502	29352	28381	28399	28433	28621	28766	28585	28586	28586	29182	29062	29075	28061	27977	27988	27981	27981	28621	28224	27951	28436	28639	28725	28786	28752
GCF_009013155	24265	24253	26784	26808	26802	26803	26717	26662	26687	26685	26727	26733	26700	26726	26734	27005	26992	26999	26994	26835	26817	28107	28517	28508	29356	28388	28406	28440	28627	28772	28589	28590	28590	29186	29066	29079	28065	27983	27994	27987	27987	28627	28230	27957	28442	28645	28731	28792	28758
GCF_003007575	24285	24273	26804	26828	26822	26823	26737	26682	26707	26705	26749	26753	26720	26746	26743	27025	27012	27019	27014	26855	26837	28122	28537	28528	29377	28407	28414	28448	28646	28791	28610	28611	28611	29207	29087	29100	28086	28002	28013	28006	28006	28646	28249	27976	28461	28664	28750	28811	28778
GCF_017837705	24276	24264	26793	26817	26811	26812	26724	26673	26698	26696	26740	26744	26711	26737	26745	27016	27003	27010	27005	26846	26828	28116	28526	28517	29369	28396	28414	28448	28637	28782	28602	28603	28603	29199	29079	29092	28080	27993	28004	27997	27997	28634	28236	27965	28451	28654	28740	28801	28771
GCF_000301775	31684	31672	31987	32011	32005	32005	32010	31937	31962	31960	32001	32008	31984	32000	32007	32291	32288	32285	32280	32017	32002	33108	33102	33105	33994	33290	33098	33125	32920	32949	33086	33087	33087	33608	33491	33500	32875	32567	32592	32584	32585	33763	33335	32627	33285	33363	33639	33624	32842
GCF_003143895	31686	31674	31989	32013	32007	32007	32012	31939	31964	31962	32003	32010	31986	32002	32009	32293	32290	32287	32282	32019	32004	33110	33104	33107	33996	33292	33100	33127	32922	32951	33088	33089	33089	33610	33493	33502	32877	32569	32594	32586	32587	33765	33337	32629	33289	33365	33643	33628	32812
GCF_009014215	27524	27512	27832	27856	27850	27850	27820	27755	27780	27778	27818	27827	27802	27818	27826	28050	28047	28044	28039	27927	27913	28989	29009	29011	30041	29025	29066	29093	29131	29142	29282	29283	29283	29904	29783	29796	28813	28060	28083	28077	28076	29375	29019	28388	28929	29229	29294	29415	28915
GCF_021384275	27546	27550	27855	27879	27873	27873	27843	27778	27803	27801	27857	27850	27825	27841	27849	28073	28070	28067	28062	27950	27952	29026	29034	29036	30077	29062	29103	29130	29170	29181	29321	29322	29322	29941	29820	29833	28830	28099	28122	28116	28115	29414	29058	28427	28968	29268	29333	29454	28968
GCF_018139245	28845	28849	29153	29177	29171	29171	29091	29072	29097	29095	29151	29144	29119	29135	29143	29401	29398	29395	29390	29243	29245	30231	30248	30250	31198	30136	30172	30209	30273	30407	30580	30581	30581	31004	30882	30915	29905	29275	29298	29292	29291	30458	30290	29680	30222	30458	30534	30647	29908
GCF_018139175	28840	28844	29148	29172	29166	29166	29086	29067	29092	29090	29146	29139	29114	29130	29138	29384	29393	29390	29385	29238	29240	30244	30243	30233	31213	30131	30158	30195	30268	30402	30575	30576	30576	31019	30897	30910	29900	29270	29293	29275	29286	30453	30273	29675	30217	30453	30529	30642	29923
GCF_018139295	28832	28836	29140	29164	29158	29158	29078	29059	29082	29082	29138	29131	29104	29122	29130	29388	29383	29382	29377	29230	29230	30236	30235	30235	31203	30123	30159	30194	30260	30394	30567	30568	30568	31011	30889	30902	29892	29262	29285	29279	29278	30443	30277	29667	30209	30445	30521	30634	29919
GCF_002951295	28706	28710	29014	29038	29032	29032	28952	28933	28958	28956	29012	29005	28980	28996	29004	29274	29271	29268	29263	29104	29106	30114	30110	30112	31079	29997	30034	30071	30132	30268	30439	30440	30440	30883	30763	30776	29766	29136	29159	29153	29152	30318	30150	29577	30085	30320	30398	30511	29821
GCF_017837805	28735	28723	29043	29067	29061	29061	28981	28962	28987	28985	29025	29034	29009	29025	29033	29291	29288	29285	29280	29135	29121	30124	30139	30141	31095	30010	30049	30086	30148	30283	30455	30456	30456	30899	30779	30792	29794	29147	29170	29164	29163	30331	30163	29588	30094	30331	30406	30519	29820
GCF_016918775	30058	30046	30486	30510	30504	30504	30489	30416	30441	30439	30479	30490	30463	30479	30486	30752	30761	30758	30753	30439	30423	31306	31512	31503	32435	31226	31138	31165	31406	31434	31623	31624	31624	32183	32065	32075	30961	30273	30297	30279	30290	31734	31424	30631	31328	31639	31694	31789	30997
GCF_003947625	27773	27761	28077	28101	28095	28095	28114	28041	28066	28064	28104	28113	28088	28104	28113	28345	28351	28348	28343	28192	28178	29243	29413	29406	30400	29249	29231	29258	29426	29459	29536	29537	29537	30141	30021	30031	29041	28279	28303	28288	28296	29665	29337	28505	29178	29525	29581	29682	28799
GCF_900494785	27830	27834	28134	28158	28152	28152	28157	28084	28109	28107	28163	28156	28131	28147	28156	28391	28394	28391	28386	28235	28237	29308	29469	29465	30458	29307	29296	29323	29492	29525	29608	29609	29609	30213	30093	30103	29085	28345	28369	28357	28362	29737	29398	28577	29250	29597	29653	29748	28842
GCF_900495365	27819	27807	28123	28147	28141	28141	28146	28073	28098	28096	28136	28145	28120	28136	28145	28380	28383	28380	28375	28224	28210	29281	29458	29454	30431	29280	29269	29296	29465	29498	29581	29582	29582	30186	30066	30076	29074	28318	28342	28330	28335	29710	29371	28550	29223	29570	29626	29721	28815
GCF_002082665	28100	28104	28364	28388	28382	28382	28387	28314	28339	28337	28393	28386	28361	28377	28386	28621	28624	28621	28616	28504	28506	29377	29694	29690	30653	29488	29479	29506	29675	29708	29788	29789	29789	30394	30274	30284	29337	28620	28645	28632	28638	29967	29627	28803	29478	29829	29885	29980	29016
GCF_009001155	28097	28101	28361	28385	28379	28379	28384	28311	28336	28334	28390	28383	28358	28374	28383	28618	28621	28618	28613	28501	28503	29372	29692	29688	30650	29483	29473	29500	29669	29702	29784	29785	29785	30388	30268	30278	29331	28615	28640	28627	28633	29962	29622	28802	29473	29824	29880	29975	29012
GCF_017837745	28046	28050	28310	28334	28328	28328	28333	28258	28285	28281	28337	28332	28307	28323	28332	28567	28570	28567	28562	28450	28452	29321	29639	29635	30597	29432	29422	29449	29620	29652	29732	29733	29733	30337	30217	30227	29281	28565	28590	28577	28583	29911	29570	28751	29422	29771	29829	29926	28963
GCF_018139345	28018	28022	28282	28306	28300	28300	28305	28232	28257	28255	28311	28304	28279	28295	28304	28536	28542	28539	28534	28422	28424	29293	29613	29606	30571	29405	29388	29415	29591	29623	29705	29706	29706	30310	30190	30200	29254	28536	28561	28545	28554	29884	29540	28720	29394	29745	29801	29896	28931
GCF_900495745	28036	28040	28300	28324	28318	28318	28323	28250	28275	28273	28329	28322	28297	28313	28322	28557	28560	28557	28552	28440	28442	29311	29631	29627	30589	29423	29413	29440	29609	29641	29723	29724	29724	30328	30208	30218	29274	28554	28579	28566	28572	29902	29561	28738	29412	29763	29819	29914	28951
GCF_009000675	29303	29293	29336	29362	29354	29354	29382	29347	29372	29370	29413	29420	29386	29412	29408	28872	28859	28866	28861	29111	29092	28638	30905	30896	30511	27841	28280	28303	28571	28087	28797	28798	28798	29300	29177	29190	29910	25724	25747	25742	25742	29589	28996	28652	29115	29425	29376	29465	30482
GCF_008994735	27963	27953	27996	28020	28014	28014	28127	28078	28103	28101	28142	28151	28117	28143	28139	27603	27590	27597	27592	27842	27823	27276	29606	29597	29240	26553	26968	26955	27263	26778	27535	27536	27536	27976	27853	27866	28286	24538	24561	24556	24556	28279	27628	27351	27804	28080	28108	28105	28466
GCF_008995755	27962	27952	27995	28019	28013	28013	28126	28077	28102	28100	28141	28150	28116	28142	28138	27602	27589	27596	27591	27841	27822	27275	29605	29596	29239	26552	26967	26954	27262	26777	27534	27535	27535	27975	27852	27865	28285	24537	24560	24555	24555	28278	27627	27350	27803	28079	28107	28104	28465
GCF_003007235	26444	26434	26478	26504	26496	26496	26532	26460	26485	26483	26526	26531	26499	26525	26521	26721	26708	26715	26710	26225	26206	25586	28119	28111	27740	24985	25286	25315	25658	25171	25937	25938	25938	26446	26324	26337	27363	22758	22781	22776	22776	26627	26037	25608	26034	26398	26381	26486	27744
GCF_003007555	26450	26440	26484	26510	26502	26502	26538	26466	26491	26489	26532	26537	26505	26531	26527	26727	26714	26721	26716	26231	26212	25592	28125	28117	27746	24991	25292	25321	25664	25177	25943	25944	25944	26452	26330	26343	27369	22764	22787	22782	22782	26633	26043	25614	26040	26404	26387	26492	27738
GCF_006367385	26388	26378	26421	26448	26440	26439	26476	26413	26436	26436	26479	26485	26451	26477	26486	26704	26703	26710	26705	26175	26156	27124	27995	27973	27788	26638	26629	26658	26608	26123	26875	26876	26876	27343	27220	27253	27401	24305	24330	24309	24323	28080	27451	26974	27552	27926	27908	27888	27699
GCF_009013975	26362	26352	26395	26422	26414	26413	26450	26387	26410	26410	26453	26459	26425	26451	26460	26678	26665	26672	26667	26151	26132	27118	27969	27959	27783	26613	26613	26642	26583	26096	26850	26851	26851	27338	27215	27228	27375	24278	24303	24294	24296	28053	27438	26947	27525	27900	27881	27861	27682
GCF_009013715	29031	29019	29147	29171	29165	29165	29148	29113	29136	29136	29175	29187	29149	29175	29183	29466	29453	29460	29455	29228	29211	30113	30464	30454	31676	30944	30918	30906	30695	30758	30686	30687	30687	31390	31272	31285	30123	29882	29906	29899	29899	30854	30700	29934	30712	30658	30806	31018	26910
GCF_018139275	25630	25620	25811	25845	25829	25829	25871	25801	25824	25814	25856	25867	25828	25854	25861	26099	26098	26105	26110	25937	25918	27240	27245	27224	27968	27184	27256	27274	27454	27473	27265	27266	27266	27903	27780	27795	26820	26406	26430	26406	26419	27625	27155	26694	27100	27346	27401	27554	27431
GCF_019048685	25095	25083	25112	25124	25110	25111	25058	25002	25006	24995	25037	25046	25039	25035	25044	25295	25292	25289	25294	25161	25144	26547	26643	26624	28060	26986	26973	27000	27005	27067	26863	26864	26864	27596	27476	27509	26017	26118	26124	26112	26114	27013	26630	25928	26559	26806	26872	27063	26548
GCF_000368085	25085	25073	25102	25114	25100	25101	25048	24992	24996	24985	25027	25036	25029	25025	25034	25285	25282	25279	25284	25151	25134	26555	26633	26614	28070	26976	26963	26990	26995	27057	26853	26854	26854	27606	27486	27499	26007	26108	26114	26102	26104	27003	26620	25918	26549	26796	26862	27053	26558
GCF_000836055	25089	25077	25106	25118	25104	25105	25052	24996	24998	24989	25031	25040	25031	25029	25027	25289	25284	25283	25288	25155	25136	26559	26638	26617	28073	26980	26956	26981	26999	27061	26857	26858	26858	27610	27490	27503	26012	26112	26118	26106	26108	27005	26624	25922	26553	26800	26866	27057	26567
GCF_008977755	26149	26147	26322	26355	26338	26339	26387	26340	26365	26353	26404	26404	26378	26394	26390	26584	26581	26578	26583	26423	26416	27659	27886	27887	28573	28001	28043	28070	28153	28255	28136	28137	28137	28716	28595	28608	27188	27159	27184	27176	27176	28209	27878	27317	27815	28096	28178	28299	27543
GCF_008977335	26142	26140	26336	26348	26331	26332	26380	26354	26358	26346	26397	26397	26392	26387	26394	26577	26574	26571	26576	26416	26409	27652	27899	27879	28586	28015	28047	28074	28146	28248	28129	28130	28130	28709	28588	28601	27180	27173	27177	27169	27169	28202	27871	27310	27808	28089	28171	28292	27556
GCF_008978105	26141	26139	26335	26347	26330	26331	26379	26353	26357	26345	26396	26396	26391	26386	26393	26576	26573	26570	26575	26415	26408	27651	27898	27878	28585	28014	28046	28073	28145	28247	28128	28129	28129	28708	28587	28600	27179	27172	27176	27168	27168	28201	27870	27309	27807	28088	28170	28291	27555
GCF_008995935	25675	25665	25752	25777	25771	25772	25865	25815	25837	25838	25879	25891	25855	25881	25877	26148	26144	26151	26146	25945	25929	27276	27390	27372	28492	27530	27572	27601	27486	27578	27232	27233	27233	27929	27807	27820	26518	26660	26682	26667	26675	27396	26977	26350	27029	27218	27404	27473	27374
GCF_008998055	26248	26236	26258	26282	26276	26277	26379	26300	26325	26323	26364	26374	26339	26365	26374	26577	26564	26571	26566	26305	26289	26924	28195	28186	28566	26797	26976	27005	26783	26789	26879	26880	26880	27546	27421	27433	27544	25273	25299	25289	25289	27822	27467	26551	27330	27598	27736	27823	27686
GCF_017377435	27612	27602	27634	27658	27650	27653	27589	27504	27528	27527	27566	27576	27553	27569	27576	27750	27747	27744	27739	27657	27642	28210	29164	29165	30121	28724	28914	28952	28892	28955	28749	28750	28750	29528	29406	29419	28492	27988	28013	28005	28005	29016	28538	28130	28619	28893	28961	29068	28940
GCF_008986985	26436	26426	26507	26533	26525	26526	26391	26347	26372	26370	26414	26421	26383	26409	26418	26708	26695	26702	26697	25400	25383	27292	27575	27564	28760	27926	28100	28090	27983	27965	28134	28135	28135	28813	28694	28707	27128	27086	27099	27090	27092	28061	27698	27424	27849	27834	27968	27889	27775
GCF_017837835	27126	27114	27259	27281	27277	27277	27222	27115	27142	27138	27180	27191	27163	27177	27176	27395	27401	27398	27393	27186	27172	27931	28610	28602	29725	28641	28717	28751	28686	28691	28873	28874	28874	29512	29391	29422	28213	27665	27677	27660	27670	28859	28283	27805	28537	28679	28770	28795	27917
GCF_900496675	26103	26091	26343	26366	26362	26363	26515	26414	26437	26437	26480	26486	26461	26477	26484	26868	26865	26862	26857	26520	26505	26300	27724	27725	28471	27600	27686	27719	27407	27419	27613	27614	27614	28065	27943	27976	26713	26543	26568	26559	26559	27532	27317	26605	27284	27361	27438	27507	27548
[truncated: 108 more columns]
