# Supplementary material for: Metagenomic Insights into Pathogenic Characterization of ST410 Acinetobacter nosocomialis Prevalent in China
Source: Pathogens. 2022 Jul 27;11(8):838. doi: 10.3390/pathogens11080838 (PMC9414201; doi:10.3390/pathogens11080838)
Supplement: Supplementary file 1 [file pathogens-11-00838-s001.zip › Table S5.xlsx]

## Sheet: Table S5
Query	No. isolates	Subject	Query length (aa)	Subject length (aa)	Identity (%)	Functional description from Uniprot	Functional description from Pfam
OG_1	153	UniRef50_A0A2L1VDW6	2593	4927	98	Uncharacterized protein	DUF4998 (PF16389) Domain of unknown function; EF-hand_5 (PF13202) EF hand; Big_9 (PF17963) Bacterial Ig domain; Cadherin_5 (PF17892) Cadherin-like domain
OG_10	157	UniRef50_A0A0E2GD31	184	184	85.8	HTH tetR-type domain-containing protein	TetR_N (PF00440) Bacterial regulatory proteins, tetR family
OG_100	112	UniRef50_N9LLT6	393	392	59.9	MFS domain-containing protein	MFS_1 (PF07690) Major Facilitator Superfamily
OG_1000	25	UniRef50_Q6FAF8	285	285	57.5	Uncharacterized protein	DUF2163 (PF09931) Uncharacterized conserved protein (DUF2163); Phage_BR0599 (PF09356) Phage conserved hypothetical protein BR0599
OG_10000	1	UniRef50_D4XK79	113	112	93.8	Uncharacterized protein	-
OG_10001	1	UniRef50_A0A333YV20	533	549	70.5	Uncharacterized protein	-
OG_10002	1	UniRef50_UPI00125051AD	596	596	100	hypothetical protein	Phage_T7_tail (PF03906) Phage T7 tail fibre protein
OG_10003	1	UniRef50_D4XK42	101	98	60.6	Uncharacterized protein	Phage_holin_3_2 (PF04550) Phage holin family 2; Phage_holin_3_3 (PF16083) LydA holin phage, holin superfamily III
OG_10004	1	UniRef50_A9DET4	128	138	65.9	Endolysin	Peptidase_M15_4 (PF13539) D-alanyl-D-alanine carboxypeptidase
OG_10005	1	UniRef50_UPI00124FD339	94	94	100	hypothetical protein	-
OG_10006	1	UniRef50_UPI0012504EB8	122	122	100	hypothetical protein	-
OG_10007	1	UniRef50_A0A2S4T1P8	81	81	95.1	XRE family transcriptional regulator	HTH_31 (PF13560) Helix-turn-helix domain
OG_10008	1	UniRef50_D4XK46	105	105	93.3	Uncharacterized protein	-
OG_10009	1	UniRef50_D4XK48	169	169	83.4	Uncharacterized protein	ArdA (PF07275) Antirestriction protein (ArdA)
OG_1001	10	UniRef50_N9RHX2	507	1331	77.7	DUF11 domain-containing protein	SdrD_B (PF17210) SdrD B-like domain; DUF11 (PF01345) Domain of unknown function DUF11
OG_10010	1	UniRef50_A0A0M5JSS2	129	114	76.3	Uncharacterized protein	-
OG_10011	1	UniRef50_D4XK49	240	240	100	DNA-binding helix-turn-helix protein	HTH_3 (PF01381) Helix-turn-helix
OG_10012	1	UniRef50_D4XK50	439	454	84.6	Uncharacterized protein	-
OG_10013	1	UniRef50_D4XK51	173	186	85.6	Uncharacterized protein	-
OG_10014	1	UniRef50_N9U9H0	204	205	66	CbiA domain-containing protein	AAA_31 (PF13614) AAA domain; CbiA (PF01656) CobQ/CobB/MinD/ParA nucleotide binding domain; MipZ (PF09140) ATPase MipZ; VirC1 (PF07015) VirC1 protein; CBP_BcsQ (PF06564) Cellulose biosynthesis protein BcsQ; ParA (PF10609) NUBPL iron-transfer P-loop NTPase; ArsA_ATPase (PF02374) Anion-transporting ATPase
OG_10015	1	UniRef50_UPI001250688E	256	256	100	hypothetical protein	-
OG_10016	1	UniRef50_D4XK56	51	51	92.2	Uncharacterized protein	-
OG_10017	1	UniRef50_L9LQH0	104	103	64.4	Uncharacterized protein	-
OG_10018	1	UniRef50_A0A4R0DZQ7	255	275	54.5	ANT domain-containing protein	ANT (PF03374) Phage antirepressor protein KilAC domain; Phage_pRha (PF09669) Phage regulatory protein Rha (Phage_pRha)
OG_10019	1	UniRef50_A0A3A8FP55	629	629	79.2	Uncharacterized protein	-
OG_1002	23	UniRef50_A0A127KHN7	95	196	96.6	Uncharacterized protein	-
OG_10020	1	UniRef50_UPI0012504B46	197	200	99.5	hypothetical protein	-
OG_10021	1	No hit					-
OG_10022	1	UniRef50_A0A334Z8Q8	107	100	68	Uncharacterized protein	-
OG_10023	1	UniRef50_A0A2A5PF11	66	125	93.9	Uncharacterized protein	-
OG_10024	1	UniRef50_A0A3G2SWI6	318	315	63.4	RepB family plasmid replication initiator protein	Rep_3 (PF01051) Initiator Replication protein
OG_10025	1	UniRef50_A0A385C0R5	184	184	68.5	DNA-binding protein	HTH_17 (PF12728) Helix-turn-helix domain
OG_10026	1	UniRef50_N9LVS2	364	366	74.9	Uncharacterized protein	-
OG_10027	1	UniRef50_N9N845	249	249	100	Uncharacterized protein	-
OG_10028	1	UniRef50_A0A334ZGN7	73	94	62	Uncharacterized protein	-
OG_10029	1	UniRef50_A0A0S2LWV3	470	482	63.5	Proline-specific permease	AA_permease (PF00324) Amino acid permease; AA_permease_2 (PF13520) Amino acid permease
OG_1003	12	UniRef50_A0A1C3CTD7	145	145	66.9	DUF559 domain-containing protein	-
OG_10030	1	UniRef50_A0A1D9H0E6	512	510	85	Histidine ammonia-lyase	Lyase_aromatic (PF00221) Aromatic amino acid lyase
OG_10031	1	UniRef50_A0A427WE67	91	269	100	Uncharacterized protein	-
OG_10032	1	No hit					-
OG_10033	1	UniRef50_UPI000616EB97	215	215	100	hypothetical protein	-
OG_10034	1	UniRef50_A0A0D7T6P8	88	88	98.9	Uncharacterized protein	-
OG_10035	1	UniRef50_A0A158LQR8	293	378	80.2	Uncharacterized protein	-
OG_10036	154	UniRef50_B0VV28	167	167	97.6	Uncharacterized protein	DUF4154 (PF13689) YfiR/HmsC-like
OG_10037	1	UniRef50_V2U3V1	310	309	84.6	Rep_3 domain-containing protein	Rep_3 (PF01051) Initiator Replication protein
OG_10038	1	UniRef50_UPI00124FD4F9	166	166	100	hypothetical protein	-
OG_10039	1	UniRef50_UPI0012508941	97	97	100	hypothetical protein	-
OG_1004	12	UniRef50_A0A151UF39	92	254	95.7	Transcriptional regulatory protein ompR	Trans_reg_C (PF00486) Transcriptional regulatory protein, C terminal
OG_10040	1	UniRef50_UPI00124FA5C8	369	367	100	hypothetical protein	-
OG_10041	1	No hit					-
OG_10042	1	UniRef50_A0A143J516	103	185	76.1	Peptidyl-prolyl cis-trans isomerase	Pro_isomerase (PF00160) Cyclophilin type peptidyl-prolyl cis-trans isomerase/CLD
OG_10043	1	UniRef50_A0A0E1PWF8	287	287	59.2	Uncharacterized protein	-
OG_10044	1	UniRef50_G4CPJ3	147	147	61.9	Uncharacterized protein	tRNA_anti-like (PF12869) tRNA_anti-like
OG_10045	1	UniRef50_UPI0009C18313	325	331	85.8	hypothetical protein	putAbiC (PF16872) Putative phage abortive infection protein
OG_10046	1	UniRef50_A0A1C2PGT2	150	150	76.7	Uncharacterized protein	-
OG_10047	1	UniRef50_A0A4Y3JBB1	128	128	87.5	Uncharacterized protein	-
OG_10048	1	UniRef50_UPI000DE7728D	1209	837	69.1	phage tail protein	DUF3751 (PF12571) Phage tail-collar fibre protein
OG_10049	1	UniRef50_UPI0003A5C01E	156	156	99.4	hypothetical protein	-
OG_1005	134	UniRef50_A0A154DWS3	493	353	91.1	Uncharacterized protein	Big_1 (PF02369) Bacterial Ig-like domain (group 1); MG4 (PF17789) Macroglobulin domain MG4
OG_10050	1	UniRef50_C0VLS7	436	441	64.3	Putative Replication protein	Rep_1 (PF01446) Replication protein
OG_10051	1	UniRef50_A0A0M3AGK4	412	521	71	Uncharacterized protein (Fragment)	-
OG_10052	1	No hit					-
OG_10053	1	No hit					-
OG_10054	2	UniRef50_UPI00097F8860	593	593	96.8	RNA-directed DNA polymerase	RVT_1 (PF00078) Reverse transcriptase (RNA-dependent DNA polymerase)
OG_10055	2	UniRef50_D0SDI5	369	373	88.6	HTH cro/C1-type domain-containing protein	Peptidase_M78 (PF06114) IrrE N-terminal-like domain
OG_10056	2	UniRef50_D0SDI4	233	233	90.1	Uncharacterized protein	-
OG_10057	4	UniRef50_B0V5J4	86	94	87.2	Uncharacterized protein	-
OG_10058	4	UniRef50_A0A010KA42	355	220	85.9	Uncharacterized protein	DnaJ (PF00226) DnaJ domain
OG_10059	2	UniRef50_UPI0009DBC096	447	691	52.7	AAA family ATPase	AAA_21 (PF13304) AAA domain, putative AbiEii toxin, Type IV TA system; AAA_15 (PF13175) AAA ATPase domain; AAA_23 (PF13476) AAA domain; SMC_N (PF02463) RecF/RecN/SMC N terminal domain; ABC_tran (PF00005) ABC transporter; AAA_16 (PF13191) AAA ATPase domain; AAA_27 (PF13514) AAA domain
OG_1006	156	UniRef50_N8YET7	168	173	62.9	SnoaL-like domain-containing protein	SnoaL (PF07366) SnoaL-like polyketide cyclase; SnoaL_2 (PF12680) SnoaL-like domain
OG_10060	2	UniRef50_N8QUK0	213	215	84.5	TIGR02646 family protein	-
OG_10061	2	UniRef50_UPI00046DC1D7	113	195	99.1	hypothetical protein	-
OG_10062	2	UniRef50_UPI0012506220	101	179	98	hypothetical protein	-
OG_10063	2	UniRef50_UPI000DA6A630	132	127	74	hypothetical protein	-
OG_10064	2	UniRef50_D2ZXF7	112	117	58.9	Uncharacterized protein	-
OG_10065	2	UniRef50_N9EPN1	156	156	74.4	SMI1_KNR4 domain-containing protein	SMI1_KNR4 (PF09346) SMI1 / KNR4 family (SUKH-1); SUKH_6 (PF14568) SMI1-KNR4 cell-wall; SUKH_5 (PF14567) SMI1-KNR4 cell-wall
OG_10066	2	UniRef50_N9D8V1	111	111	71.2	Uncharacterized protein	-
OG_10067	2	UniRef50_N8XTP5	192	187	70.3	Uncharacterized protein	-
OG_10068	2	UniRef50_UPI00124F946B	67	67	100	DUF4926 domain-containing protein	DUF4926 (PF16277) Domain of unknown function (DUF4926)
OG_10069	4	UniRef50_A0A335FDX4	1098	1102	95.6	Calcium binding hemolysin protein	HemolysinCabind (PF00353) RTX calcium-binding nonapeptide repeat (4 copies); Peptidase_M43 (PF05572) Pregnancy-associated plasma protein-A
OG_1007	157	UniRef50_A0A3F3L8H7	412	408	72.2	Methyltransferase	Methyltransf_32 (PF13679) Methyltransferase domain; Methyltransf_31 (PF13847) Methyltransferase domain; TRM13 (PF05206) Methyltransferase TRM13
OG_10070	4	UniRef50_A0A143J3D8	288	266	56.3	PaaX_C domain-containing protein	PaaX (PF07848) PaaX-like protein; PaaX_C (PF08223) PaaX-like protein C-terminal domain
OG_10071	4	UniRef50_A0A1C4HMJ4	294	303	59.1	Dehydrogenase	adh_short_C2 (PF13561) Enoyl-(Acyl carrier protein) reductase; adh_short (PF00106) short chain dehydrogenase; KR (PF08659) KR domain
OG_10072	4	UniRef50_UPI000C2B77A4	339	551	71.8	hypothetical protein	FA_desaturase (PF00487) Fatty acid desaturase
OG_10073	4	UniRef50_R8YC51	306	306	99.3	HTH lysR-type domain-containing protein	LysR_substrate (PF03466) LysR substrate binding domain; HTH_1 (PF00126) Bacterial regulatory helix-turn-helix protein, lysR family
OG_10074	4	UniRef50_V2U6T1	306	298	63.5	AB hydrolase-1 domain-containing protein	Abhydrolase_1 (PF00561) alpha/beta hydrolase fold; Abhydrolase_6 (PF12697) Alpha/beta hydrolase family; Hydrolase_4 (PF12146) Serine aminopeptidase, S33
OG_10075	4	UniRef50_L9MF12	315	315	100	Putative metal-dependent hydrolase	Metal_hydrol (PF10118) Predicted metal-dependent hydrolase
OG_10076	4	UniRef50_A0A4Q6CLE6	346	200	88.5	SDR family NAD(P)-dependent oxidoreductase (Fragment)	Epimerase (PF01370) NAD dependent epimerase/dehydratase family; 3Beta_HSD (PF01073) 3-beta hydroxysteroid dehydrogenase/isomerase family; NAD_binding_10 (PF13460) NAD(P)H-binding; GDP_Man_Dehyd (PF16363) GDP-mannose 4,6 dehydratase; NAD_binding_4 (PF07993) Male sterility protein; NmrA (PF05368) NmrA-like family; Polysacc_synt_2 (PF02719) Polysaccharide biosynthesis protein; RmlD_sub_bind (PF04321…
OG_10077	4	UniRef50_V2TTH9	339	340	89.4	HTH araC/xylS-type domain-containing protein	Arabinose_bd (PF12625) Arabinose-binding domain of AraC transcription regulator, N-term; HTH_18 (PF12833) Helix-turn-helix domain; HTH_AraC (PF00165) Bacterial regulatory helix-turn-helix proteins, AraC family
OG_10078	2	UniRef50_A0A1C4HN24	145	145	100	Competence factor involved in DNA binding and uptake	Pilin (PF00114) Pilin (bacterial filament); N_methyl (PF07963) Prokaryotic N-terminal methylation motif
OG_10079	3	UniRef50_R8Y9F7	65	65	95.4	Uncharacterized protein	-
OG_1008	157	UniRef50_A0A2P6L9V7	139	143	56.5	Glucosamine 6-phosphate N-acetyltransferase	Acetyltransf_10 (PF13673) Acetyltransferase (GNAT) domain; Acetyltransf_1 (PF00583) Acetyltransferase (GNAT) family; Acetyltransf_7 (PF13508) Acetyltransferase (GNAT) domain; Acetyltransf_5 (PF13444) Acetyltransferase (GNAT) domain; Acetyltransf_9 (PF13527) Acetyltransferase (GNAT) domain
OG_10080	2	UniRef50_A0A335M003	56	56	96.4	Uncharacterized protein	-
OG_10081	2	No hit					-
OG_10082	2	UniRef50_A0A0H3EQ63	352	353	66.6	ATPase domain protein	AAA_31 (PF13614) AAA domain; CbiA (PF01656) CobQ/CobB/MinD/ParA nucleotide binding domain
OG_10083	3	UniRef50_A0A0D5YKY7	149	149	94.6	Uncharacterized protein	-
OG_10084	2	UniRef50_A0A1L6KLS0	160	168	53.6	Uncharacterized protein	Imm26 (PF15428) Immunity protein 26
OG_10085	2	UniRef50_A0A3R9RWW8	585	584	83.4	ATP-binding protein	HATPase_c_3 (PF13589) Histidine kinase-, DNA gyrase B-, and HSP90-like ATPase; DUF4263 (PF14082) Domain of unknown function (DUF4263)
OG_10086	28	UniRef50_B0VEL7	434	435	86.3	Uncharacterized protein	-
OG_10087	5	UniRef50_V2V7C3	623	627	55.3	Uncharacterized protein	TonB_dep_Rec (PF00593) TonB dependent receptor; Plug (PF07715) TonB-dependent Receptor Plug Domain
OG_10088	2	No hit					-
OG_10089	2	UniRef50_UPI000DD0A0A1	307	307	66.8	DUF1837 domain-containing protein	DUF1837 (PF08878) Domain of unknown function (DUF1837)
OG_1009	157	UniRef50_A0A0E1PTQ1	117	153	92.2	GGACT domain-containing protein	GGACT (PF06094) Gamma-glutamyl cyclotransferase, AIG2-like
OG_10090	2	UniRef50_N8V7Q7	694	638	65.2	Uncharacterized protein	DEAD (PF00270) DEAD/DEAH box helicase
OG_10091	2	UniRef50_D8JJ49	414	414	92	Uncharacterized protein	-
OG_10092	2	UniRef50_D8JJ48	120	120	96.7	Uncharacterized protein	-
OG_10093	2	UniRef50_UPI0011211FEF	158	126	89.7	hypothetical protein	-
OG_10094	2	No hit					-
OG_10095	2	UniRef50_UPI0009BD515E	193	1266	35.6	hypothetical protein	-
OG_10096	2	UniRef50_A0A009JLS3	139	136	83.5	Uncharacterized protein	DUF596 (PF04591) Protein of unknown function, DUF596
OG_10097	5	UniRef50_UPI00112A2BD3	232	164	90.7	IclR family transcriptional regulator	HTH_IclR (PF09339) IclR helix-turn-helix domain; IclR (PF01614) Bacterial transcriptional regulator; MarR (PF01047) MarR family
OG_10098	5	UniRef50_A2W2R0	439	667	59.2	Major facilitator superfamily transporter	MFS_1 (PF07690) Major Facilitator Superfamily
OG_10099	5	UniRef50_A0A2X4CVI7	325	325	68	Putative hydroxyacid dehydrogenase	2-Hacid_dh_C (PF02826) D-isomer specific 2-hydroxyacid dehydrogenase, NAD binding domain; 2-Hacid_dh (PF00389) D-isomer specific 2-hydroxyacid dehydrogenase, catalytic domain
OG_101	157	UniRef50_N8P9E1	1198	1198	60.2	AAA_23 domain-containing protein	AAA_23 (PF13476) AAA domain; SbcCD_C (PF13558) Putative exonuclease SbcCD, C subunit; AAA_29 (PF13555) P-loop containing region of AAA domain; AAA_21 (PF13304) AAA domain, putative AbiEii toxin, Type IV TA system
OG_1010	157	UniRef50_UPI00056F0EE8	274	194	96.3	sel1 repeat family protein	Sel1 (PF08238) Sel1 repeat
OG_10100	5	UniRef50_F0KPU1	225	197	97.6	Putative dimethylmenaquinone methyltransferase family protein	RraA-like (PF03737) Aldolase/RraA
OG_10101	3	UniRef50_A0A0D5YHF0	278	280	95	(-)-trans-carveol dehydrogenase	adh_short (PF00106) short chain dehydrogenase; adh_short_C2 (PF13561) Enoyl-(Acyl carrier protein) reductase; KR (PF08659) KR domain
OG_10102	2	No hit					-
OG_10103	2	UniRef50_A0A1R7QDN8	1062	1064	57.7	Transcription-repair-coupling factor	ResIII (PF04851) Type III restriction enzyme, res subunit; DEAD (PF00270) DEAD/DEAH box helicase; Helicase_C (PF00271) Helicase conserved C-terminal domain
OG_10104	2	UniRef50_A0A0M3FMX9	82	82	100	Uncharacterized protein	-
OG_10105	4	UniRef50_L9MCU2	74	74	100	Tautomerase enzyme	Tautomerase_2 (PF14552) Tautomerase enzyme
OG_10106	1	UniRef50_A0A009HSR2	180	180	79.4	DUF4376 domain-containing protein	DUF4376 (PF14301) Domain of unknown function (DUF4376)
OG_10107	2	UniRef50_N9LJR3	176	176	73.9	AntA domain-containing protein	AntA (PF08346) AntA/AntB antirepressor
OG_10108	1	UniRef50_A0A031LSF4	176	185	61.5	Uncharacterized protein	Terminase_2 (PF03592) Terminase small subunit
OG_10109	1	UniRef50_A0A0D4DBU9	65	65	90.8	Uncharacterized protein	-
OG_1011	157	UniRef50_N8WX33	149	148	77.9	Uncharacterized protein	AHSA1 (PF08327) Activator of Hsp90 ATPase homolog 1-like protein
OG_10110	1	UniRef50_N8X3C2	153	149	75.8	Uncharacterized protein	-
OG_10111	1	No hit					-
OG_10112	1	UniRef50_A0A241YCM6	68	68	83.8	Uncharacterized protein	-
OG_10113	1	UniRef50_D0CCB4	118	122	62.1	Uncharacterized protein	-
OG_10114	2	UniRef50_A0A3M4S3K7	252	252	55.9	KilA-N domain-containing protein	KilA-N (PF04383) KilA-N domain
OG_10115	1	UniRef50_N9LIK5	277	342	49.4	Uncharacterized protein	-
OG_10116	1	UniRef50_UPI0007078BC5	268	262	49.1	hypothetical protein	-
OG_10117	1	UniRef50_A0A0B9XMY1	69	74	82.6	Uncharacterized protein	-
OG_10118	2	UniRef50_A0A1J4NEG4	625	550	60.6	ATPase_AAA_core domain-containing protein	AAA_15 (PF13175) AAA ATPase domain; AAA_21 (PF13304) AAA domain, putative AbiEii toxin, Type IV TA system
OG_10119	2	No hit					-
OG_1012	156	UniRef50_N9AFX4	372	377	67.6	HlyD_D23 domain-containing protein	HlyD_3 (PF13437) HlyD family secretion protein; HlyD_D23 (PF16576) Barrel-sandwich domain of CusB or HlyD membrane-fusion; Biotin_lipoyl_2 (PF13533) Biotin-lipoyl like; Biotin_lipoyl (PF00364) Biotin-requiring enzyme
OG_10120	3	UniRef50_N9MU36	228	228	89	Uncharacterized protein	tRNA_anti-like (PF12869) tRNA_anti-like; zinc_ribbon_2 (PF13240) zinc-ribbon domain
OG_10121	3	UniRef50_N9MU39	106	106	92.5	TM2 domain-containing protein	TM2 (PF05154) TM2 domain
OG_10122	3	UniRef50_N9PD61	83	81	61.4	Uncharacterized protein	Phage_AlpA (PF05930) Prophage CP4-57 regulatory protein (AlpA)
OG_10123	1	No hit					-
OG_10124	2	UniRef50_A0A4V3S344	341	340	54.8	Uncharacterized protein	-
OG_10125	1	No hit					-
OG_10126	1	UniRef50_UPI0012503633	342	342	100	hypothetical protein	-
OG_10127	1	UniRef50_R8YNE5	70	75	89.7	Uncharacterized protein	-
OG_10128	1	UniRef50_A0A0F5VC27	238	403	67.5	Phosphatidylinositol kinase	HipA_C (PF07804) HipA-like C-terminal domain; Couple_hipA (PF13657) HipA N-terminal domain
OG_10129	1	UniRef50_A7MSH1	72	84	71.2	HTH cro/C1-type domain-containing protein	HTH_3 (PF01381) Helix-turn-helix; HTH_19 (PF12844) Helix-turn-helix domain; HTH_31 (PF13560) Helix-turn-helix domain
OG_1013	157	UniRef50_N8Q990	297	309	58.2	Uncharacterized protein	DUF1853 (PF08907) Domain of unknown function (DUF1853)
OG_10130	1	UniRef50_A0A5B6XMZ4	114	110	52.1	Uncharacterized protein	-
OG_10131	1	UniRef50_UPI00065F5563	258	352	61.8	hypothetical protein	-
OG_10132	1	UniRef50_A0A1E7R553	313	313	74	HTH araC/xylS-type domain-containing protein	HTH_18 (PF12833) Helix-turn-helix domain; HTH_AraC (PF00165) Bacterial regulatory helix-turn-helix proteins, AraC family
OG_10133	1	UniRef50_A0A0A3W600	259	261	67.3	Glutamine amidotransferase type-1 domain-containing protein	GATase (PF00117) Glutamine amidotransferase class-I; Peptidase_C26 (PF07722) Peptidase C26
OG_10134	1	UniRef50_A0A193SQW6	441	441	56.1	Ammonium transporter	Ammonium_transp (PF00909) Ammonium Transporter Family
OG_10135	1	UniRef50_A0A1E7R5A2	287	287	51.9	Uncharacterized protein	Caa3_CtaG (PF09678) Cytochrome c oxidase caa3 assembly factor (Caa3_CtaG)
OG_10136	1	UniRef50_A0A2N8QF62	652	661	61.4	Amine oxidase	Cu_amine_oxid (PF01179) Copper amine oxidase, enzyme domain; Cu_amine_oxidN3 (PF02728) Copper amine oxidase, N3 domain; Cu_amine_oxidN2 (PF02727) Copper amine oxidase, N2 domain
OG_10137	1	UniRef50_A0A1C9W560	339	334	52.6	Aldehyde reductase Ahr	ADH_N (PF08240) Alcohol dehydrogenase GroES-like domain; ADH_zinc_N (PF00107) Zinc-binding dehydrogenase; ADH_zinc_N_2 (PF13602) Zinc-binding dehydrogenase
OG_10138	1	UniRef50_A0A081G042	278	298	50	Transcriptional regulator, LysR family	LysR_substrate (PF03466) LysR substrate binding domain; HTH_1 (PF00126) Bacterial regulatory helix-turn-helix protein, lysR family
OG_10139	1	UniRef50_A0A3S7KPJ9	468	484	59.3	Transporter	OEP (PF02321) Outer membrane efflux protein
OG_1014	14	UniRef50_UPI000F6597D0	171	130	94.7	hypothetical protein	Phage_TAC_13 (PF16459) Phage tail assembly chaperone, TAC
OG_10140	1	UniRef50_A0A4U9HT06	265	384	64.2	Multidrug-efflux transporter MexB	ACR_tran (PF00873) AcrB/AcrD/AcrF family; SecD_SecF (PF02355) Protein export membrane protein
OG_10141	1	UniRef50_A0A333HXJ0	446	446	80.3	Vanillate transporter	MFS_1 (PF07690) Major Facilitator Superfamily; Sugar_tr (PF00083) Sugar (and other) transporter
OG_10142	1	UniRef50_A0A071LS93	168	171	73.5	Polyketide cyclase	-
OG_10143	1	UniRef50_A0A1E7ZEL5	300	300	70	HTH lysR-type domain-containing protein	LysR_substrate (PF03466) LysR substrate binding domain; HTH_1 (PF00126) Bacterial regulatory helix-turn-helix protein, lysR family
OG_10144	1	UniRef50_UPI00124FE41D	77	155	97.4	tyrosine-type recombinase/integrase	Phage_integrase (PF00589) Phage integrase family
OG_10145	1	UniRef50_A0A0Q1JH57	83	83	69.9	Uncharacterized protein	-
OG_10146	1	UniRef50_A0A376BDP7	218	248	82.9	tRNA_anti-like	tRNA_anti-like (PF12869) tRNA_anti-like
OG_10147	1	No hit					-
OG_10148	1	UniRef50_A0L337	180	756	50	Uncharacterized protein	-
OG_10149	1	UniRef50_UPI0012501CBD	172	252	47.7	hypothetical protein	OprB (PF04966) Carbohydrate-selective porin, OprB family
OG_1015	157	UniRef50_N8RAU7	144	145	78.2	Uncharacterized protein	YbjQ_1 (PF01906) Putative heavy-metal-binding
OG_10150	1	UniRef50_A0A334Z579	114	165	84.4	Uncharacterized protein	-
OG_10151	1	UniRef50_A0A4Y3JBW1	80	80	92.5	Uncharacterized protein	-
OG_10152	1	UniRef50_B0VTA8	255	245	97.4	Ftsk_gamma domain-containing protein	FtsK_gamma (PF09397) Ftsk gamma domain
OG_10153	2	UniRef50_A0A3R9EJT9	158	158	65.8	DUF2280 domain-containing protein	DUF2280 (PF10045) Uncharacterized conserved protein (DUF2280)
OG_10154	2	UniRef50_A0A245ZXK4	266	266	99.2	SLATT_5 domain-containing protein	SLATT_5 (PF18160) SMODS and SLOG-associating 2TM effector domain family 5
OG_10155	2	UniRef50_A0A062IUP0	99	96	49.5	Holin domain protein	Phage_holin_2_4 (PF16082) Bacteriophage holin family, superfamily II-like; Phage_holin_2_3 (PF16080) Bacteriophage holin family HP1
OG_10156	2	UniRef50_A0A1V2UQ67	168	168	81.5	Lysozyme	Phage_lysozyme (PF00959) Phage lysozyme
OG_10157	2	UniRef50_A0A1X0ZSE0	214	223	47.7	HNH domain-containing protein	HNH (PF01844) HNH endonuclease; HNH_4 (PF13395) HNH endonuclease; HNH_5 (PF14279) HNH endonuclease
OG_10158	2	UniRef50_A0A3R9SVE8	429	427	56.7	AAA family ATPase	AAA_15 (PF13175) AAA ATPase domain; AAA_21 (PF13304) AAA domain, putative AbiEii toxin, Type IV TA system; SMC_N (PF02463) RecF/RecN/SMC N terminal domain; AAA_23 (PF13476) AAA domain; AAA_29 (PF13555) P-loop containing region of AAA domain
OG_10159	2	UniRef50_A0A151YNS8	229	229	76.4	Uncharacterized protein	-
OG_1016	144	UniRef50_A0A506HV23	120	114	72.8	Uncharacterized protein	-
OG_10160	2	UniRef50_UPI00044A7B85	232	232	55.6	hypothetical protein	-
OG_10161	1	UniRef50_A0A009QGJ4	310	248	85.1	Uncharacterized protein	-
OG_10162	1	UniRef50_A0A009PDU4	72	72	100	Putative membrane protein	-
OG_10163	1	UniRef50_A0A009PVJ7	143	143	100	Uncharacterized protein	-
OG_10164	1	UniRef50_A0A365PMJ7	224	207	70.6	Uncharacterized protein	-
OG_10165	1	UniRef50_A0A009Q8Q1	151	151	90.7	Uncharacterized protein	DUF2824 (PF11039) Protein of unknown function (DUF2824)
OG_10166	1	UniRef50_A0A009PDV4	110	110	90.9	Uncharacterized protein	-
OG_10167	1	UniRef50_A0A009PVK8	123	123	99.2	Uncharacterized protein	-
OG_10168	1	UniRef50_A0A009PC55	462	462	98.7	Phage stabilization family protein	Phage_stabilise (PF11134) Phage stabilisation protein
OG_10169	1	UniRef50_A0A009QGM8	152	152	95.4	Uncharacterized protein	-
OG_1017	134	UniRef50_C1D6C9	85	85	65.5	UPF0386 protein LHK_03186	YjhX_toxin (PF09857) Putative toxin of bacterial toxin-antitoxin pair
OG_10170	1	UniRef50_N8VX40	159	160	56.2	Uncharacterized protein	P22_Tail-4 (PF11650) P22 tail accessory factor
OG_10171	1	UniRef50_UPI00124EAAF9	291	287	59.5	hypothetical protein	-
OG_10172	1	UniRef50_UPI000DE6974F	90	90	95.6	hypothetical protein	-
OG_10173	1	UniRef50_UPI001269F58E	67	67	100	hypothetical protein	-
OG_10174	2	UniRef50_UPI001269E9AA	59	59	100	hypothetical protein	-
OG_10175	1	UniRef50_A0A011KX71	55	55	96.4	Putative lipoprotein	-
OG_10176	1	UniRef50_N9QR47	77	72	81.8	Uncharacterized protein	-
OG_10177	1	UniRef50_A0A486MJH5	273	278	48.7	Methyl-directed repair DNA adenine methylase	MethyltransfD12 (PF02086) D12 class N6 adenine-specific DNA methyltransferase
OG_10178	1	UniRef50_A0A3F3MY68	251	261	45.8	Uncharacterized protein	-
OG_10179	1	UniRef50_A0A0Q5GLX1	70	70	80	Uncharacterized protein	-
OG_1018	157	UniRef50_F0KL42	120	120	95.8	VOC domain-containing protein	-
OG_10180	2	UniRef50_A0A1B1P9C3	106	105	83	Putative minor capsid protein	-
OG_10181	3	UniRef50_A0A011JCB1	253	253	80.6	Uncharacterized protein	-
OG_10182	3	UniRef50_A0A062FN62	126	126	84.1	Uncharacterized protein	-
OG_10183	2	No hit					-
OG_10184	1	UniRef50_A0A1J5PNE5	162	158	46	Uncharacterized protein	-
OG_10185	1	UniRef50_V2TCE3	178	199	62	Uncharacterized protein	Terminase_2 (PF03592) Terminase small subunit
OG_10186	1	UniRef50_UPI00124FD98E	72	72	100	hypothetical protein	-
OG_10187	1	UniRef50_UPI000DE6974F	90	90	86.7	hypothetical protein	-
OG_10188	1	UniRef50_UPI000445D8C2	98	89	60.8	hypothetical protein	-
OG_10189	1	UniRef50_A0A3F3MY68	161	261	62	Uncharacterized protein	-
OG_1019	157	UniRef50_A0A0D5YFZ3	271	271	92.6	Phenazine biosynthesis protein	PhzC-PhzF (PF02567) Phenazine biosynthesis-like protein
OG_10190	1	UniRef50_UPI000DF0E3A5	749	519	83.2	hypothetical protein	-
OG_10191	1	UniRef50_UPI00124FFC97	117	117	100	hypothetical protein	-
OG_10192	1	UniRef50_A0A062FCE4	457	439	63.6	Uncharacterized protein	-
OG_10193	1	No hit					-
OG_10194	1	No hit					-
OG_10195	1	UniRef50_A0A241VS85	119	117	96.5	Urocanate hydratase (Fragment)	Urocanase_C (PF17392) Urocanase C-terminal domain
OG_10196	1	No hit					-
OG_10197	1	UniRef50_A0A062IP23	177	300	79	Cys/Met metabolism PLP-dependent enzyme family protein	Cys_Met_Meta_PP (PF01053) Cys/Met metabolism PLP-dependent enzyme
OG_10198	1	UniRef50_N8S330	107	110	77.2	Uncharacterized protein	-
OG_10199	1	No hit					-
OG_102	37	UniRef50_V2U9T4	184	180	92.9	Uncharacterized protein	DUF1376 (PF07120) Protein of unknown function (DUF1376)
OG_1020	155	UniRef50_F0KJX9	211	212	82.9	Putative membrane protein	DUF2238 (PF09997) Predicted membrane protein (DUF2238)
OG_10200	1	UniRef50_A0A455UXW3	85	304	58.2	Uncharacterized protein	PGM_PMM_IV (PF00408) Phosphoglucomutase/phosphomannomutase, C-terminal domain
OG_10201	1	No hit					-
OG_10202	4	UniRef50_B0VNQ0	70	72	73.9	Uncharacterized protein	-
OG_10203	1	UniRef50_A0A009RQM1	236	236	94.1	Uncharacterized protein	-
OG_10204	1	UniRef50_A0A009R4N8	221	221	78.7	Stress-responsive nuclear envelope family protein	Ish1 (PF10281) Putative stress-responsive nuclear envelope protein
OG_10205	1	UniRef50_A0A009HW50	135	135	86.7	Ima1_N domain-containing protein	-
OG_10206	2	No hit					-
OG_10207	1	UniRef50_N9FQK0	242	242	68.6	Uncharacterized protein	-
OG_10208	1	UniRef50_A0A0G4QW64	241	241	85.5	Bacterial SH3 domain protein	-
OG_10209	1	No hit					-
OG_1021	10	UniRef50_A0A2U3ML26	457	458	54.2	Replicative DNA helicase	DnaB_C (PF03796) DnaB-like helicase C terminal domain; DnaB (PF00772) DnaB-like helicase N terminal domain; AAA_25 (PF13481) AAA domain; ATPase (PF06745) KaiC
OG_10210	1	UniRef50_UPI0005F7DB93	342	339	75.4	LysR family transcriptional regulator	LysR_substrate (PF03466) LysR substrate binding domain; HTH_1 (PF00126) Bacterial regulatory helix-turn-helix protein, lysR family
OG_10211	2	UniRef50_A0A1J0YYW0	364	367	55.6	Glycosyl transferase family protein	Glycos_transf_1 (PF00534) Glycosyl transferases group 1; Glyco_trans_1_4 (PF13692) Glycosyl transferases group 1; Glyco_transf_4 (PF13439) Glycosyltransferase Family 4; Glyco_trans_4_4 (PF13579) Glycosyl transferase 4-like domain; Glyco_trans_4_2 (PF13477) Glycosyl transferase 4-like
OG_10212	1	UniRef50_N8S8W1	108	108	95.4	Uncharacterized protein	-
OG_10213	1	No hit					-
OG_10214	1	UniRef50_N9FFT0	210	207	81.2	Uncharacterized protein	-
OG_10215	2	UniRef50_F0KIF8	263	263	89.4	Uncharacterized protein	DUF1365 (PF07103) Protein of unknown function (DUF1365)
OG_10216	1	UniRef50_B0V4B5	58	72	93.1	Uncharacterized protein	-
OG_10217	1	No hit					ESPR (PF13018) Extended Signal Peptide of Type V secretion system
OG_10218	1	No hit					-
OG_10219	7	UniRef50_A0A1V2V3E7	177	177	98.9	Uncharacterized protein	-
OG_1022	157	UniRef50_F0KJ56	406	406	94.3	Putative RND family drug transporter	Biotin_lipoyl_2 (PF13533) Biotin-lipoyl like; HlyD_D23 (PF16576) Barrel-sandwich domain of CusB or HlyD membrane-fusion; HlyD_3 (PF13437) HlyD family secretion protein; HlyD (PF00529) HlyD membrane-fusion protein of T1SS
OG_10220	1	UniRef50_UPI00125DEF75	258	258	100	hypothetical protein	-
OG_10221	1	UniRef50_N8WF75	204	211	74	Resolvase/invertase-type recombinase catalytic domain-containing protein	Resolvase (PF00239) Resolvase, N terminal domain; HTH_7 (PF02796) Helix-turn-helix domain of resolvase; HTH_23 (PF13384) Homeodomain-like domain
OG_10222	1	No hit					-
OG_10223	1	UniRef50_A0A143J4S7	224	220	66.7	Uncharacterized protein	-
OG_10224	1	No hit					-
OG_10225	1	UniRef50_V2VYS6	141	141	71.6	HTH psq-type domain-containing protein	HTH_17 (PF12728) Helix-turn-helix domain; HTH_psq (PF05225) helix-turn-helix, Psq domain
OG_10226	1	UniRef50_A0A0M3AGK4	137	521	77.7	Uncharacterized protein (Fragment)	-
OG_10227	1	UniRef50_C0VLS7	438	441	63.8	Putative Replication protein	Rep_1 (PF01446) Replication protein
OG_10228	1	No hit					-
OG_10229	1	No hit					-
OG_1023	157	UniRef50_F0KIJ2	217	215	66.8	Uncharacterized protein	-
OG_10230	1	No hit					-
OG_10231	1	UniRef50_A0A0N9VZI7	106	106	63.8	Uncharacterized protein	-
OG_10232	1	UniRef50_A0A1B2LZ78	158	159	55.1	Uncharacterized protein	-
OG_10233	1	UniRef50_A0A011K6C7	329	329	98.5	Uncharacterized protein	DUF723 (PF05265) Protein of unknown function (DUF723)
OG_10234	1	UniRef50_S3UKX9	77	77	100	Uncharacterized protein	-
OG_10235	1	UniRef50_UPI000DD0878D	137	131	52.1	hypothetical protein	-
OG_10236	1	UniRef50_A0A4R5SBH1	86	89	96.5	Uncharacterized protein	-
OG_10237	1	UniRef50_R8YVU0	279	261	47.1	Uncharacterized protein	-
OG_10238	1	UniRef50_D0SJR0	66	71	85.7	DUF551 domain-containing protein	DUF551 (PF04448) Protein of unknown function (DUF551)
OG_10239	1	UniRef50_A0A062IT75	93	93	93.5	Uncharacterized protein	-
OG_1024	153	UniRef50_UPI000DE654B6	108	73	89.6	hypothetical protein	-
OG_10240	1	UniRef50_UPI000F66D31A	127	146	67.8	hypothetical protein	-
OG_10241	1	UniRef50_UPI0009A1EB43	52	70	98.1	hypothetical protein	Haem_degrading (PF03928) Haem-degrading
OG_10242	1	UniRef50_A0A2R8B020	301	297	51.2	HTH-type transcriptional regulator PgrR	LysR_substrate (PF03466) LysR substrate binding domain; HTH_1 (PF00126) Bacterial regulatory helix-turn-helix protein, lysR family
OG_10243	1	UniRef50_K0HVD1	569	549	63.8	Uncharacterized protein	-
OG_10244	1	UniRef50_Q6F8Z4	143	385	89.4	FAD_binding_3 domain-containing protein	FAD_binding_3 (PF01494) FAD binding domain
OG_10245	1	UniRef50_UPI0005B8B809	439	332	99.7	hypothetical protein	-
OG_10246	1	UniRef50_N8R7A5	77	77	81.8	Uncharacterized protein	Phage_AlpA (PF05930) Prophage CP4-57 regulatory protein (AlpA)
OG_10247	1	UniRef50_UPI00125F51C2	143	143	100	DUF4297 domain-containing protein	DUF4297 (PF14130) Domain of unknown function (DUF4297)
OG_10248	1	UniRef50_UPI0002CE8470	395	395	99.7	hypothetical protein	-
OG_10249	1	UniRef50_A0A2T5QR74	588	588	68.8	ThiF domain-containing protein	ThiF (PF00899) ThiF family; Prok-E2_B (PF14461) Prokaryotic E2 family B
OG_1025	145	UniRef50_P76049	304	306	72.6	Uncharacterized protein YcjY	DLH (PF01738) Dienelactone hydrolase family; Hydrolase_4 (PF12146) Serine aminopeptidase, S33; Abhydrolase_6 (PF12697) Alpha/beta hydrolase family; Peptidase_S9 (PF00326) Prolyl oligopeptidase family
OG_10250	1	UniRef50_A0A2T5QRB2	160	160	78.1	Prok-JAB domain-containing protein	Prok-JAB (PF14464) Prokaryotic homologs of the JAB domain
OG_10251	1	UniRef50_UPI000354570D	251	251	75.3	hypothetical protein	-
OG_10252	1	UniRef50_A0A378PLX1	289	563	67.6	NADH-quinone oxidoreductase subunit M	Proton_antipo_M (PF00361) Proton-conducting membrane transporter
OG_10253	1	No hit					-
OG_10254	1	No hit					-
OG_10255	1	No hit					-
OG_10256	1	UniRef50_P42179	161	161	99.4	Bkd operon transcriptional regulator	AsnC_trans_reg (PF01037) Lrp/AsnC ligand binding domain; HTH_24 (PF13412) Winged helix-turn-helix DNA-binding; HTH_AsnC-type (PF13404) AsnC-type helix-turn-helix domain
OG_10257	1	UniRef50_A0A0F9RDC2	122	164	57.5	ClpB_D2-small domain-containing protein (Fragment)	ClpB_D2-small (PF10431) C-terminal, D2-small domain, of ClpB protein
OG_10258	1	No hit					-
OG_10259	1	UniRef50_UPI00125F3BB6	156	165	100	response regulator	GerE (PF00196) Bacterial regulatory proteins, luxR family; Sigma70_r4_2 (PF08281) Sigma-70, region 4; Response_reg (PF00072) Response regulator receiver domain; HTH_23 (PF13384) Homeodomain-like domain; Sigma70_r4 (PF04545) Sigma-70, region 4; HTH_24 (PF13412) Winged helix-turn-helix DNA-binding
OG_1026	50	UniRef50_D0C5T9	169	169	94.7	N-acetyltransferase domain-containing protein	Acetyltransf_3 (PF13302) Acetyltransferase (GNAT) domain
OG_10260	1	UniRef50_J8V8D4	121	212	90.9	Transaldolase	TAL_FSA (PF00923) Transaldolase/Fructose-6-phosphate aldolase
OG_10261	1	No hit					-
OG_10262	1	UniRef50_A0A0E1PML8	210	659	87.7	Acetyl-coenzyme A synthetase	AMP-binding_C (PF13193) AMP-binding enzyme C-terminal domain; AMP-binding (PF00501) AMP-binding enzyme
OG_10263	1	No hit					-
OG_10264	1	UniRef50_A0A0S4IEB0	162	284	87	Uncharacterized protein	-
OG_10265	1	UniRef50_L1LV40	160	417	70.8	FecR-like transmembrane sensor	Sigma70_r4_2 (PF08281) Sigma-70, region 4; Sigma70_r2 (PF04542) Sigma-70 region 2; Sigma70_r4 (PF04545) Sigma-70, region 4; Sigma70_ECF (PF07638) ECF sigma factor
OG_10266	1	UniRef50_Q877N9	106	106	100	Transposase	HTH_Tnp_1 (PF01527) Transposase
OG_10267	1	UniRef50_C7DQ92	143	645	88.3	DNA mismatch repair protein MutS (Fragment)	MutS_V (PF00488) MutS domain V
OG_10268	1	UniRef50_A0A0W8H264	123	122	81.5	PilH	Response_reg (PF00072) Response regulator receiver domain
OG_10269	1	No hit					-
OG_1027	154	UniRef50_N9FG26	190	188	67.8	Uncharacterized protein	-
OG_10270	1	No hit					-
OG_10271	1	UniRef50_Q6F6T4	139	676	81.8	Uncharacterized protein	EAL (PF00563) EAL domain
OG_10272	1	No hit					-
OG_10273	1	No hit					-
OG_10274	1	UniRef50_A0A4Q3HT41	103	119	68.9	DUF3237 domain-containing protein (Fragment)	DUF3237 (PF11578) Protein of unknown function (DUF3237)
OG_10275	1	No hit					-
OG_10276	1	No hit					-
OG_10277	1	UniRef50_UPI00125F0DE9	138	139	99.3	CoA pyrophosphatase	-
OG_10278	1	UniRef50_UPI000355547B	76	77	55.3	hypothetical protein	-
OG_10279	1	UniRef50_A0A014B4X8	120	97	78.4	Uncharacterized protein	-
OG_1028	156	UniRef50_A0A1B8QC71	432	453	74	C4-dicarboxylate transport protein	SDF (PF00375) Sodium:dicarboxylate symporter family
OG_10280	1	UniRef50_N9TJ87	170	169	75.3	Lysozyme	Phage_lysozyme (PF00959) Phage lysozyme
OG_10281	1	UniRef50_A0A380VP90	501	501	90	Uncharacterized protein	-
OG_10282	1	UniRef50_A0A062SLI0	1209	1234	63.3	Transglycosylase SLT domain protein	SLT (PF01464) Transglycosylase SLT domain
OG_10283	1	UniRef50_A0A1S8XJQ2	172	186	56.3	Uncharacterized protein	-
OG_10284	2	UniRef50_A0A0E1FI22	68	71	73.2	Uncharacterized protein	-
OG_10285	1	UniRef50_A0A014BUB4	73	73	94.5	Uncharacterized protein	-
OG_10286	1	UniRef50_A0A1E3M373	124	124	77.4	Uncharacterized protein	DUF3168 (PF11367) Protein of unknown function (DUF3168)
OG_10287	1	UniRef50_A0A1E3M2Z5	116	118	79.5	Head-tail adaptor protein	Phage_H_T_join (PF05521) Phage head-tail joining protein
OG_10288	1	UniRef50_A0A3B7LVQ1	105	106	57.3	Phage gp6-like head-tail connector protein	Phage_connect_1 (PF05135) Phage gp6-like head-tail connector protein
OG_10289	1	UniRef50_UPI000C162688	129	133	94.7	hypothetical protein	-
OG_1029	150	UniRef50_A0A0E2GRM1	125	305	98.4	HTH lysR-type domain-containing protein	LysR_substrate (PF03466) LysR substrate binding domain
OG_10290	1	UniRef50_A0A077QFI5	400	403	53.5	Sb6	Phage_capsid (PF05065) Phage capsid family
OG_10291	1	UniRef50_A0A069XDQ3	222	216	60.6	Phage prohead protease, HK97 family	Peptidase_S78 (PF04586) Caudovirus prohead serine protease
OG_10292	1	UniRef50_A0A3L9M0R4	402	321	79.6	Phage portal protein (Fragment)	Phage_portal (PF04860) Phage portal protein
OG_10293	1	UniRef50_N9HBW2	575	572	81.2	Uncharacterized protein	Terminase_1 (PF03354) Phage Terminase
OG_10294	1	UniRef50_A0A454GFI3	163	161	54.4	Terminase	Terminase_4 (PF05119) Phage terminase, small subunit
OG_10295	1	UniRef50_A0A014CK21	73	75	63.4	Uncharacterized protein	-
OG_10296	1	UniRef50_N8VI67	92	92	53.3	Uncharacterized protein	-
OG_10297	1	UniRef50_N8YGJ5	118	114	68.4	HNHc domain-containing protein	HNH (PF01844) HNH endonuclease; HNH_5 (PF14279) HNH endonuclease
OG_10298	1	UniRef50_A0A380VQ40	114	114	84.2	Uncharacterized protein	-
OG_10299	1	UniRef50_A0A380VN85	113	99	87.5	Uncharacterized protein	-
OG_103	157	UniRef50_A0A336B2U8	191	191	89.5	Histidine uptake and utilization operon protein	HutD (PF05962) HutD
OG_1030	157	UniRef50_A0A2N6VAF7	192	181	74.1	Flavin reductase (Fragment)	Flavin_Reduct (PF01613) Flavin reductase like domain
OG_10300	1	UniRef50_A0A014BAF8	183	185	70.1	Uncharacterized protein	-
OG_10301	1	UniRef50_A0A1E3M364	81	87	83.3	Uncharacterized protein	-
OG_10302	1	UniRef50_A0A241YNR2	67	67	71.6	Uncharacterized protein	-
OG_10303	1	No hit					-
OG_10304	1	UniRef50_UPI000C2276B8	154	174	63.1	hypothetical protein	-
OG_10305	1	UniRef50_N8X3C2	152	149	56.8	Uncharacterized protein	-
OG_10306	1	UniRef50_N8VAS2	164	160	71.7	Uncharacterized protein	RusA (PF05866) Endodeoxyribonuclease RusA
OG_10307	1	UniRef50_A0A3G6YZD1	258	258	98.1	Uncharacterized protein	-
OG_10308	1	UniRef50_A0A3G6Z337	100	83	98.8	Uncharacterized protein	-
OG_10309	1	UniRef50_UPI0006692BE3	100	118	100	hypothetical protein	-
OG_1031	156	UniRef50_V5VDI7	217	217	98.6	NAD(P)H nitroreductase	Nitroreductase (PF00881) Nitroreductase family; TM1586_NiRdase (PF14512) Putative TM nitroreductase
OG_10310	1	No hit					-
OG_10311	1	UniRef50_A0A4Q7CIV7	260	258	65.6	ATP-binding protein	IstB_IS21 (PF01695) IstB-like ATP binding protein; Bac_DnaA (PF00308) Bacterial dnaA protein; PhoH (PF02562) PhoH-like protein; AAA_30 (PF13604) AAA domain
OG_10312	1	UniRef50_A0A2T5Q7F8	297	300	68.1	Uncharacterized protein	-
OG_10313	1	UniRef50_A0A1P8EN81	271	258	63.7	Methyltransferase	N6_N4_Mtase (PF01555) DNA methylase
OG_10314	1	No hit					-
OG_10315	1	UniRef50_A0A3G6YZW0	167	167	100	XRE family transcriptional regulator	Terminase_5 (PF06056) Putative ATPase subunit of terminase (gpP-like)
OG_10316	1	UniRef50_N9RI03	82	87	63.5	Uncharacterized protein	YdaS_antitoxin (PF15943) Putative antitoxin of bacterial toxin-antitoxin system, YdaS/YdaT
OG_10317	1	UniRef50_N9T1S4	261	261	69	Peptidase_S24 domain-containing protein	Peptidase_S24 (PF00717) Peptidase S24-like
OG_10318	1	No hit					-
OG_10319	1	No hit					HTH_8 (PF02954) Bacterial regulatory protein, Fis family; Phage_NinH (PF06322) Phage NinH protein
OG_1032	157	UniRef50_Q6FAS9	275	274	71	Hydroxyethylthiazole kinase	HK (PF02110) Hydroxyethylthiazole kinase family
OG_10320	1	UniRef50_A0A3R9FMU9	124	124	73.9	Uncharacterized protein	-
OG_10321	1	UniRef50_A0A013TUF6	296	292	62.2	Uncharacterized protein	DUF2303 (PF10065) Uncharacterized conserved protein (DUF2303)
OG_10322	1	UniRef50_A0A3R9Y2Z1	100	96	62.6	Uncharacterized protein	-
OG_10323	1	UniRef50_N9LC39	117	113	59.6	Uncharacterized protein	-
OG_10324	1	UniRef50_D8JHY1	122	113	85.5	Uncharacterized protein	-
OG_10325	1	UniRef50_D4XRT8	146	197	59.7	Uncharacterized protein	-
OG_10326	1	UniRef50_B0VTB1	109	111	76.9	Uncharacterized protein	-
OG_10327	1	UniRef50_V2UTH0	87	88	69.3	Uncharacterized protein	-
OG_10328	1	UniRef50_A0A241VBK7	378	380	67.9	Arm-DNA-bind_1 domain-containing protein	Arm-DNA-bind_1 (PF09003) Bacteriophage lambda integrase, Arm DNA-binding domain; Phage_integrase (PF00589) Phage integrase family
OG_10329	1	UniRef50_A0A380VQQ0	679	486	79.4	Uncharacterized protein	-
OG_1033	139	UniRef50_V2UX60	234	235	71.9	PapD_N domain-containing protein	PapD_N (PF00345) Pili and flagellar-assembly chaperone, PapD N-terminal domain
OG_10330	1	UniRef50_A0A2S4T1L8	95	95	98.9	Uncharacterized protein	-
OG_10331	1	UniRef50_A0A014DH59	229	229	55.1	Uncharacterized protein	-
OG_10332	1	UniRef50_A0A062L3R3	122	134	87.3	Uncharacterized protein	-
OG_10333	1	UniRef50_A0A5B6XS90	86	86	91.8	Uncharacterized protein	-
OG_10334	1	UniRef50_N8QNS4	115	114	79.6	Uncharacterized protein	-
OG_10335	1	UniRef50_A0A009GBZ1	209	209	89.5	Uncharacterized protein	-
OG_10336	1	UniRef50_UPI00125E7235	114	114	100	hypothetical protein	-
OG_10337	1	UniRef50_N9D2J1	72	77	80.9	Uncharacterized protein	-
OG_10338	1	UniRef50_S3MUA6	96	89	69.4	Uncharacterized protein	-
OG_10339	1	UniRef50_A0A062IXA0	114	113	71.6	Uncharacterized protein	-
OG_1034	149	UniRef50_A0A0D8HAC5	127	127	82.7	Uncharacterized protein	-
OG_10340	1	UniRef50_UPI0004453F43	145	146	92.3	hypothetical protein	-
OG_10341	1	UniRef50_UPI0002BBD585	60	60	98.3	hypothetical protein	-
OG_10342	1	UniRef50_A0A380VQQ0	674	486	79.7	Uncharacterized protein	-
OG_10343	1	UniRef50_A0A445ZRT2	97	182	56.2	Uncharacterized protein	-
OG_10344	1	UniRef50_Q4KFJ3	162	163	92.5	Putative 4-hydroxy-4-methyl-2-oxoglutarate aldolase	RraA-like (PF03737) Aldolase/RraA
OG_10345	1	UniRef50_A0A1N7U8H4	167	259	59.2	Uncharacterized protein	-
OG_10346	1	No hit					-
OG_10347	1	No hit					-
OG_10348	1	No hit					-
OG_10349	1	No hit					-
OG_1035	156	UniRef50_A0A1L6KLY8	144	142	88.7	AceI family chlorhexidine efflux PACE transporter	BTP (PF05232) Chlorhexidine efflux transporter
OG_10350	1	UniRef50_D8JNI8	86	135	72.4	GFA domain-containing protein	GFA (PF04828) Glutathione-dependent formaldehyde-activating enzyme
OG_10351	3	UniRef50_A0A009GBZ1	209	209	99.5	Uncharacterized protein	-
OG_10352	2	UniRef50_S3TU07	80	157	80.6	Uncharacterized protein	-
OG_10353	2	UniRef50_A0A2L0I1H5	101	102	57	Uncharacterized protein	-
OG_10354	2	UniRef50_N9A167	241	241	57.7	HTH cro/C1-type domain-containing protein	Peptidase_S24 (PF00717) Peptidase S24-like; HTH_3 (PF01381) Helix-turn-helix
OG_10355	2	UniRef50_N8YBB6	62	62	62.7	Uncharacterized protein	-
OG_10356	2	UniRef50_A0A1E3M2A3	285	278	64.4	Uncharacterized protein	-
OG_10357	2	UniRef50_A0A333YTN8	192	192	72.1	Uncharacterized protein	-
OG_10358	2	UniRef50_A0A062L6Y5	89	90	63.9	Putative membrane protein	-
OG_10359	2	UniRef50_Q775C7	340	331	50.9	Bbp17	-
OG_1036	154	UniRef50_A0A241YCL4	351	351	98.3	6-aminopenicillanic acid acyl-transferase family protein	CBAH (PF02275) Linear amide C-N hydrolases, choloylglycine hydrolase family; AAT (PF03417) Acyl-coenzyme A:6-aminopenicillanic acid acyl-transferase
OG_10360	2	UniRef50_K9BAH8	134	136	55.1	Uncharacterized protein	-
OG_10361	2	UniRef50_A0A062L1G4	101	96	74.5	Uncharacterized protein	-
OG_10362	2	UniRef50_A0A241UZ94	121	219	69.4	Uncharacterized protein	Phage_gp49_66 (PF13876) Phage protein (N4 Gp49/phage Sf6 gene 66) family
OG_10363	2	UniRef50_K9BNP5	79	82	63.4	Uncharacterized protein	-
OG_10364	2	UniRef50_A0A150I2X1	205	208	69.3	Lysozyme	Phage_lysozyme (PF00959) Phage lysozyme
OG_10365	2	UniRef50_A0A0R0RTE0	656	651	83.7	ATP-dependent endonuclease	AAA_15 (PF13175) AAA ATPase domain; AAA_21 (PF13304) AAA domain, putative AbiEii toxin, Type IV TA system
OG_10366	2	UniRef50_A0A0R0RRP6	697	697	92	DNA helicase	AAA_19 (PF13245) AAA domain; UvrD-helicase (PF00580) UvrD/REP helicase N-terminal domain; Viral_helicase1 (PF01443) Viral (Superfamily 1) RNA helicase; AAA_30 (PF13604) AAA domain
OG_10367	2	UniRef50_N9FLY9	197	197	88.3	Uncharacterized protein	-
OG_10368	2	UniRef50_A0KH70	629	642	62	DUF262 domain-containing protein	DUF262 (PF03235) Protein of unknown function DUF262
OG_10369	1	UniRef50_A0A2E9HNA9	1042	809	69	Site-specific DNA-methyltransferase	N6_N4_Mtase (PF01555) DNA methylase
OG_1037	45	UniRef50_N9GGD5	256	192	91.1	Uncharacterized protein	-
OG_10370	2	UniRef50_R9ATI3	348	353	83	HNHc domain-containing protein	HNH_4 (PF13395) HNH endonuclease; HNH (PF01844) HNH endonuclease
OG_10371	2	UniRef50_S7WDW0	196	399	74.7	Methyltransf_25 domain-containing protein	Methyltransf_25 (PF13649) Methyltransferase domain; Methyltransf_31 (PF13847) Methyltransferase domain; Methyltransf_23 (PF13489) Methyltransferase domain; Methyltransf_11 (PF08241) Methyltransferase domain; TehB (PF03848) Tellurite resistance protein TehB; Methyltransf_12 (PF08242) Methyltransferase domain
OG_10372	2	UniRef50_L9M4B6	85	84	63.5	Uncharacterized protein	-
OG_10373	2	UniRef50_N8YF01	74	75	68.9	Uncharacterized protein	-
OG_10374	2	UniRef50_N9LTM7	147	147	60.7	Uncharacterized protein	-
OG_10375	2	UniRef50_A0A2S5BTF0	82	99	100	Uncharacterized protein	-
OG_10376	2	UniRef50_A0A098Y6X4	970	973	74.4	Histidine kinase	HATPase_c_3 (PF13589) Histidine kinase-, DNA gyrase B-, and HSP90-like ATPase
OG_10377	1	UniRef50_A0A4R0EBL5	184	180	43	Uncharacterized protein	-
OG_10378	1	UniRef50_UPI00026E1CC8	55	176	90.4	hypothetical protein	-
OG_10379	1	UniRef50_UPI00026E1CC8	142	176	96	hypothetical protein	-
OG_1038	157	UniRef50_A0A0E2H0Z5	344	350	62.7	GTP 3',8-cyclase	Mob_synth_C (PF06463) Molybdenum Cofactor Synthesis C; Radical_SAM (PF04055) Radical SAM superfamily; Fer4_12 (PF13353) 4Fe-4S single cluster domain; Fer4_14 (PF13394) 4Fe-4S single cluster domain
OG_10380	1	UniRef50_N8WWX3	160	160	71.9	Uncharacterized protein	-
OG_10381	1	UniRef50_A0A158LVV6	92	93	64.1	Uncharacterized protein	PyocinActivator (PF11112) Pyocin activator protein PrtN
OG_10382	2	UniRef50_D8JNS7	170	170	93.5	DUF1543 domain-containing protein	DUF1543 (PF07566) Domain of Unknown Function (DUF1543)
OG_10383	2	UniRef50_F0KJL2	616	636	50.3	NACHT domain-containing protein	NACHT (PF05729) NACHT domain
OG_10384	2	UniRef50_D4XLK0	229	237	86	TnsA endonuclease domain protein	Tn7_Tnp_TnsA_N (PF08722) TnsA endonuclease N terminal; Tn7_Tnp_TnsA_C (PF08721) TnsA endonuclease C terminal
OG_10385	2	UniRef50_A0A142G3V0	361	361	100	TniD	TniQ (PF06527) TniQ
OG_10386	2	UniRef50_UPI00041A71E9	477	278	97.1	hypothetical protein	-
OG_10387	2	UniRef50_A0A4Y3JD86	87	87	100	Uncharacterized protein	-
OG_10388	2	UniRef50_N9F8V1	113	108	77	Uncharacterized protein	-
OG_10389	2	UniRef50_A0A0N8Y466	308	306	85.8	Copper resistance protein B	CopB (PF05275) Copper resistance protein B precursor (CopB); Autotransporter (PF03797) Autotransporter beta-domain
OG_1039	157	UniRef50_F0KFQ4	238	238	81.9	SGNH_hydro domain-containing protein	Lipase_GDSL_2 (PF13472) GDSL-like Lipase/Acylhydrolase family; Lipase_GDSL (PF00657) GDSL-like Lipase/Acylhydrolase
OG_10390	2	UniRef50_N8Y6K7	135	134	57.5	Uncharacterized protein	-
OG_10391	2	UniRef50_A0A009K7U7	433	434	74.5	Outer membrane efflux family protein	OEP (PF02321) Outer membrane efflux protein
OG_10392	2	UniRef50_N9FE04	508	499	76.3	HlyD_D23 domain-containing protein	HlyD_D23 (PF16576) Barrel-sandwich domain of CusB or HlyD membrane-fusion; HlyD_3 (PF13437) HlyD family secretion protein; CusF_Ec (PF11604) Copper binding periplasmic protein CusF; HlyD_D4 (PF16572) Long alpha hairpin domain of cation efflux system protein, CusB; HlyD (PF00529) HlyD membrane-fusion protein of T1SS
OG_10393	2	UniRef50_A0A0Q1NE40	121	120	76.9	Cation efflux system protein CusF	CusF_Ec (PF11604) Copper binding periplasmic protein CusF
OG_10394	2	UniRef50_N9JYR9	601	462	86.1	Uncharacterized protein	-
OG_10395	2	UniRef50_N9DYZ5	164	166	74.7	Prok-JAB domain-containing protein	Prok-JAB (PF14464) Prokaryotic homologs of the JAB domain
OG_10396	2	UniRef50_N8Z764	576	573	53.7	ThiF domain-containing protein	ThiF (PF00899) ThiF family
OG_10397	1	No hit					-
OG_10398	1	UniRef50_A0A150HY95	98	151	77.6	Phosphohistidine phosphatase	-
OG_10399	1	UniRef50_N8VYD5	430	430	57.7	Uncharacterized protein	Polysacc_synt (PF01943) Polysaccharide biosynthesis protein; Polysacc_synt_3 (PF13440) Polysaccharide biosynthesis protein; Polysacc_synt_C (PF14667) Polysaccharide biosynthesis C-terminal domain
OG_104	157	UniRef50_A0A562YP91	247	247	94.7	PEROXIDASE_4 domain-containing protein	-
OG_1040	157	UniRef50_N9FQW4	306	304	62	HTH lysR-type domain-containing protein	HTH_1 (PF00126) Bacterial regulatory helix-turn-helix protein, lysR family; LysR_substrate (PF03466) LysR substrate binding domain
OG_10400	1	UniRef50_A0A009G4X1	297	297	96	Glycosyl transferase 2 family protein	Glycos_transf_2 (PF00535) Glycosyl transferase family 2; Glyco_tranf_2_2 (PF10111) Glycosyltransferase like family 2; Glyco_tranf_2_3 (PF13641) Glycosyltransferase like family 2
OG_10401	1	UniRef50_V5RCL5	455	455	100	Wzy	O-ag_pol_Wzy (PF14296) O-antigen polysaccharide polymerase Wzy
OG_10402	3	UniRef50_N9CZ52	80	75	82.4	Uncharacterized protein	-
OG_10403	1	UniRef50_A0A334ZJH8	253	187	86.6	Uncharacterized protein	-
OG_10404	1	UniRef50_A0A4Y3J984	336	334	64.3	HNH_5 domain-containing protein	HNH_5 (PF14279) HNH endonuclease
OG_10405	1	UniRef50_A0A245ZZ92	104	103	82.7	Uncharacterized protein	-
OG_10406	3	UniRef50_A0A2C9WVB4	93	95	56	Uncharacterized protein	-
OG_10407	4	UniRef50_A0A062L4Z7	88	88	89.8	Uncharacterized protein	-
OG_10408	1	UniRef50_A0A013RRV9	105	105	79	Uncharacterized protein	-
OG_10409	1	UniRef50_A0A1H8QPA5	133	134	76.7	Uncharacterized protein	-
OG_1041	157	UniRef50_A0A0D5YI47	317	317	99.1	2Fe-2S iron-sulfur cluster binding domain protein	Fer2 (PF00111) 2Fe-2S iron-sulfur cluster binding domain; FAD_binding_6 (PF00970) Oxidoreductase FAD-binding domain; NAD_binding_1 (PF00175) Oxidoreductase NAD-binding domain
OG_10410	1	UniRef50_UPI000DE65059	812	818	67.5	hypothetical protein	-
OG_10411	3	UniRef50_A0A1E7R9G5	123	107	70.5	Uncharacterized protein	-
OG_10412	2	UniRef50_A0A090BAN7	133	133	99.2	DoxX family protein	DoxX (PF07681) DoxX
OG_10413	2	UniRef50_V5VES1	204	204	99	Bacterial regulatory protein, tetR family	TetR_C_7 (PF14246) AefR-like transcriptional repressor, C-terminal domain; TetR_N (PF00440) Bacterial regulatory proteins, tetR family
OG_10414	2	UniRef50_A0A0B2XG73	124	124	81.5	Uncharacterized protein	-
OG_10415	6	UniRef50_D8JI15	174	175	94.3	Uncharacterized protein	-
OG_10416	7	UniRef50_A0A0D8GL39	87	87	100	Uncharacterized protein	-
OG_10417	2	UniRef50_N9NXR2	229	237	53.3	SER_THR_PHOSPHATASE domain-containing protein	Metallophos (PF00149) Calcineurin-like phosphoesterase; Metallophos_2 (PF12850) Calcineurin-like phosphoesterase superfamily domain
OG_10418	2	UniRef50_S3THC1	72	66	89.4	Uncharacterized protein	-
OG_10419	2	UniRef50_N9P045	232	235	71.5	HTH gntR-type domain-containing protein	FCD (PF07729) FCD domain; GntR (PF00392) Bacterial regulatory proteins, gntR family
OG_1042	156	UniRef50_A0A2P6LJ64	259	606	77.8	PcaF	Abhydrolase_1 (PF00561) alpha/beta hydrolase fold; Hydrolase_4 (PF12146) Serine aminopeptidase, S33; Abhydrolase_6 (PF12697) Alpha/beta hydrolase family; Ndr (PF03096) Ndr family; Abhydrolase_4 (PF08386) TAP-like protein
OG_10420	2	UniRef50_N9MFX0	300	299	85.3	DUF815 domain-containing protein	DUF815 (PF05673) Protein of unknown function (DUF815); AAA_16 (PF13191) AAA ATPase domain; AAA (PF00004) ATPase family associated with various cellular activities (AAA)
OG_10421	4	UniRef50_A0A380VK83	501	501	97.8	Flavin-binding monooxygenase	FMO-like (PF00743) Flavin-binding monooxygenase-like; Pyr_redox_3 (PF13738) Pyridine nucleotide-disulphide oxidoreductase; Pyr_redox_2 (PF07992) Pyridine nucleotide-disulphide oxidoreductase; K_oxygenase (PF13434) L-lysine 6-monooxygenase (NADPH-requiring); NAD_binding_8 (PF13450) NAD(P)-binding Rossmann-like domain; FAD_binding_3 (PF01494) FAD binding domain; DAO (PF01266) FAD dependent oxidored…
OG_10422	3	UniRef50_R9AW71	175	175	52.6	Uncharacterized protein	-
OG_10423	4	No hit					-
OG_10424	1	UniRef50_A0A0D5YFM7	356	356	80.7	GTP pyrophosphokinase YjbM	RelA_SpoT (PF04607) Region found in RelA / SpoT proteins
OG_10425	1	UniRef50_UPI00124CEA03	134	205	67.7	hypothetical protein	Phage_gp49_66 (PF13876) Phage protein (N4 Gp49/phage Sf6 gene 66) family
OG_10426	1	UniRef50_A0A1B2LZ85	162	175	61.7	Uncharacterized protein	-
OG_10427	1	UniRef50_L9LWZ5	99	99	100	Uncharacterized protein	-
OG_10428	1	UniRef50_A0A334YV83	171	153	56.7	Uncharacterized protein	-
OG_10429	1	UniRef50_A0A009RNS6	70	70	88.6	Uncharacterized protein	-
OG_1043	151	UniRef50_P0DPR4	434	434	99.8	Quinolone resistance transporter	MFS_1 (PF07690) Major Facilitator Superfamily
OG_10430	2	UniRef50_A0A2M8MIA2	291	291	97.9	Uncharacterized protein	zf-ribbon_3 (PF13248) zinc-ribbon domain; zinc_ribbon_2 (PF13240) zinc-ribbon domain; UPF0547 (PF10571) Uncharacterised protein family UPF0547
OG_10431	1	UniRef50_A0A014BEV2	43	43	100	Uncharacterized protein	-
OG_10432	1	UniRef50_N9GRB4	117	117	83.8	DUF2384 domain-containing protein	-
OG_10433	1	UniRef50_A0A068YX25	309	351	49.2	DDE_5 domain-containing protein	DDE_5 (PF13546) DDE superfamily endonuclease; DDE_Tnp_1 (PF01609) Transposase DDE domain; DDE_Tnp_2 (PF04693) Archaeal putative transposase ISC1217
OG_10434	1	UniRef50_A0A1C2WND6	237	233	94.4	Uncharacterized protein	-
OG_10435	11	UniRef50_A0A3R8WNF5	135	212	80.6	Cd(II)/Pb(II)-responsive transcriptional regulator	MerR_1 (PF13411) MerR HTH family regulatory protein; MerR-DNA-bind (PF09278) MerR, DNA binding; MerR (PF00376) MerR family regulatory protein
OG_10436	1	UniRef50_P04129	91	91	100	Mercuric transport protein periplasmic component	HMA (PF00403) Heavy-metal-associated domain
OG_10437	1	UniRef50_K2JAZ3	144	144	99.3	Uncharacterized protein	-
OG_10438	1	UniRef50_P00392	565	561	85.7	Mercuric reductase	Pyr_redox_2 (PF07992) Pyridine nucleotide-disulphide oxidoreductase; Pyr_redox_dim (PF02852) Pyridine nucleotide-disulphide oxidoreductase, dimerisation domain; Pyr_redox (PF00070) Pyridine nucleotide-disulphide oxidoreductase; Pyr_redox_3 (PF13738) Pyridine nucleotide-disulphide oxidoreductase; HMA (PF00403) Heavy-metal-associated domain; HI0933_like (PF03486) HI0933-like protein; NAD_binding_7 …
OG_10439	2	UniRef50_L9M4B2	278	278	100	T5orf172 domain protein	T5orf172 (PF10544) T5orf172 domain; MUG113 (PF13455) Meiotically up-regulated gene 113
OG_1044	44	UniRef50_L9M4P3	166	167	76	PF10004 family protein	DUF2247 (PF10004) Uncharacterized protein conserved in bacteria (DUF2247)
OG_10440	5	UniRef50_A0A2U3MVA5	465	498	71.4	Outer membrane protein OprM	OEP (PF02321) Outer membrane efflux protein
OG_10441	2	UniRef50_A0A385FW96	275	275	100	Isonitrile hydratase	DJ-1_PfpI (PF01965) DJ-1/PfpI family
OG_10442	1	UniRef50_Q6EZF2	117	100	80.4	Glm	PGM_PMM_I (PF02878) Phosphoglucomutase/phosphomannomutase, alpha/beta/alpha domain I
OG_10443	1	UniRef50_A0A1C4HP52	627	634	49.6	Uncharacterized protein	-
OG_10444	1	UniRef50_A0A4Q1S618	79	79	97.5	Uncharacterized protein	-
OG_10445	1	UniRef50_A0A4Q1S6A4	93	93	98.9	Uncharacterized protein	-
OG_10446	2	No hit					-
OG_10447	2	UniRef50_R9B2D8	339	339	79.4	HTH araC/xylS-type domain-containing protein	Arabinose_bd (PF12625) Arabinose-binding domain of AraC transcription regulator, N-term; HTH_18 (PF12833) Helix-turn-helix domain; HTH_AraC (PF00165) Bacterial regulatory helix-turn-helix proteins, AraC family
OG_10448	2	UniRef50_A0A3D1S803	481	507	65.4	Aldehyde dehydrogenase	Aldedh (PF00171) Aldehyde dehydrogenase family
OG_10449	2	UniRef50_A0A380TQ89	572	572	97.6	GMC oxidoreductase	GMC_oxred_C (PF05199) GMC oxidoreductase; GMC_oxred_N (PF00732) GMC oxidoreductase; DAO (PF01266) FAD dependent oxidoreductase; FAD_binding_2 (PF00890) FAD binding domain; Pyr_redox_2 (PF07992) Pyridine nucleotide-disulphide oxidoreductase; NAD_binding_8 (PF13450) NAD(P)-binding Rossmann-like domain
OG_1045	150	UniRef50_N9QG07	310	310	90.6	HTH lysR-type domain-containing protein	LysR_substrate (PF03466) LysR substrate binding domain; HTH_1 (PF00126) Bacterial regulatory helix-turn-helix protein, lysR family
OG_10450	1	UniRef50_N9FHZ2	417	512	100	Uncharacterized protein	TnsD (PF15978) Tn7-like transposition protein D
OG_10451	1	UniRef50_A0A009YT22	531	531	97.9	TnsE_C domain-containing protein	TnsE_C (PF18623) TnsE C-terminal domain
OG_10452	1	UniRef50_A0A4Q7BZI6	157	157	100	Uncharacterized protein	-
OG_10453	1	UniRef50_A0A4Q7BZI4	414	414	100	ImmA/IrrE family metallo-endopeptidase	Peptidase_M78 (PF06114) IrrE N-terminal-like domain
OG_10454	1	UniRef50_UPI0009BECEC5	68	68	100	hypothetical protein	Beta_protein (PF14350) Beta protein
OG_10455	1	UniRef50_A0A4Q7BZH9	256	361	100	Uncharacterized protein	Beta_protein (PF14350) Beta protein
OG_10456	1	UniRef50_A0A4Q7C2K2	200	200	100	Uncharacterized protein	-
OG_10457	1	UniRef50_A0A4Q1S637	143	143	88.1	Uncharacterized protein	-
OG_10458	1	UniRef50_A0A4Q1SLV1	213	213	99.5	N-acetyltransferase	Acetyltransf_10 (PF13673) Acetyltransferase (GNAT) domain; Acetyltransf_7 (PF13508) Acetyltransferase (GNAT) domain; Acetyltransf_15 (PF17013) Putative acetyl-transferase
OG_10459	3	UniRef50_A0A0S2DQL1	667	727	60.8	Type I restriction-modification system, M subunit	N6_Mtase (PF02384) N-6 DNA Methylase; HsdM_N (PF12161) HsdM N-terminal domain
OG_1046	149	UniRef50_N9D5E6	525	525	94.3	MFS domain-containing protein	MFS_1 (PF07690) Major Facilitator Superfamily
OG_10460	1	No hit					-
OG_10461	2	UniRef50_A0A4Q1SLY2	1245	1245	90.4	LPD1 domain-containing protein	LPD1 (PF18796) Large polyvalent protein-associated domain 1
OG_10462	2	UniRef50_A0A4Q1SL52	223	223	92.4	Uncharacterized protein	-
OG_10463	2	No hit					-
OG_10464	2	UniRef50_A0A0U3IHV2	69	69	100	Uncharacterized protein	-
OG_10465	7	UniRef50_D3JXP9	257	280	100	Beta-lactamase	Transpeptidase (PF00905) Penicillin binding protein transpeptidase domain
OG_10466	3	UniRef50_A0A2P1AZZ9	275	260	100	AraC-like ligand binding domain protein	AraC_binding (PF02311) AraC-like ligand binding domain; HTH_18 (PF12833) Helix-turn-helix domain; HTH_AraC (PF00165) Bacterial regulatory helix-turn-helix proteins, AraC family
OG_10467	5	UniRef50_A0A333YPZ2	355	354	57.1	Two component sensor histidine kinase	HATPase_c (PF02518) Histidine kinase-, DNA gyrase B-, and HSP90-like ATPase; HAMP (PF00672) HAMP domain; HisKA (PF00512) His Kinase A (phospho-acceptor) domain
OG_10468	5	UniRef50_A0A068JD45	243	247	79.5	AdeR	Response_reg (PF00072) Response regulator receiver domain; Trans_reg_C (PF00486) Transcriptional regulatory protein, C terminal
OG_10469	5	UniRef50_N9EGW3	395	322	71	HlyD_D23 domain-containing protein	HlyD_D23 (PF16576) Barrel-sandwich domain of CusB or HlyD membrane-fusion; Biotin_lipoyl_2 (PF13533) Biotin-lipoyl like; HlyD_3 (PF13437) HlyD family secretion protein; Biotin_lipoyl (PF00364) Biotin-requiring enzyme
OG_1047	151	UniRef50_F0KPR3	336	330	96.7	Putative iron transport protein (ABC superfamily, membrane)	FecCD (PF01032) FecCD transport family; ABC-3 (PF00950) ABC 3 transport family
OG_10470	2	UniRef50_N8ZMK2	141	143	57.9	Uncharacterized protein	-
OG_10471	2	UniRef50_A0A1H3HW73	71	71	63.4	Predicted DNA-binding transcriptional regulator AlpA	-
OG_10472	1	UniRef50_V2UQS8	240	243	75.6	Uncharacterized protein	-
OG_10473	1	UniRef50_A0A0E2GGD9	305	305	82.6	ZnMc domain-containing protein	Peptidase_M10 (PF00413) Matrixin
OG_10474	1	No hit					-
OG_10475	2	UniRef50_W0FK42	62	62	100	Uncharacterized protein	-
OG_10476	1	UniRef50_A0A062KUZ6	444	444	100	Uncharacterized protein	-
OG_10477	1	No hit					-
OG_10478	1	No hit					-
OG_10479	1	UniRef50_A0A4T0ZCN8	961	1923	74.6	NACHT domain-containing protein	DUF4297 (PF14130) Domain of unknown function (DUF4297); NACHT (PF05729) NACHT domain; ATPase_2 (PF01637) ATPase domain predominantly from Archaea; AAA_16 (PF13191) AAA ATPase domain; Rad17 (PF03215) Rad17 P-loop domain; AAA (PF00004) ATPase family associated with various cellular activities (AAA)
OG_1048	151	UniRef50_D8JJQ7	255	255	97.6	Nudix hydrolase domain-containing protein	NUDIX (PF00293) NUDIX domain
OG_10480	1	No hit					-
OG_10481	1	UniRef50_A0A4S2I2L9	240	233	100	HNH endonuclease	HNH (PF01844) HNH endonuclease
OG_10482	1	UniRef50_UPI000F83BACD	298	298	99.3	hypothetical protein	Abi_2 (PF07751) Abi-like protein
OG_10483	1	UniRef50_UPI000F82DE91	272	272	98.9	hypothetical protein	-
OG_10484	1	UniRef50_N9ELJ5	269	272	71	Uncharacterized protein	-
OG_10485	1	UniRef50_N8WLA7	669	669	67.1	Uncharacterized protein	HTH_17 (PF12728) Helix-turn-helix domain; TniQ (PF06527) TniQ
OG_10486	1	UniRef50_N8XZP3	312	312	91.7	AAA domain-containing protein	TniB (PF05621) Bacterial TniB protein; AAA_22 (PF13401) AAA domain; AAA (PF00004) ATPase family associated with various cellular activities (AAA)
OG_10487	1	UniRef50_N9BYK3	629	629	75	Integrase catalytic domain-containing protein	rve (PF00665) Integrase core domain; Mu-transpos_C (PF09299) Mu transposase, C-terminal
OG_10488	1	UniRef50_A0A1H3HUN9	223	223	70	Uncharacterized protein	Tn7_Tnp_TnsA_N (PF08722) TnsA endonuclease N terminal
OG_10489	1	UniRef50_A0A2S2FB54	63	64	77	DNA-binding protein	-
OG_1049	136	UniRef50_Q2FD72	442	442	95.9	Outer membrane efflux protein	OEP (PF02321) Outer membrane efflux protein
OG_10490	1	UniRef50_N9MHQ8	335	335	82.4	Uncharacterized protein	-
OG_10491	3	UniRef50_N8R7A5	77	77	75.3	Uncharacterized protein	Phage_AlpA (PF05930) Prophage CP4-57 regulatory protein (AlpA)
OG_10492	3	UniRef50_A0A430GMA0	359	359	91.6	Uncharacterized protein	-
OG_10493	1	UniRef50_A0A0A8XIN5	358	368	57.5	PNPLA domain-containing protein	Patatin (PF01734) Patatin-like phospholipase
OG_10494	1	UniRef50_A0A505MGG3	433	433	60	Uncharacterized protein	-
OG_10495	1	UniRef50_Q4FRY8	586	589	64.8	ThiF domain-containing protein	Prok-E2_B (PF14461) Prokaryotic E2 family B; ThiF (PF00899) ThiF family
OG_10496	1	UniRef50_Q4FRY9	153	153	83.7	Prok-JAB domain-containing protein	Prok-JAB (PF14464) Prokaryotic homologs of the JAB domain
OG_10497	3	UniRef50_A0A1H3M7L6	448	447	59.8	Type I restriction enzyme, S subunit	Methylase_S (PF01420) Type I restriction modification DNA specificity domain
OG_10498	1	UniRef50_A0A1C4HLV8	151	151	100	Uncharacterized protein	-
OG_10499	1	No hit					-
OG_105	92	UniRef50_A0A140QQI6	259	193	92.7	Uncharacterized protein	-
OG_1050	127	UniRef50_N9NI89	299	303	78.1	HTH lysR-type domain-containing protein	LysR_substrate (PF03466) LysR substrate binding domain; HTH_1 (PF00126) Bacterial regulatory helix-turn-helix protein, lysR family
OG_10500	1	UniRef50_A0A140QR30	84	82	62	Uncharacterized protein	-
OG_10501	1	UniRef50_A0A3G6XWI2	70	71	77.9	XRE family transcriptional regulator	HTH_3 (PF01381) Helix-turn-helix; HTH_31 (PF13560) Helix-turn-helix domain; HTH_19 (PF12844) Helix-turn-helix domain; HTH_26 (PF13443) Cro/C1-type HTH DNA-binding domain; HTH_25 (PF13413) Helix-turn-helix domain
OG_10502	1	UniRef50_D0SKX9	160	160	87.5	Uncharacterized protein	-
OG_10503	1	UniRef50_N8Y0Q7	60	60	95	Uncharacterized protein	-
OG_10504	1	UniRef50_A0A380USZ8	805	807	50.8	Specificity determinant for hsdM and hsdR	Methylase_S (PF01420) Type I restriction modification DNA specificity domain
OG_10505	1	UniRef50_N9HR40	1080	1080	98.2	Reverse transcriptase domain-containing protein	RVT_1 (PF00078) Reverse transcriptase (RNA-dependent DNA polymerase)
OG_10506	6	UniRef50_A0A062IR10	161	136	98.5	Uncharacterized protein	DUF1643 (PF07799) Protein of unknown function (DUF1643)
OG_10507	1	No hit					-
OG_10508	2	UniRef50_UPI0010FEEE54	330	260	98.8	FRG domain-containing protein	FRG (PF08867) FRG domain
OG_10509	2	UniRef50_A0A0D7S9U3	151	151	100	Uncharacterized protein	-
OG_1051	88	UniRef50_A0A0H4UE99	146	137	88.8	Uncharacterized protein	-
OG_10510	2	UniRef50_A0A0D7SLB0	294	294	100	Endonuclease/exonuclease/phosphatase	-
OG_10511	8	UniRef50_A0A513QCG5	455	465	99.1	Wzy	O-ag_pol_Wzy (PF14296) O-antigen polysaccharide polymerase Wzy
OG_10512	8	UniRef50_A0A2S5BXI5	356	356	99.7	Glycosyltransferase family 4 protein	Glycos_transf_1 (PF00534) Glycosyl transferases group 1; Glyco_trans_1_4 (PF13692) Glycosyl transferases group 1; Glyco_transf_4 (PF13439) Glycosyltransferase Family 4
OG_10513	7	UniRef50_A0A009KUN3	86	126	73.1	Uncharacterized protein	-
OG_10514	1	UniRef50_UPI000E8CCD2F	142	142	88.7	hypothetical protein	-
OG_10515	2	UniRef50_UPI001244B7E5	793	824	38.4	hypothetical protein	DUF3751 (PF12571) Phage tail-collar fibre protein
OG_10516	1	UniRef50_A0A0D5YDI8	113	113	86.6	Phage tail protein	Phage_TAC_7 (PF10109) Phage tail assembly chaperone proteins, E, or 41 or 14
OG_10517	1	UniRef50_UPI000DE779FC	839	839	90.5	phage tail tape measure protein	-
OG_10518	1	UniRef50_UPI0012987823	460	460	100	hypothetical protein	-
OG_10519	1	UniRef50_R8YD59	338	366	63.1	Uncharacterized protein	-
OG_1052	144	UniRef50_N9FJN9	336	338	74	Fimbrial domain-containing protein	Fimbrial (PF00419) Fimbrial protein
OG_10520	1	No hit					-
OG_10521	1	UniRef50_N8R598	273	275	64.3	Uncharacterized protein	Phage_pRha (PF09669) Phage regulatory protein Rha (Phage_pRha); DUF2158 (PF09926) Uncharacterized small protein (DUF2158)
OG_10522	1	UniRef50_A0A1C2PU59	294	299	57.9	Uncharacterized protein	-
OG_10523	1	UniRef50_A0A506K1D1	272	258	79.5	Uncharacterized protein	-
OG_10524	4	UniRef50_A0A009GPE7	74	75	73.3	Prophage CP4-57 regulatory family protein	Phage_AlpA (PF05930) Prophage CP4-57 regulatory protein (AlpA)
OG_10525	4	UniRef50_A0A009L297	415	407	99.8	Uncharacterized protein	-
OG_10526	4	UniRef50_A0A4P7B280	610	443	96.1	Site-specific DNA-methyltransferase	N6_N4_Mtase (PF01555) DNA methylase
OG_10527	1	UniRef50_N9NIM9	185	184	58.5	DUF4065 domain-containing protein	DUF4065 (PF13274) Protein of unknown function (DUF4065)
OG_10528	1	UniRef50_B0VNN8	135	135	100	Uncharacterized protein	-
OG_10529	3	UniRef50_N9SA34	286	285	84.3	Uncharacterized protein	DUF4760 (PF15956) Domain of unknown function (DUF4760)
OG_1053	155	UniRef50_A0A2P6KCU5	370	1127	89.5	FrmA	ADH_N (PF08240) Alcohol dehydrogenase GroES-like domain; ADH_zinc_N (PF00107) Zinc-binding dehydrogenase; ADH_zinc_N_2 (PF13602) Zinc-binding dehydrogenase
OG_10530	1	No hit					-
OG_10531	1	UniRef50_S3TN94	139	139	99.3	Uncharacterized protein	-
OG_10532	1	UniRef50_N9MQM1	150	149	54	Uncharacterized protein	-
OG_10533	4	No hit					-
OG_10534	4	UniRef50_F9RIX5	290	303	69	Transposase subunit B, putative (Fragment)	rve (PF00665) Integrase core domain; rve_3 (PF13683) Integrase core domain; rve_2 (PF13333) Integrase core domain; HTH_21 (PF13276) HTH-like domain; DDE_Tnp_IS240 (PF13610) DDE domain
OG_10535	4	UniRef50_N9S125	214	214	80.8	HTH tetR-type domain-containing protein	TetR_C_13 (PF16925) Tetracyclin repressor-like, C-terminal domain; TetR_N (PF00440) Bacterial regulatory proteins, tetR family
OG_10536	4	UniRef50_R9B974	176	176	58.9	PadR domain-containing protein	PadR (PF03551) Transcriptional regulator PadR-like family
OG_10537	4	UniRef50_Q6FFM9	95	105	54.3	Uncharacterized protein	DUF3861 (PF12977) Domain of Unknown Function with PDB structure (DUF3861)
OG_10538	2	UniRef50_A0A2P6BUP0	258	258	99.2	Uncharacterized protein	-
OG_10539	2	UniRef50_A0A454B1S5	140	147	98.6	Uncharacterized protein	-
OG_1054	156	UniRef50_A0A062GSS8	195	149	89.9	Putative g/U mismatch-specific DNA glycosylase	-
OG_10540	2	UniRef50_N9HKZ6	170	170	100	Uncharacterized protein	-
OG_10541	2	UniRef50_A0A2P1BCD5	287	287	100	Uncharacterized protein	-
OG_10542	1	UniRef50_A0A1E3M1N0	298	296	58.1	Uncharacterized protein	-
OG_10543	1	UniRef50_V2UBN8	288	288	72.2	Uncharacterized protein	-
OG_10544	2	UniRef50_UPI0007078BC5	208	262	42.2	hypothetical protein	-
OG_10545	2	No hit					-
OG_10546	4	No hit					DUF551 (PF04448) Protein of unknown function (DUF551)
OG_10547	1	UniRef50_N9JLR3	266	257	75.7	Uncharacterized protein	-
OG_10548	1	UniRef50_A0A0B2XZF5	86	86	89.4	Uncharacterized protein	-
OG_10549	3	UniRef50_UPI000696DA2F	127	155	59.1	hypothetical protein	-
OG_1055	153	UniRef50_B0V4B5	58	72	93.1	Uncharacterized protein	-
OG_10550	1	UniRef50_A0A2I8CZ48	412	415	66.6	Restriction endonuclease subunit S	Methylase_S (PF01420) Type I restriction modification DNA specificity domain
OG_10551	1	UniRef50_A0A009RNS6	70	70	100	Uncharacterized protein	-
OG_10552	1	No hit					-
OG_10553	1	UniRef50_A0A0T7Z2L5	50	103	98	Fructokinase	ROK (PF00480) ROK family
OG_10554	1	UniRef50_A0A5E3AHC6	100	703	96	Copper sensory histidine kinase CpxA	HATPase_c (PF02518) Histidine kinase-, DNA gyrase B-, and HSP90-like ATPase; HATPase_c_2 (PF13581) Histidine kinase-like ATPase domain
OG_10555	1	No hit					-
OG_10556	1	UniRef50_S3TH06	64	119	75	Uncharacterized protein	-
OG_10557	1	UniRef50_A0A014B4X8	122	97	80.4	Uncharacterized protein	-
OG_10558	1	No hit					-
OG_10559	1	No hit					-
OG_1056	156	UniRef50_P07782	384	384	91.1	PqqA peptide cyclase	Radical_SAM (PF04055) Radical SAM superfamily; SPASM (PF13186) Iron-sulfur cluster-binding domain; Fer4_12 (PF13353) 4Fe-4S single cluster domain; Fer4_14 (PF13394) 4Fe-4S single cluster domain
OG_10560	1	No hit					-
OG_10561	1	No hit					-
OG_10562	1	UniRef50_G8ZD24	87	82	98.8	Putative TraA transfer protein (Fragment)	-
OG_10563	1	UniRef50_A0A0K9LAM4	52	105	100	Uncharacterized protein	-
OG_10564	1	UniRef50_UPI000845D519	60	188	100	hypothetical protein	-
OG_10565	1	UniRef50_A8AN85	85	202	97.6	LexA repressor	Peptidase_S24 (PF00717) Peptidase S24-like
OG_10566	1	UniRef50_J2DFR4	44	44	100	Uncharacterized protein	-
OG_10567	3	UniRef50_A0A241YMR2	126	126	100	Uncharacterized protein	-
OG_10568	2	UniRef50_D0CCC5	92	91	65.2	Uncharacterized protein	-
OG_10569	2	UniRef50_V2TWA8	79	67	65.7	Uncharacterized protein	-
OG_1057	155	UniRef50_V5VD67	133	133	88	Ferric uptake regulation protein	FUR (PF01475) Ferric uptake regulator family
OG_10570	1	UniRef50_V2TJ05	140	163	59	Uncharacterized protein	-
OG_10571	1	UniRef50_UPI000A35636E	157	93	84.4	hypothetical protein	-
OG_10572	1	UniRef50_N8VJC0	443	439	58.9	Replicative DNA helicase	DnaB_C (PF03796) DnaB-like helicase C terminal domain; DnaB (PF00772) DnaB-like helicase N terminal domain; AAA_25 (PF13481) AAA domain; ATPase (PF06745) KaiC; AAA_16 (PF13191) AAA ATPase domain
OG_10573	1	UniRef50_A0A1E3M355	294	294	95.2	Uncharacterized protein	DUF1376 (PF07120) Protein of unknown function (DUF1376)
OG_10574	1	UniRef50_A0A0E1PRF5	98	103	83.7	Uncharacterized protein	-
OG_10575	1	UniRef50_R8Z189	230	231	72.3	Peptidase_S24 domain-containing protein	Peptidase_S24 (PF00717) Peptidase S24-like
OG_10576	1	UniRef50_A0A0E1PXL3	247	243	69	Uncharacterized protein	-
OG_10577	1	UniRef50_A0A241YP12	161	161	89.4	Uncharacterized protein	-
OG_10578	1	UniRef50_A0A5E3ALG8	53	176	92.2	Valine-pyruvate aminotransferase	-
OG_10579	1	No hit					-
OG_1058	155	UniRef50_A0A158LUQ3	412	305	97.4	Smoa_sbd domain-containing protein	Smoa_sbd (PF17885) Styrene monooxygenase A putative substrate binding domain
OG_10580	1	UniRef50_A0A200L9P3	76	85	96.1	Uncharacterized protein	-
OG_10581	1	UniRef50_P69946	74	692	98.3	Elongation factor G	EFG_IV (PF03764) Elongation factor G, domain IV
OG_10582	1	UniRef50_W1HPQ7	67	265	97	Cell division protein FtsZ	-
OG_10583	1	UniRef50_UPI0008385E30	1201	1136	80.4	tape measure protein	Phage_HK97_TLTM (PF06120) Tail length tape measure protein
OG_10584	1	UniRef50_A0A3G6Z2Z2	87	87	88.5	Uncharacterized protein	-
OG_10585	2	UniRef50_A0A062FEX4	110	102	64.1	Uncharacterized protein	-
OG_10586	1	UniRef50_A4MYY5	59	231	91.5	PolyA polymerase	PolyA_pol_arg_C (PF12626) Polymerase A arginine-rich C-terminus
OG_10587	1	UniRef50_A0A514TN15	101	101	100	Uncharacterized protein	-
OG_10588	4	UniRef50_A0A380UNQ6	67	107	79.4	Transposase	-
OG_10589	4	UniRef50_A0A2S2FEU6	284	388	82	IS3 family transposase	rve (PF00665) Integrase core domain; rve_2 (PF13333) Integrase core domain; rve_3 (PF13683) Integrase core domain; HTH_21 (PF13276) HTH-like domain; DDE_Tnp_IS240 (PF13610) DDE domain
OG_1059	152	UniRef50_A0A506ID23	273	284	98.9	Putative subclass B3 metallo-beta-lactamase	Lactamase_B (PF00753) Metallo-beta-lactamase superfamily; Lactamase_B_6 (PF16661) Metallo-beta-lactamase superfamily domain
OG_10590	4	UniRef50_N8NYV8	170	170	74.1	Ni_hydr_CYTB domain-containing protein	Ni_hydr_CYTB (PF01292) Prokaryotic cytochrome b561
OG_10591	4	UniRef50_A0A2U3MWS9	233	233	70.1	VIT family protein	VIT1 (PF01988) VIT family
OG_10592	5	UniRef50_U7GMD6	106	157	100	2Fe-2S ferredoxin-type domain-containing protein	Fer2 (PF00111) 2Fe-2S iron-sulfur cluster binding domain
OG_10593	5	UniRef50_A0A143Q5D2	463	819	66.4	Linalool 8-monooxygenase	p450 (PF00067) Cytochrome P450
OG_10594	8	UniRef50_W2UBW4	404	409	58.2	Putidaredoxin reductase	Pyr_redox_2 (PF07992) Pyridine nucleotide-disulphide oxidoreductase; Reductase_C (PF14759) Reductase C-terminal; Pyr_redox (PF00070) Pyridine nucleotide-disulphide oxidoreductase; DAO (PF01266) FAD dependent oxidoreductase; NAD_binding_9 (PF13454) FAD-NAD(P)-binding; Pyr_redox_3 (PF13738) Pyridine nucleotide-disulphide oxidoreductase; NAD_binding_8 (PF13450) NAD(P)-binding Rossmann-like domain; A…
OG_10595	8	UniRef50_A0A0A8TM89	76	76	100	IS5 family transposase	-
OG_10596	8	UniRef50_A0A1Y0IEY4	289	289	61.1	Putative metal-dependent hydrolase	Metal_hydrol (PF10118) Predicted metal-dependent hydrolase
OG_10597	8	UniRef50_A0A1S8CRC2	208	208	83.7	TetR family transcriptional regulator	TetR_C_24 (PF17932) Tetracyclin repressor-like, C-terminal domain; TetR_N (PF00440) Bacterial regulatory proteins, tetR family; TetR_C_4 (PF08359) YsiA-like protein, C-terminal region
OG_10598	7	UniRef50_E1VKH8	323	339	53.1	Uncharacterized protein	BtrH_N (PF14399) Butirosin biosynthesis protein H, N-terminal; DUF4872 (PF16169) Domain of unknown function (DUF4872)
OG_10599	7	UniRef50_A0A0A1YHL0	154	153	67.9	4HBT domain-containing protein	4HBT (PF03061) Thioesterase superfamily; DUF4442 (PF14539) Domain of unknown function (DUF4442)
OG_106	145	UniRef50_A0A2T7FMI9	409	409	72.5	Beta-ketoacyl-ACP synthase II	ketoacyl-synt (PF00109) Beta-ketoacyl synthase, N-terminal domain; Ketoacyl-synt_C (PF02801) Beta-ketoacyl synthase, C-terminal domain
OG_1060	156	UniRef50_A0A0M3FQ79	231	231	94.8	Beta-lactamase hydrolase-like protein	Lactamase_B (PF00753) Metallo-beta-lactamase superfamily
OG_10600	7	UniRef50_A0A1S8CS03	139	148	84.5	4HBT domain-containing protein	4HBT (PF03061) Thioesterase superfamily; 4HBT_3 (PF13622) Thioesterase-like superfamily
OG_10601	4	UniRef50_P06694	988	988	75.4	Transposase for transposon Tn21	DDE_Tnp_Tn3 (PF01526) Tn3 transposase DDE domain; DUF4158 (PF13700) Domain of unknown function (DUF4158)
OG_10602	1	No hit					-
OG_10603	5	UniRef50_A0A010KWB4	419	419	100	Uncharacterized protein	putAbiC (PF16872) Putative phage abortive infection protein
OG_10604	2	UniRef50_A0A010LMT9	297	297	100	Uncharacterized protein	-
OG_10605	5	UniRef50_N8R598	277	275	70.8	Uncharacterized protein	Phage_pRha (PF09669) Phage regulatory protein Rha (Phage_pRha); DUF2158 (PF09926) Uncharacterized small protein (DUF2158)
OG_10606	5	No hit					-
OG_10607	5	UniRef50_A0A4V3S344	340	340	100	Uncharacterized protein	DUF2207 (PF09972) Predicted membrane protein (DUF2207)
OG_10608	5	UniRef50_N9L1G9	285	285	100	Uncharacterized protein	-
OG_10609	5	UniRef50_A0A429LGU2	277	277	100	Uncharacterized protein	-
OG_1061	157	UniRef50_A0A335TNX2	261	261	98.5	Acetoin dehydrogenase	adh_short (PF00106) short chain dehydrogenase; adh_short_C2 (PF13561) Enoyl-(Acyl carrier protein) reductase; KR (PF08659) KR domain; Epimerase (PF01370) NAD dependent epimerase/dehydratase family
OG_10610	5	No hit					-
OG_10611	5	UniRef50_A0A010LMX8	153	153	100	Toxin YafO, type II toxin-antitoxin system family protein	YafO_toxin (PF13957) Toxin YafO, type II toxin-antitoxin system
OG_10612	5	UniRef50_A0A062IS76	234	234	96.2	Uncharacterized protein	-
OG_10613	5	UniRef50_A0A010KDE8	347	347	99.7	Uncharacterized protein	putAbiC (PF16872) Putative phage abortive infection protein
OG_10614	1	UniRef50_P44771	53	272	96.2	Putative phosphatase HI_0597	Hydrolase_3 (PF08282) haloacid dehalogenase-like hydrolase
OG_10615	1	UniRef50_A0A378D3N2	72	236	100	Fructose-specific phosphocarrier protein HPr	PTS-HPr (PF00381) PTS HPr component phosphorylation site
OG_10616	1	No hit					-
OG_10617	4	UniRef50_N8WE02	48	48	100	Uncharacterized protein	-
OG_10618	1	UniRef50_A0A357N538	70	376	91.4	Histidine kinase (Fragment)	HATPase_c (PF02518) Histidine kinase-, DNA gyrase B-, and HSP90-like ATPase
OG_10619	2	UniRef50_A0A010KAV8	451	451	100	Uncharacterized protein	-
OG_1062	157	UniRef50_A0A385C5Y8	467	466	77.3	Dihydrolipoyl dehydrogenase	Pyr_redox_2 (PF07992) Pyridine nucleotide-disulphide oxidoreductase; Pyr_redox_dim (PF02852) Pyridine nucleotide-disulphide oxidoreductase, dimerisation domain; Pyr_redox (PF00070) Pyridine nucleotide-disulphide oxidoreductase; Pyr_redox_3 (PF13738) Pyridine nucleotide-disulphide oxidoreductase; GIDA (PF01134) Glucose inhibited division protein A; FAD_oxidored (PF12831) FAD dependent oxidoreducta…
OG_10620	1	No hit					-
OG_10621	1	UniRef50_P44849	59	508	98.3	Uncharacterized sodium-dependent transporter HI_0736	-
OG_10622	1	No hit					-
OG_10623	1	UniRef50_J6UBD8	64	189	76.6	Protein-glutamate methylesterase	CheB_methylest (PF01339) CheB methylesterase
OG_10624	1	No hit					-
OG_10625	1	No hit					-
OG_10626	1	UniRef50_L9MB64	143	143	99.3	Uncharacterized protein	-
OG_10627	1	UniRef50_A0A1E7RA29	198	198	65	Uncharacterized protein	-
OG_10628	2	No hit					-
OG_10629	1	UniRef50_A0A2N6VD57	1057	1048	60.8	Phage tail tape measure protein	-
OG_1063	157	UniRef50_A0A2P6LJA5	401	873	90	TrpB2	PALP (PF00291) Pyridoxal-phosphate dependent enzyme
OG_10630	1	UniRef50_Q4K3R3	68	87	79.7	DNA-directed RNA polymerase subunit omega	RNA_pol_Rpb6 (PF01192) RNA polymerase Rpb6
OG_10631	1	No hit					-
OG_10632	1	No hit					-
OG_10633	1	No hit					-
OG_10634	1	UniRef50_UPI001250B631	130	160	91.9	hypothetical protein	-
OG_10635	1	UniRef50_A0A241YP12	159	161	67.7	Uncharacterized protein	-
OG_10636	1	UniRef50_A0A1E3M5T6	92	92	90	Uncharacterized protein	-
OG_10637	2	UniRef50_A0A2R4AH29	729	737	58.4	DNA topoisomerase 3	Topoisom_bac (PF01131) DNA topoisomerase; Toprim (PF01751) Toprim domain; zf-C4_Topoisom (PF01396) Topoisomerase DNA binding C4 zinc finger
OG_10638	2	UniRef50_A0A4Q6EXJ0	825	825	66.1	AAA domain-containing protein	CagE_TrbE_VirB (PF03135) CagE, TrbE, VirB family, component of type IV transporter system; AAA_22 (PF13401) AAA domain; AAA_10 (PF12846) AAA-like domain
OG_10639	2	UniRef50_A0A0F7K1H0	135	106	58	Uncharacterized protein	TrbC (PF04956) TrbC/VIRB2 family
OG_1064	155	UniRef50_F0KNI4	113	111	73.9	Uncharacterized protein	-
OG_10640	2	UniRef50_A0A381CFK0	316	312	60.2	Cmgb11	T2SSE (PF00437) Type II/IV secretion system protein
OG_10641	2	UniRef50_UPI000DFCC85E	109	88	94.3	hypothetical protein	-
OG_10642	1	No hit					-
OG_10643	2	UniRef50_UPI000DF163A5	112	114	80	hypothetical protein	KORA (PF16509) TrfB plasmid transcriptional repressor
OG_10644	1	No hit					-
OG_10645	1	UniRef50_N9DYB2	181	201	48.4	Uncharacterized protein	-
OG_10646	1	UniRef50_A0A0C4XXE5	91	91	58.2	Uncharacterized protein	-
OG_10647	2	UniRef50_UPI000DF34E7C	251	251	90.8	conjugal transfer protein TraL	CbiA (PF01656) CobQ/CobB/MinD/ParA nucleotide binding domain; AAA_31 (PF13614) AAA domain; ParA (PF10609) NUBPL iron-transfer P-loop NTPase; ArsA_ATPase (PF02374) Anion-transporting ATPase
OG_10648	1	UniRef50_UPI000DF45294	120	123	81.5	hypothetical protein	-
OG_10649	2	UniRef50_A0A4Q7C8F0	641	657	63.8	Conjugal transfer protein TraG	T4SS-DNA_transf (PF02534) Type IV secretory system Conjugative DNA transfer; TraG-D_C (PF12696) TraM recognition site of TraD and TraG; TrwB_AAD_bind (PF10412) Type IV secretion-system coupling protein DNA-binding domain
OG_1065	154	UniRef50_A0A2U3MZM2	361	365	66.9	Poly-beta-hydroxybutyrate polymerase	Abhydrolase_1 (PF00561) alpha/beta hydrolase fold; Hydrolase_4 (PF12146) Serine aminopeptidase, S33; Abhydrolase_6 (PF12697) Alpha/beta hydrolase family
OG_10650	2	UniRef50_UPI000DF46102	188	188	92.6	hypothetical protein	Peptidase_S26 (PF10502) Signal peptidase, peptidase S26
OG_10651	2	UniRef50_N9QIV8	231	236	66.5	SLT domain-containing protein	SLT (PF01464) Transglycosylase SLT domain
OG_10652	2	UniRef50_A0A090B850	388	388	74.2	Uncharacterized protein	-
OG_10653	2	UniRef50_UPI0011C022A5	193	193	92.7	cell division protein ZapD	-
OG_10654	1	UniRef50_A0A3A8FR48	97	97	99	Uncharacterized protein	-
OG_10655	1	UniRef50_UPI0007EA0EFA	173	178	83.8	hypothetical protein	-
OG_10656	1	UniRef50_S7YE33	48	48	89.6	Uncharacterized protein	-
OG_10657	1	UniRef50_A0A150HJX4	68	67	78.8	Uncharacterized protein	-
OG_10658	2	UniRef50_A0A2T1IZ85	313	226	94.5	Uncharacterized protein	-
OG_10659	2	UniRef50_A0A098YHW9	351	351	97.2	DUF676 domain-containing protein	DUF676 (PF05057) Putative serine esterase (DUF676)
OG_1066	157	UniRef50_F0KN11	518	510	87.3	Aspartate kinase	PepSY_TM (PF03929) PepSY-associated TM region
OG_10660	2	UniRef50_A0A2T1IZ95	345	291	93.4	Uncharacterized protein	-
OG_10661	1	No hit					-
OG_10662	1	UniRef50_N8VPJ0	534	538	88.1	TnsE_C domain-containing protein	TnsE_C (PF18623) TnsE C-terminal domain
OG_10663	1	UniRef50_N8VGL9	645	645	100	Uncharacterized protein	HATPase_c_3 (PF13589) Histidine kinase-, DNA gyrase B-, and HSP90-like ATPase; HATPase_c (PF02518) Histidine kinase-, DNA gyrase B-, and HSP90-like ATPase
OG_10664	1	UniRef50_N8VL39	407	407	100	Uncharacterized protein	-
OG_10665	1	UniRef50_N8U8E3	475	475	100	Cytosine-specific methyltransferase	DNA_methylase (PF00145) C-5 cytosine-specific DNA methylase
OG_10666	1	UniRef50_P34002	55	368	100	3-dehydroquinate synthase	-
OG_10667	1	UniRef50_R8YWM0	393	393	82.7	Uncharacterized protein	DUF723 (PF05265) Protein of unknown function (DUF723)
OG_10668	1	UniRef50_A0A009RNJ4	201	200	71.2	Uncharacterized protein	-
OG_10669	1	UniRef50_A0A009QI65	289	299	54.2	Uncharacterized protein	-
OG_1067	157	UniRef50_A0A2P6L820	165	866	92.1	Glutathione reductase	FA_desaturase (PF00487) Fatty acid desaturase
OG_10670	1	UniRef50_A0A4Y3J100	91	111	67.8	Uncharacterized protein	DUF968 (PF06147) Protein of unknown function (DUF968)
OG_10671	1	UniRef50_A0A333XPL9	76	76	100	Uncharacterized protein	-
OG_10672	1	No hit					-
OG_10673	1	No hit					-
OG_10674	1	No hit					-
OG_10675	1	No hit					-
OG_10676	1	No hit					-
OG_10677	1	No hit					-
OG_10678	1	UniRef50_B0VTU1	68	68	82.4	Uncharacterized protein	-
OG_10679	1	UniRef50_A0A221SCC1	79	79	84.8	VapB2	MazE_antitoxin (PF04014) Antidote-toxin recognition MazE, bacterial antitoxin
OG_1068	156	UniRef50_N8Z448	489	515	67.1	Guanylate cyclase domain-containing protein	Guanylate_cyc (PF00211) Adenylate and Guanylate cyclase catalytic domain
OG_10680	1	UniRef50_A0A5C8A2P7	136	135	76.1	Ribonuclease VapC	PIN (PF01850) PIN domain
OG_10681	1	UniRef50_A0A1H3NI76	409	409	99.8	Uncharacterized protein	-
OG_10682	1	UniRef50_A0A4Q4DW14	386	398	96.2	MobA_MobL domain-containing protein	MobA_MobL (PF03389) MobA/MobL family
OG_10683	1	UniRef50_A0A1P8ENI3	92	98	76.5	Mobilization protein	-
OG_10684	1	UniRef50_N9HC50	103	103	76.9	Uncharacterized protein	Bac_DNA_binding (PF00216) Bacterial DNA-binding protein
OG_10685	1	UniRef50_N9BBV8	63	67	67.6	Uncharacterized protein	-
OG_10686	1	UniRef50_N8ZUU3	316	311	76.5	Rep_3 domain-containing protein	Rep_3 (PF01051) Initiator Replication protein
OG_10687	1	No hit					-
OG_10688	1	UniRef50_A0A062FRT4	121	121	85.1	Phage family protein	Phage_gp49_66 (PF13876) Phage protein (N4 Gp49/phage Sf6 gene 66) family
OG_10689	5	UniRef50_S3N0H2	182	172	60.7	DUF4468 domain-containing protein	DUF4468 (PF14730) Domain of unknown function (DUF4468) with TBP-like fold
OG_1069	157	UniRef50_A0A1Z9Z132	259	261	66.7	Glutathione S-transferase	GST_N_3 (PF13417) Glutathione S-transferase, N-terminal domain; GST_N_2 (PF13409) Glutathione S-transferase, N-terminal domain; GST_N (PF02798) Glutathione S-transferase, N-terminal domain
OG_10690	1	UniRef50_N8W9L0	134	134	86.6	HicB-like domain-containing protein	HicB_lk_antitox (PF15919) HicB_like antitoxin of bacterial toxin-antitoxin system
OG_10691	1	UniRef50_A0A154DP71	258	257	73.2	Uncharacterized protein	-
OG_10692	1	UniRef50_A0A013TUN0	79	119	81.3	Uncharacterized protein	DUF4284 (PF14112) Immunity protein 22
OG_10693	1	UniRef50_UPI0012448FC9	669	598	55.1	exo-alpha-sialidase	Lipase_GDSL_2 (PF13472) GDSL-like Lipase/Acylhydrolase family; Lipase_GDSL (PF00657) GDSL-like Lipase/Acylhydrolase
OG_10694	1	UniRef50_UPI000616F824	944	734	70.9	hypothetical protein	-
OG_10695	1	UniRef50_N9SAX5	156	156	80.1	Uncharacterized protein	-
OG_10696	3	UniRef50_A0A265AF82	165	165	83.6	Uncharacterized protein	-
OG_10697	1	No hit					-
OG_10698	1	UniRef50_A0A1Q3MZ63	114	114	86	Arc domain-containing protein	Arc (PF03869) Arc-like DNA binding domain
OG_10699	1	UniRef50_UPI000FA0DB54	238	238	99.6	hypothetical protein	GIY-YIG (PF01541) GIY-YIG catalytic domain
OG_107	143	UniRef50_A0A380W1U8	527	524	51.8	Allophanate hydrolase subunit 1 and 2	CT_A_B (PF02626) Carboxyltransferase domain, subdomain A and B; CT_C_D (PF02682) Carboxyltransferase domain, subdomain C and D
OG_1070	157	UniRef50_A0A358GYJ3	232	158	80.4	NAD-dependent protein deacylase (Fragment)	SIR2 (PF02146) Sir2 family
OG_10700	2	UniRef50_A0A4R0XPQ6	288	292	46.4	Uncharacterized protein	-
OG_10701	3	UniRef50_A0A241ZG71	260	260	98.8	HNHc domain-containing protein	HNH (PF01844) HNH endonuclease; HNH_5 (PF14279) HNH endonuclease; HNH_4 (PF13395) HNH endonuclease
OG_10702	1	UniRef50_R9B9W4	947	949	66.3	Helicase ATP-binding domain-containing protein	ResIII (PF04851) Type III restriction enzyme, res subunit; DEAD (PF00270) DEAD/DEAH box helicase
OG_10703	1	UniRef50_A0A3R9ESR1	302	616	99.3	Site-specific DNA-methyltransferase	N6_N4_Mtase (PF01555) DNA methylase
OG_10704	1	UniRef50_A0A3R9ESR1	151	616	98.6	Site-specific DNA-methyltransferase	N6_N4_Mtase (PF01555) DNA methylase
OG_10705	2	UniRef50_A0A0D8ENF1	247	246	61.3	Tat-linked quality control protein TatD	TatD_DNase (PF01026) TatD related DNase
OG_10706	2	UniRef50_N8Z8E8	253	254	52.2	Uncharacterized protein	-
OG_10707	2	UniRef50_N9AMV6	599	597	64.9	KAP NTPase domain-containing protein	KAP_NTPase (PF07693) KAP family P-loop domain; AAA_22 (PF13401) AAA domain
OG_10708	1	UniRef50_V2TT74	896	896	89.8	N6_Mtase domain-containing protein	N6_Mtase (PF02384) N-6 DNA Methylase
OG_10709	1	UniRef50_A5WEI1	137	138	77.4	Uncharacterized protein	-
OG_1071	157	UniRef50_A0A333YES6	486	486	82.9	Multifunctional fusion protein	Carb_kinase (PF01256) Carbohydrate kinase; YjeF_N (PF03853) YjeF-related protein N-terminus
OG_10710	2	UniRef50_A5WEI4	414	396	60.7	Phage integrase family protein	Phage_integrase (PF00589) Phage integrase family
OG_10711	1	UniRef50_A0A3R9ESR1	147	616	100	Site-specific DNA-methyltransferase	-
OG_10712	1	UniRef50_A0A0M0M7K9	76	76	98.7	Uncharacterized protein	-
OG_10713	1	UniRef50_A0A1F8U8Y6	164	164	84.8	Uncharacterized protein	-
OG_10714	1	UniRef50_A0A0C5HD33	109	140	100	Uncharacterized protein	-
OG_10715	1	UniRef50_A0A0C5H1G9	233	276	100	Uncharacterized protein	-
OG_10716	1	UniRef50_Q3IH08	613	615	71.9	Putative ABC transporter, ATP-binding/permease protein	ABC_tran (PF00005) ABC transporter; ABC_membrane (PF00664) ABC transporter transmembrane region; SMC_N (PF02463) RecF/RecN/SMC N terminal domain
OG_10717	1	UniRef50_H9DUX1	191	140	99.2	Glutathione S-transferase family protein	GST_N_3 (PF13417) Glutathione S-transferase, N-terminal domain; GST_N (PF02798) Glutathione S-transferase, N-terminal domain; GST_N_2 (PF13409) Glutathione S-transferase, N-terminal domain
OG_10718	1	UniRef50_P37321	308	308	100	Extended-spectrum beta-lactamase PER-1	Beta-lactamase2 (PF13354) Beta-lactamase enzyme family; Beta-lactamase (PF00144) Beta-lactamase; Peptidase_S11 (PF00768) D-alanyl-D-alanine carboxypeptidase; Transpeptidase (PF00905) Penicillin binding protein transpeptidase domain
OG_10719	1	UniRef50_W8CTS8	513	516	99.6	Zn_Tnp_IS91 domain-containing protein	Y2_Tnp (PF04986) Putative transposase; Zn_Tnp_IS91 (PF14319) Transposase zinc-binding domain
OG_1072	156	UniRef50_A0A0D5YJE8	246	246	88.2	Chaperone protein EcpD	PapD_N (PF00345) Pili and flagellar-assembly chaperone, PapD N-terminal domain; PapD_C (PF02753) Pili assembly chaperone PapD, C-terminal domain
OG_10720	1	UniRef50_A0A558F0A2	172	186	87.7	Translesion error-prone DNA polymerase V autoproteolytic subunit	Peptidase_S24 (PF00717) Peptidase S24-like
OG_10721	1	UniRef50_A0A098YJP9	151	151	95.4	Uncharacterized protein	-
OG_10722	1	UniRef50_A0A333WDT1	196	196	100	C-5 cytosine-specific DNA methylase	DNA_methylase (PF00145) C-5 cytosine-specific DNA methylase
OG_10723	1	UniRef50_A0A0E1Q0M5	170	169	66.5	Dihydrofolate reductase	DHFR_1 (PF00186) Dihydrofolate reductase
OG_10724	1	UniRef50_A0A333WDP8	46	46	100	Uncharacterized protein	-
OG_10725	1	UniRef50_A0A335GPK6	275	275	100	DUF4105 domain-containing protein	DUF4105 (PF13387) Domain of unknown function (DUF4105)
OG_10726	1	UniRef50_N9DMZ9	153	151	70.6	META domain-containing protein	META (PF03724) META domain
OG_10727	1	UniRef50_N9FB88	246	441	80.8	Uncharacterized protein	DNA_methylase (PF00145) C-5 cytosine-specific DNA methylase
OG_10728	1	UniRef50_A0A427UPT9	86	90	98.8	Uncharacterized protein	-
OG_10729	1	UniRef50_N8YBW6	391	414	59.5	HlyD_D23 domain-containing protein	HlyD_D23 (PF16576) Barrel-sandwich domain of CusB or HlyD membrane-fusion; Biotin_lipoyl_2 (PF13533) Biotin-lipoyl like; HlyD_3 (PF13437) HlyD family secretion protein; Biotin_lipoyl (PF00364) Biotin-requiring enzyme
OG_1073	156	UniRef50_C0VL22	129	155	72.9	4-oxalocrotonate tautomerase family enzyme	Tautomerase_2 (PF14552) Tautomerase enzyme; Tautomerase (PF01361) Tautomerase enzyme; CHMI (PF02962) 5-carboxymethyl-2-hydroxymuconate isomerase
OG_10730	1	UniRef50_A0A1U9Z830	1033	1041	57.8	Efflux pump membrane transporter	ACR_tran (PF00873) AcrB/AcrD/AcrF family; MMPL (PF03176) MMPL family
OG_10731	1	UniRef50_A0A4Y3JDW1	152	152	100	DUF523 domain-containing protein	DUF523 (PF04463) Protein of unknown function (DUF523)
OG_10732	1	UniRef50_A0A4Y3JFZ4	262	262	100	Streptomycin 3''-adenylyltransferase	DUF4111 (PF13427) Domain of unknown function (DUF4111); Polbeta (PF18765) Polymerase beta, Nucleotidyltransferase; NTP_transf_2 (PF01909) Nucleotidyltransferase domain; Adenyl_cycl_N (PF12633) Adenylate cyclase NT domain
OG_10733	1	UniRef50_A1U4F5	417	417	70	Mutator family transposase	Transposase_mut (PF00872) Transposase, Mutator family; MULE (PF10551) MULE transposase domain
OG_10734	2	UniRef50_A0A013TWA7	154	182	97.4	Uncharacterized protein	DUF3613 (PF12266) Protein of unknown function (DUF3613); DUF896 (PF05979) Bacterial protein of unknown function (DUF896)
OG_10735	1	UniRef50_A0A1B8PZ24	330	330	99.7	IS5 family transposase ISAba23	DDE_Tnp_1 (PF01609) Transposase DDE domain; DUF772 (PF05598) Transposase domain (DUF772); DDE_Tnp_1_3 (PF13612) Transposase DDE domain; DDE_Tnp_4 (PF13359) DDE superfamily endonuclease; DDE_Tnp_1_6 (PF13751) Transposase DDE domain; DDE_Tnp_1_2 (PF13586) Transposase DDE domain
OG_10736	1	UniRef50_D0CCT2	409	413	69.9	Chloramphenicol resistance protein CraA	MFS_1 (PF07690) Major Facilitator Superfamily; Sugar_tr (PF00083) Sugar (and other) transporter
OG_10737	2	UniRef50_A0A090B7W4	131	131	100	Uncharacterized protein	-
OG_10738	2	UniRef50_UPI0006AC867C	912	614	100	hypothetical protein	-
OG_10739	2	UniRef50_A0A1C4HPB0	136	136	100	Uncharacterized protein	-
OG_1074	107	UniRef50_N8WV19	76	76	98.7	Uncharacterized protein	-
OG_10740	2	UniRef50_A0A090BEE6	1090	1090	100	AAA-like domain protein	-
OG_10741	2	UniRef50_A0A1C4HP47	335	335	100	Uncharacterized protein	-
OG_10742	2	UniRef50_A0A1C4HP59	252	252	99.6	HNHc domain-containing protein	-
OG_10743	2	UniRef50_A0A1C4HP74	139	139	100	Uncharacterized protein	-
OG_10744	2	UniRef50_A0A1C4HP39	192	192	100	Uncharacterized protein	-
OG_10745	2	UniRef50_A0A090BEF1	284	284	100	Uncharacterized protein	-
OG_10746	2	UniRef50_A0A090B7X4	543	543	100	Bacterial conjugation TrbI-like protein	TrbI (PF03743) Bacterial conjugation TrbI-like protein
OG_10747	2	UniRef50_A0A1C4HP64	376	376	100	Protein of uncharacterized function (DUF3625)	T4BSS_DotH_IcmK (PF12293) Putative outer membrane core complex of type IVb secretion
OG_10748	2	UniRef50_A0A1C4HP85	238	238	100	Macrophage killing protein with similarity to conjugation protein	T4BSS_DotI_IcmL (PF11393) Type-IV b secretion system, inner-membrane complex component
OG_10749	2	UniRef50_A0A142G4D7	97	100	100	Uncharacterized protein	-
OG_1075	108	UniRef50_A0A084A439	225	225	69.3	General stress protein 18	DJ-1_PfpI (PF01965) DJ-1/PfpI family; ThiJ_like (PF17124) ThiJ/PfpI family-like
OG_10750	2	UniRef50_A0A2G1TG99	121	121	100	Uncharacterized protein	-
OG_10751	2	UniRef50_A0A246A070	108	108	100	Uncharacterized protein	-
OG_10752	2	UniRef50_A0A1C4HP69	100	100	98	Glycyl-tRNA synthetase subunit beta	-
OG_10753	2	UniRef50_A0A090BG81	148	148	100	Uncharacterized protein	-
OG_10754	2	UniRef50_A0A062IH63	108	67	97	Uncharacterized protein	-
OG_10755	2	UniRef50_A0A223DRD6	110	110	100	Uncharacterized protein	-
OG_10756	2	UniRef50_A0A1C4HP52	634	634	98.7	Uncharacterized protein	-
OG_10757	2	UniRef50_A0A4Q1S614	156	156	66.2	Uncharacterized protein	DotD (PF16816) DotD protein
OG_10758	2	UniRef50_A0A4Q1S7L5	272	277	68.8	Uncharacterized protein	T4SS_TraI (PF16932) Type IV secretory system, conjugal DNA-protein transfer
OG_10759	2	UniRef50_A0A1C4HP94	429	429	100	Twitching motility protein	T2SSE (PF00437) Type II/IV secretion system protein
OG_1076	109	UniRef50_A0A4D8Y5M9	276	305	98.1	S-formylglutathione hydrolase	Esterase (PF00756) Putative esterase; Hydrolase_4 (PF12146) Serine aminopeptidase, S33; Peptidase_S9 (PF00326) Prolyl oligopeptidase family
OG_10760	2	UniRef50_A0A1C4HPD0	84	84	100	Uncharacterized protein	-
OG_10761	2	UniRef50_A0A090BAM0	352	352	100	ParM/StbA family protein	StbA (PF06406) StbA protein; ALP_N (PF17989) Actin like proteins N terminal domain
OG_10762	2	UniRef50_A0A1Y1P8P2	249	249	100	Uncharacterized protein	-
OG_10763	2	UniRef50_A0A090C2M0	456	456	100	Uncharacterized protein	-
OG_10764	2	UniRef50_A0A1C4HP95	314	314	99.7	Disulfide isomerase/thiol-disulfide oxidase	-
OG_10765	2	UniRef50_A0A090B7Z2	285	285	100	Uncharacterized protein	-
OG_10766	2	UniRef50_A0A4Q1S608	322	309	61	Uncharacterized protein	-
OG_10767	2	UniRef50_A0A090BG97	202	202	100	Uncharacterized protein	-
OG_10768	2	UniRef50_A0A090C2M1	215	215	100	Uncharacterized protein	-
OG_10769	2	UniRef50_A0A090BEI1	294	294	100	Chromosome-partitioning ATPase Soj	AAA_31 (PF13614) AAA domain; CbiA (PF01656) CobQ/CobB/MinD/ParA nucleotide binding domain; ParA (PF10609) NUBPL iron-transfer P-loop NTPase; MipZ (PF09140) ATPase MipZ; ArsA_ATPase (PF02374) Anion-transporting ATPase
OG_1077	156	UniRef50_A0A009SHB6	340	238	97.7	Substrate binding domain of ABC-type glycine betaine transport system family protein	OpuAC (PF04069) Substrate binding domain of ABC-type glycine betaine transport system; NMT1 (PF09084) NMT1/THI5 like; NMT1_2 (PF13379) NMT1-like family; SBP_bac_3 (PF00497) Bacterial extracellular solute-binding proteins, family 3; Phosphonate-bd (PF12974) ABC transporter, phosphonate, periplasmic substrate-binding protein
OG_10770	2	UniRef50_A0A090B7Z7	292	292	100	Chromosome partitioning protein ParB	ParBc (PF02195) ParB-like nuclease domain
OG_10771	2	UniRef50_V2USX9	431	432	53.7	UmuC domain-containing protein	IMS (PF00817) impB/mucB/samB family; IMS_C (PF11799) impB/mucB/samB family C-terminal domain
OG_10772	2	UniRef50_A0A0E1FDT4	165	166	64.1	DNA polymerase V	Peptidase_S24 (PF00717) Peptidase S24-like
OG_10773	2	UniRef50_A0A4R0DU76	348	352	54.4	Nucleotidyl transferase AbiEii/AbiGii toxin family protein	AbiEii (PF08843) Nucleotidyl transferase AbiEii toxin, Type IV TA system
OG_10774	2	UniRef50_A0A090BEI6	216	216	100	Uncharacterized protein	-
OG_10775	2	UniRef50_A0A090B801	552	552	100	LPD1 domain-containing protein	LPD1 (PF18796) Large polyvalent protein-associated domain 1
OG_10776	2	UniRef50_A0A090BAN5	74	74	100	Uncharacterized protein	-
OG_10777	2	UniRef50_A0A090BGA7	131	131	100	Uncharacterized protein	-
OG_10778	2	UniRef50_A0A1C4HP72	113	113	100	Uncharacterized protein	-
OG_10779	2	UniRef50_A0A090BEJ1	611	611	100	Glycyl-glycine endopeptidase ALE-1	Peptidase_M23 (PF01551) Peptidase family M23
OG_1078	157	UniRef50_A0A334ZKH5	472	341	97.6	Bifunctional transcriptional regulator /amino transferase	Aminotran_1_2 (PF00155) Aminotransferase class I and II; GntR (PF00392) Bacterial regulatory proteins, gntR family; Aminotran_5 (PF00266) Aminotransferase class-V
OG_10780	2	UniRef50_A0A090B806	119	119	100	Uncharacterized protein	HrpB7 (PF09486) Bacterial type III secretion protein (HrpB7)
OG_10781	2	UniRef50_A0A0J8TMW8	882	882	100	Uncharacterized protein	-
OG_10782	2	UniRef50_A0A090BGB1	189	189	100	Uncharacterized protein	-
OG_10783	2	UniRef50_A0A090C2M4	165	178	100	Uncharacterized protein	-
OG_10784	2	UniRef50_A0A0M3FWQ2	497	497	100	Uncharacterized protein	-
OG_10785	2	UniRef50_A0A0J8THG1	163	164	100	Uncharacterized protein	-
OG_10786	2	UniRef50_A0A090BAP7	180	180	100	Uncharacterized protein	-
OG_10787	2	UniRef50_A0A090BGB6	217	217	100	Uncharacterized protein	-
OG_10788	2	UniRef50_A0A1C4HP82	133	133	100	Uncharacterized protein	-
OG_10789	2	UniRef50_A0A090C2M5	1244	1244	100	DNA primase	LPD1 (PF18796) Large polyvalent protein-associated domain 1
OG_1079	157	UniRef50_A0A4R1XVQ1	169	169	68	Thiosulfate sulfurtransferase	Rhodanese (PF00581) Rhodanese-like domain
OG_10790	2	UniRef50_A0A090BEK4	377	377	100	TraW	-
OG_10791	2	UniRef50_A0A4Q1SLX9	375	374	77.3	Uncharacterized protein	-
OG_10792	2	UniRef50_A0A4Q1SL44	253	246	66.7	Uncharacterized protein	-
OG_10793	2	UniRef50_A0A1C4HP93	348	348	100	Uncharacterized protein	-
OG_10794	2	UniRef50_A0A090C2M6	216	216	100	Uncharacterized protein	-
OG_10795	2	UniRef50_A0A0J8THF0	131	131	100	Uncharacterized protein	-
OG_10796	2	UniRef50_A0A090B819	683	683	100	DNA repair protein	-
OG_10797	2	UniRef50_A0A090BAR0	1986	1986	100	Helicase	Helicase_C_4 (PF13871) C-terminal domain on Strawberry notch homologue; AAA_34 (PF13872) P-loop containing NTP hydrolase pore-1; N6_Mtase (PF02384) N-6 DNA Methylase
OG_10798	2	UniRef50_A0A4Q1SL47	458	463	50.8	Uncharacterized protein	-
OG_10799	2	No hit					-
OG_108	147	UniRef50_A0A0D5YFQ0	378	378	96.3	UDP-N-acetylglucosamine 2-epimerase	Epimerase_2 (PF02350) UDP-N-acetylglucosamine 2-epimerase
OG_1080	157	UniRef50_A0A380UE18	1157	1151	68.1	Signal transduction histidine kinase	HATPase_c (PF02518) Histidine kinase-, DNA gyrase B-, and HSP90-like ATPase; HisKA (PF00512) His Kinase A (phospho-acceptor) domain; Response_reg (PF00072) Response regulator receiver domain
OG_10800	2	UniRef50_A0A154DQF1	42	42	100	Uncharacterized protein	-
OG_10801	2	UniRef50_A0A0J8THE2	221	221	100	Uncharacterized protein	-
OG_10802	2	UniRef50_A0A009KF39	574	505	99.8	Uncharacterized protein	-
OG_10803	2	UniRef50_A0A154DNM0	112	112	100	Global DNA-binding transcriptional dual regulator H-NS	Histone_HNS (PF00816) H-NS histone family
OG_10804	2	UniRef50_A0A090BGD0	67	67	100	Uncharacterized protein	-
OG_10805	2	UniRef50_A0A0J8WBH4	171	171	100	Uncharacterized protein	-
OG_10806	2	UniRef50_A0A090BEM5	90	90	100	Uncharacterized protein	-
OG_10807	2	UniRef50_A0A090B828	180	180	100	Uncharacterized protein	-
OG_10808	2	UniRef50_A0A090BAS2	102	102	100	Uncharacterized protein	-
OG_10809	2	UniRef50_A0A0H4UVG7	134	134	100	Uncharacterized protein	-
OG_1081	153	UniRef50_F0KKY3	133	133	72.9	Uncharacterized protein	-
OG_10810	2	UniRef50_A0A090BAS9	137	137	100	Uncharacterized protein	-
OG_10811	2	UniRef50_A0A1C4HP98	462	460	95	HNH_5 domain-containing protein	HNH_5 (PF14279) HNH endonuclease
OG_10812	2	UniRef50_A0A0H4URW1	152	152	100	Uncharacterized protein	-
OG_10813	2	UniRef50_A0A090BEN7	272	272	100	Uncharacterized protein	-
OG_10814	2	UniRef50_A0A090B836	114	114	100	Uncharacterized protein	-
OG_10815	1	UniRef50_A0A0J8TMT1	165	165	100	Uncharacterized protein	-
OG_10816	1	UniRef50_A0A090BGE8	189	189	100	HTH-type transcriptional repressor NemR	TetR_N (PF00440) Bacterial regulatory proteins, tetR family
OG_10817	1	UniRef50_A0A090C2N1	131	131	100	Uncharacterized protein	-
OG_10818	1	UniRef50_A0A0H4UVG1	148	148	100	Uncharacterized protein	-
OG_10819	1	UniRef50_A0A1S2GEH1	161	156	41.3	Uncharacterized protein	-
OG_1082	157	UniRef50_A0A077GGA1	73	73	90.4	Uncharacterized protein	-
OG_10820	1	UniRef50_A0A090BAU1	298	298	100	Uncharacterized protein	-
OG_10821	1	UniRef50_A0A090BGF5	168	168	100	Uncharacterized protein	-
OG_10822	1	UniRef50_A0A090C2N2	165	165	100	Uncharacterized protein	-
OG_10823	1	UniRef50_A0A090BEQ1	165	165	100	Uncharacterized protein	-
OG_10824	1	UniRef50_A0A1C4HPC9	185	185	97.3	TetR family transcriptional regulator	TetR_N (PF00440) Bacterial regulatory proteins, tetR family
OG_10825	1	UniRef50_A0A380UMI8	518	496	91.1	Aspartyl/glutamyl-tRNA amidotransferase subunit A	Amidase (PF01425) Amidase
OG_10826	1	UniRef50_A0A381A9A5	264	250	69.4	MFS superfamily metabolite transporter	MFS_1_like (PF12832) MFS_1 like family; MFS_1 (PF07690) Major Facilitator Superfamily
OG_10827	2	UniRef50_A0A090B7S7	83	83	100	Uncharacterized protein	-
OG_10828	2	UniRef50_A0A0N9NCN6	115	115	98.3	Uncharacterized protein	-
OG_10829	2	UniRef50_A0A1C4HP45	616	616	99.5	Phage primase	-
OG_1083	157	No hit					-
OG_10830	2	UniRef50_A0A3S0TWJ4	141	141	100	Uncharacterized protein	-
OG_10831	2	UniRef50_A0A432AI12	164	164	100	Uncharacterized protein	-
OG_10832	2	UniRef50_A0A1C4HP54	243	243	99.6	Uncharacterized protein	-
OG_10833	1	UniRef50_UPI000451E989	84	84	100	hypothetical protein	-
OG_10834	1	UniRef50_UPI000F07D718	289	285	61.4	IS982 family transposase	DDE_Tnp_1_3 (PF13612) Transposase DDE domain; DDE_Tnp_1 (PF01609) Transposase DDE domain
OG_10835	1	UniRef50_UPI0004F561C9	87	93	100	hypothetical protein	-
OG_10836	1	UniRef50_UPI000743A6B4	74	74	100	hypothetical protein	-
OG_10837	1	UniRef50_UPI0012984529	97	89	98.5	hypothetical protein	-
OG_10838	2	UniRef50_A0A4Q1SLV9	753	750	59.9	Type I DNA topoisomerase	Topoisom_bac (PF01131) DNA topoisomerase; Toprim (PF01751) Toprim domain; zf-C4_Topoisom (PF01396) Topoisomerase DNA binding C4 zinc finger
OG_10839	2	UniRef50_UPI000E6959EF	127	78	97.4	hypothetical protein	-
OG_1084	154	UniRef50_A0A241YLN3	405	324	98.8	MFS transporter (Fragment)	MFS_1 (PF07690) Major Facilitator Superfamily
OG_10840	1	UniRef50_A0A090C2N4	310	310	100	Int	Phage_integrase (PF00589) Phage integrase family; Phage_int_SAM_1 (PF02899) Phage integrase, N-terminal SAM-like domain; Phage_int_SAM_4 (PF13495) Phage integrase, N-terminal SAM-like domain; Phage_int_SAM_5 (PF13102) Phage integrase SAM-like domain
OG_10841	1	UniRef50_A0A2G1TH34	75	75	98.7	Uncharacterized protein	-
OG_10842	1	UniRef50_A0A4Q1SLW7	500	501	57.9	Zeta_toxin domain-containing protein	Zeta_toxin (PF06414) Zeta toxin; AAA_33 (PF13671) AAA domain
OG_10843	1	UniRef50_A0A090B850	388	388	100	Uncharacterized protein	-
OG_10844	1	UniRef50_A0A090BEQ9	193	193	100	Uncharacterized protein	DUF2663 (PF10864) Protein of unknown function (DUF2663)
OG_10845	1	UniRef50_A0A090C2N3	110	110	99.1	Uncharacterized protein	-
OG_10846	1	UniRef50_A0A090BGG1	704	704	100	DNA mismatch repair protein	HATPase_c_3 (PF13589) Histidine kinase-, DNA gyrase B-, and HSP90-like ATPase; HATPase_c (PF02518) Histidine kinase-, DNA gyrase B-, and HSP90-like ATPase
OG_10847	1	UniRef50_A0A1C4HPA6	264	264	100	Lipoprotein	Peptidase_M48 (PF01435) Peptidase family M48
OG_10848	1	UniRef50_A0A1C4HPE6	93	94	100	Uncharacterized protein	-
OG_10849	1	UniRef50_A0A222AA69	119	266	100	DUF2971 domain-containing protein	DUF2971 (PF11185) Protein of unknown function (DUF2971)
OG_1085	152	UniRef50_P94131	416	413	89.4	Cis,cis-muconate transport protein	MFS_1 (PF07690) Major Facilitator Superfamily; Sugar_tr (PF00083) Sugar (and other) transporter; MFS_1_like (PF12832) MFS_1 like family; MFS_2 (PF13347) MFS/sugar transport protein
OG_10850	3	UniRef50_A0A2Z2GXU5	414	416	100	Wzy	-
OG_10851	3	UniRef50_A0A0E1PVH8	361	361	100	Aminodeoxychorismate lyase	Glycos_transf_1 (PF00534) Glycosyl transferases group 1; Glyco_trans_1_4 (PF13692) Glycosyl transferases group 1; Glyco_transf_4 (PF13439) Glycosyltransferase Family 4
OG_10852	3	UniRef50_A0A1C3D0S0	301	298	49.8	Glycosyl transferase family 2	Glycos_transf_2 (PF00535) Glycosyl transferase family 2; Glyco_tranf_2_2 (PF10111) Glycosyltransferase like family 2; Glyco_tranf_2_3 (PF13641) Glycosyltransferase like family 2
OG_10853	1	UniRef50_A0A222AA69	124	266	99.2	DUF2971 domain-containing protein	-
OG_10854	1	UniRef50_A0A222AA88	70	70	100	Uncharacterized protein	-
OG_10855	2	UniRef50_A0A246A049	75	75	100	Uncharacterized protein	-
OG_10856	1	UniRef50_A0A246A075	76	76	100	Uncharacterized protein	-
OG_10857	1	No hit					-
OG_10858	1	UniRef50_A0A098YKT4	250	251	72.8	3-deoxy-D-manno-octulosonic acid transferase	DUF3800 (PF12686) Protein of unknown function (DUF3800)
OG_10859	1	UniRef50_A0A4U6PZ31	510	510	99.8	DNA repair protein	-
OG_1086	49	UniRef50_N8QUM9	194	186	68.7	HTH tetR-type domain-containing protein	TetR_N (PF00440) Bacterial regulatory proteins, tetR family
OG_10860	1	UniRef50_A0A1E2YRY5	102	103	72.8	Uncharacterized protein	-
OG_10861	1	UniRef50_A0A1E2YRQ0	69	69	82.4	Uncharacterized protein	-
OG_10862	1	UniRef50_A0A484HKV3	421	428	65.8	Replication protein (Fragment)	Rep_1 (PF01446) Replication protein
OG_10863	3	UniRef50_N9M6M1	106	106	64.2	2Fe-2S ferredoxin-type domain-containing protein	Fer2 (PF00111) 2Fe-2S iron-sulfur cluster binding domain
OG_10864	3	UniRef50_A0A143Q5D2	497	819	65.8	Linalool 8-monooxygenase	p450 (PF00067) Cytochrome P450
OG_10865	2	UniRef50_A0A1C4HP30	97	97	100	Uncharacterized protein	-
OG_10866	2	UniRef50_N9NUV5	133	131	57.1	Uncharacterized protein	-
OG_10867	3	No hit					-
OG_10868	2	UniRef50_A0A0R0RQI5	175	175	92.6	Uncharacterized protein	AIF-MLS (PF14962) Mitochondria Localisation Sequence
OG_10869	2	UniRef50_A0A2S4T7X5	190	178	67.6	DUF2939 domain-containing protein	DUF2939 (PF11159) Protein of unknown function (DUF2939)
OG_1087	40	UniRef50_D0C8I9	140	140	92.1	Uncharacterized protein	-
OG_10870	2	UniRef50_N8Q8G1	417	409	67.5	Uncharacterized protein	Methylase_S (PF01420) Type I restriction modification DNA specificity domain
OG_10871	2	UniRef50_S3TI64	268	268	52.6	Uncharacterized protein	-
OG_10872	2	UniRef50_UPI0007D82352	151	151	100	hypothetical protein	-
OG_10873	3	UniRef50_UPI001243D460	241	298	51.1	hypothetical protein	-
OG_10874	1	UniRef50_A0A171F3E5	106	106	86.8	Uncharacterized protein	-
OG_10875	2	UniRef50_A0A137Y9L6	140	152	61.6	Uncharacterized protein	Terminase_2 (PF03592) Terminase small subunit
OG_10876	1	UniRef50_A0A0J5GHJ1	399	403	48.9	Uncharacterized protein	P22_CoatProtein (PF11651) P22 coat protein - gene protein 5
OG_10877	1	UniRef50_A0A2S5BV83	161	144	63.6	Uncharacterized protein	HIP1_clath_bdg (PF16515) Clathrin-binding domain of Huntingtin-interacting protein 1; HeH (PF12949) HeH/LEM domain
OG_10878	1	UniRef50_A0A241ZHF1	461	440	51.4	Uncharacterized protein	-
OG_10879	1	UniRef50_UPI000A362A32	170	170	100	hypothetical protein	-
OG_1088	110	UniRef50_N8S8Z0	297	214	98.1	Peptidase_M15_4 domain-containing protein	Peptidase_M15_4 (PF13539) D-alanyl-D-alanine carboxypeptidase
OG_10880	1	UniRef50_A0A1Y3FAQ4	702	677	98	Uncharacterized protein	-
OG_10881	2	UniRef50_UPI001244B7E5	748	824	90.1	hypothetical protein	-
OG_10882	1	UniRef50_N8Y849	91	90	65.6	Uncharacterized protein	Phage_holin_2_4 (PF16082) Bacteriophage holin family, superfamily II-like
OG_10883	1	No hit					-
OG_10884	1	UniRef50_A0A1B2LZF1	149	156	48.7	Uncharacterized protein	Terminase_2 (PF03592) Terminase small subunit
OG_10885	1	UniRef50_A0A246A6Y1	267	267	100	HNH endonuclease	HNH (PF01844) HNH endonuclease; HNH_5 (PF14279) HNH endonuclease
OG_10886	1	No hit					-
OG_10887	1	UniRef50_A0A0M3FLC9	76	76	100	Uncharacterized protein	-
OG_10888	1	UniRef50_A0A014C5E1	144	144	72.2	Uncharacterized protein	-
OG_10889	1	UniRef50_UPI0007081E87	121	115	65.6	hypothetical protein	-
OG_1089	135	No hit					-
OG_10890	4	UniRef50_A3NA03	298	275	56.3	Uncharacterized protein	-
OG_10891	1	UniRef50_A0A1F2VJ34	281	270	100	Uncharacterized protein	-
OG_10892	1	UniRef50_A0A2S9EAD2	288	288	85.4	Serine protease	Trypsin_2 (PF13365) Trypsin-like peptidase domain
OG_10893	1	UniRef50_A0A2S2FC59	59	59	93.2	Uncharacterized protein	-
OG_10894	1	UniRef50_N9QLP6	106	106	92.5	Uncharacterized protein	-
OG_10895	1	UniRef50_A0A0H3LYR9	143	169	65.6	Uncharacterized protein	-
OG_10896	1	UniRef50_N9HEX3	238	238	99.2	Uncharacterized protein	-
OG_10897	1	UniRef50_A0A1E7REL1	655	678	86.5	Uncharacterized protein	AAA_25 (PF13481) AAA domain
OG_10898	1	UniRef50_N9MWT1	80	81	100	HTH_17 domain-containing protein	HTH_17 (PF12728) Helix-turn-helix domain
OG_10899	1	UniRef50_Q9PFM6	402	413	61.9	Phage-related integrase	Phage_integrase (PF00589) Phage integrase family; Arm-DNA-bind_3 (PF13356) Arm DNA-binding domain
OG_109	157	UniRef50_UPI000FED4469	507	374	92.5	cryptochrome/photolyase family protein	DPRP (PF04244) Deoxyribodipyrimidine photo-lyase-related protein
OG_1090	155	UniRef50_UPI0007613B12	152	157	89.4	hypothetical protein	-
OG_10900	2	UniRef50_UPI0004F55276	76	87	96.1	hypothetical protein	-
OG_10901	2	UniRef50_A0A0E2GBA8	74	74	83.8	Uncharacterized protein	-
OG_10902	2	UniRef50_A0A1G6IQU0	275	275	50.2	Uncharacterized protein	-
OG_10903	2	UniRef50_A0A1E7QYP0	274	275	64.4	Uncharacterized protein	-
OG_10904	2	UniRef50_A0A204EJK1	1310	1316	75.3	Phage tail tape measure protein	SLT (PF01464) Transglycosylase SLT domain
OG_10905	3	UniRef50_UPI000616F824	942	734	69.7	hypothetical protein	-
OG_10906	3	UniRef50_A0A158LY02	68	68	98.5	Uncharacterized protein	-
OG_10907	3	UniRef50_G8LQ35	457	468	57.9	ApeA_NTD1 domain-containing protein	ApeA_NTD1 (PF18862) ApeA N-terminal domain 1
OG_10908	2	UniRef50_N9RUE6	194	209	51.8	PINc domain-containing protein	PIN (PF01850) PIN domain
OG_10909	2	UniRef50_N9RIV3	100	104	56.2	DUF4325 domain-containing protein	DUF4325 (PF14213) STAS-like domain of unknown function (DUF4325)
OG_1091	156	UniRef50_A0A009FVT0	209	318	91.3	HlyD secretion family protein	Biotin_lipoyl_2 (PF13533) Biotin-lipoyl like
OG_10910	2	UniRef50_N9RT37	346	319	52.7	Uncharacterized protein	-
OG_10911	2	UniRef50_A0A1B8UBU5	197	197	84.3	Uncharacterized protein	-
OG_10912	3	UniRef50_A0A009GW16	171	171	98.8	DUF4123 domain-containing protein	DUF4123 (PF13503) Domain of unknown function (DUF4123)
OG_10913	3	UniRef50_A0A009FWE1	141	141	99.3	Uncharacterized protein	-
OG_10914	3	UniRef50_A0A009GC82	238	239	99.6	Uncharacterized protein	-
OG_10915	3	UniRef50_L9M3V5	173	134	55.2	Uncharacterized protein	-
OG_10916	3	UniRef50_A0A1B8UBQ9	544	544	91.7	Uncharacterized protein	-
OG_10917	2	No hit					-
OG_10918	2	UniRef50_A0A0U5EAQ1	604	645	57.3	Terminase, ATPase subunit	Terminase_6 (PF03237) Terminase-like family; Terminase_6C (PF17289) Terminase RNaseH-like domain; Terminase_5 (PF06056) Putative ATPase subunit of terminase (gpP-like)
OG_10919	2	UniRef50_A0A4P2WX41	275	276	79.7	Capsid protein	Phage_GPO (PF05929) Phage capsid scaffolding protein (GPO) serine peptidase
OG_1092	156	UniRef50_F0KJJ6	114	114	62.3	Uncharacterized protein	-
OG_10920	2	UniRef50_N9R581	336	337	78.2	p2 family phage major capsid protein	Phage_cap_P2 (PF05125) Phage major capsid protein, P2 family
OG_10921	2	UniRef50_N9JSC4	233	254	56.1	TPR_REGION domain-containing protein	Phage_term_smal (PF05944) Phage small terminase subunit
OG_10922	2	UniRef50_UPI000707D68E	984	1005	80.9	hypothetical protein	DUF3751 (PF12571) Phage tail-collar fibre protein
OG_10923	2	UniRef50_UPI000AE0CBCF	391	401	66.7	acyltransferase family protein	Acyl_transf_3 (PF01757) Acyltransferase family
OG_10924	3	UniRef50_A0A0H3L093	172	170	52.3	Major tail tube protein FII	Phage_tube (PF04985) Phage tail tube protein FII
OG_10925	2	UniRef50_UPI000580B0BE	73	72	65.3	hypothetical protein	-
OG_10926	2	UniRef50_A0A013U4Y8	105	105	93.3	Uncharacterized protein	-
OG_10927	1	UniRef50_N9JLR3	261	257	80.5	Uncharacterized protein	-
OG_10928	3	UniRef50_N9D2H6	247	247	65.6	HTH cro/C1-type domain-containing protein	Peptidase_S24 (PF00717) Peptidase S24-like; HTH_3 (PF01381) Helix-turn-helix
OG_10929	3	UniRef50_V2TZ20	62	62	67.2	Uncharacterized protein	P22_Cro (PF14549) DNA-binding transcriptional regulator Cro
OG_1093	151	UniRef50_F0KIU5	205	205	89.8	Homoserine/homoserine lactone efflux protein	LysE (PF01810) LysE type translocator
OG_10930	3	UniRef50_A0A2U3N3N9	154	149	67.3	Phage regulatory protein CII (CP76)	Phage_CP76 (PF06892) Phage regulatory protein CII (CP76)
OG_10931	3	UniRef50_V2TQJ4	222	220	68.5	ANT domain-containing protein	ANT (PF03374) Phage antirepressor protein KilAC domain; Phage_pRha (PF09669) Phage regulatory protein Rha (Phage_pRha)
OG_10932	3	UniRef50_N8WTD7	251	251	94.8	Uncharacterized protein	HTH_36 (PF13730) Helix-turn-helix domain
OG_10933	1	No hit					-
OG_10934	1	No hit					-
OG_10935	3	UniRef50_A0A1B1P9I3	88	88	98.9	Putative DNA-binding protein/regulatory protein ARC	-
OG_10936	3	UniRef50_N9D2H6	248	247	66.4	HTH cro/C1-type domain-containing protein	Peptidase_S24 (PF00717) Peptidase S24-like
OG_10937	3	UniRef50_B0VN24	72	71	60	Uncharacterized protein	-
OG_10938	2	UniRef50_UPI000DE7177D	60	60	100	hypothetical protein	Lar_restr_allev (PF14354) Restriction alleviation protein Lar
OG_10939	2	UniRef50_UPI000DE76D7E	70	70	100	hypothetical protein	-
OG_1094	155	UniRef50_F0KID3	72	72	97.2	Uncharacterized protein	-
OG_10940	2	UniRef50_P02989	89	87	59.1	Protein L	-
OG_10941	2	UniRef50_A0A356JI88	120	120	63.6	Uncharacterized protein	-
OG_10942	2	UniRef50_R9BAE4	481	481	96.3	AAA_14 domain-containing protein	AAA_14 (PF13173) AAA domain; DUF4143 (PF13635) Domain of unknown function (DUF4143); ATPase_2 (PF01637) ATPase domain predominantly from Archaea
OG_10943	2	UniRef50_N9S2G7	76	79	75	Uncharacterized protein	-
OG_10944	2	UniRef50_A0A014DXA0	118	118	100	Uncharacterized protein	-
OG_10945	2	UniRef50_A0A1P8ENF9	185	185	87	DNA-binding protein	-
OG_10946	1	UniRef50_UPI000BA4CA32	123	97	94.7	hypothetical protein	-
OG_10947	1	UniRef50_A0A4Q7BC78	287	308	53.9	NgoPII family restriction endonuclease	RE_NgoPII (PF09521) NgoPII restriction endonuclease
OG_10948	1	UniRef50_A0A371YIR5	310	250	81.5	Replication initiation protein (Fragment)	Rep_3 (PF01051) Initiator Replication protein
OG_10949	1	UniRef50_A0A0M3AGK4	139	521	84.2	Uncharacterized protein (Fragment)	-
OG_1095	157	UniRef50_A0A2P6K0N9	338	572	90.7	BenC	NAD_binding_1 (PF00175) Oxidoreductase NAD-binding domain; FAD_binding_6 (PF00970) Oxidoreductase FAD-binding domain; Fer2 (PF00111) 2Fe-2S iron-sulfur cluster binding domain
OG_10950	1	UniRef50_A0A0Q1NZN1	71	71	97.2	Uncharacterized protein	-
OG_10951	1	UniRef50_A0A0D5YE17	160	160	69.4	Uncharacterized protein	-
OG_10952	1	UniRef50_A0A1C2WVP7	441	436	65.4	DUF4325 domain-containing protein	DUF4325 (PF14213) STAS-like domain of unknown function (DUF4325)
OG_10953	2	UniRef50_A0A4R0D211	580	580	97.9	DUF4209 domain-containing protein	DUF4209 (PF13910) Domain of unknown function (DUF4209)
OG_10954	2	UniRef50_A0A1V2UQ28	252	649	90.9	Uncharacterized protein	DpnII-MboI (PF18742) REase_DpnII-MboI
OG_10955	2	UniRef50_UPI0002CF9429	291	291	94.8	RES domain-containing protein	-
OG_10956	2	UniRef50_A0A399USA3	747	506	91.9	Uncharacterized protein (Fragment)	DEAD (PF00270) DEAD/DEAH box helicase; ResIII (PF04851) Type III restriction enzyme, res subunit; Helicase_C (PF00271) Helicase conserved C-terminal domain
OG_10957	2	UniRef50_A0A1V2UQ28	398	649	94.5	Uncharacterized protein	Phage_integrase (PF00589) Phage integrase family; Arm-DNA-bind_3 (PF13356) Arm DNA-binding domain; Phage_int_SAM_3 (PF14659) Phage integrase, N-terminal SAM-like domain
OG_10958	2	UniRef50_A0A0Q7G1G1	207	207	92.8	Uncharacterized protein	-
OG_10959	2	UniRef50_UPI00125F0D79	149	118	93.2	hypothetical protein	-
OG_1096	157	UniRef50_Q8EBS1	878	874	58.6	Alanine--tRNA ligase	tRNA-synt_2c (PF01411) tRNA synthetases class II (A); DHHA1 (PF02272) DHHA1 domain; tRNA_SAD (PF07973) Threonyl and Alanyl tRNA synthetase second additional domain
OG_10960	2	UniRef50_A0A0Q7FN86	92	92	96.7	Restriction endonuclease subunit M	-
OG_10961	2	UniRef50_A0A098Y604	113	113	59.3	Uncharacterized protein	-
OG_10962	2	UniRef50_N8YCC6	180	189	93.3	Uncharacterized protein	-
OG_10963	2	UniRef50_N8ZS03	149	149	85.2	Uncharacterized protein	-
OG_10964	2	UniRef50_N8ZKL1	100	100	77	Uncharacterized protein	-
OG_10965	2	UniRef50_A0A5C0CKI1	171	179	66.1	Uncharacterized protein	-
OG_10966	2	UniRef50_N8YBY2	86	84	83.3	HTH cro/C1-type domain-containing protein	HTH_3 (PF01381) Helix-turn-helix; HTH_19 (PF12844) Helix-turn-helix domain; HTH_31 (PF13560) Helix-turn-helix domain
OG_10967	2	UniRef50_N8YCC1	73	73	75	HTH cro/C1-type domain-containing protein	HTH_3 (PF01381) Helix-turn-helix; HTH_25 (PF13413) Helix-turn-helix domain
OG_10968	2	UniRef50_A0A0A8TU07	52	52	98.1	Uncharacterized protein	-
OG_10969	2	UniRef50_N9B9T0	43	43	95.3	Uncharacterized protein	-
OG_1097	155	UniRef50_A0A0E1FJT6	277	277	96.4	Diacetyl reductase [(S)-acetoin forming]	adh_short (PF00106) short chain dehydrogenase; adh_short_C2 (PF13561) Enoyl-(Acyl carrier protein) reductase; KR (PF08659) KR domain
OG_10970	2	UniRef50_N8V322	394	391	60.9	Uncharacterized protein	-
OG_10971	2	UniRef50_A0A334YUD0	347	347	100	ImmA/IrrE family metallo-endopeptidase	Peptidase_M78 (PF06114) IrrE N-terminal-like domain
OG_10972	2	UniRef50_A0A0R0V9M1	259	259	82.6	Sel1 repeat family protein	Sel1 (PF08238) Sel1 repeat
OG_10973	1	No hit					tRNA-synt_His (PF13393) Histidyl-tRNA synthetase
OG_10974	1	UniRef50_A0A062GQ82	183	183	99.5	Uncharacterized protein	-
OG_10975	1	UniRef50_A0A334XGA2	300	300	100	Uncharacterized protein	AbiJ_NTD4 (PF18863) AbiJ N-terminal domain 4
OG_10976	1	UniRef50_A0A0E1PMD9	126	126	96	Uncharacterized protein	-
OG_10977	1	UniRef50_A0A334XFY1	265	265	100	Uncharacterized protein	-
OG_10978	1	UniRef50_A0A0E3P1C9	1059	1056	63.7	RNA helicase	DEAD (PF00270) DEAD/DEAH box helicase; ResIII (PF04851) Type III restriction enzyme, res subunit; Helicase_C (PF00271) Helicase conserved C-terminal domain
OG_10979	1	UniRef50_A0A4V2DNN8	237	187	93	Uncharacterized protein	-
OG_1098	149	UniRef50_A0A0M3FH75	297	297	90.9	Acetyl-hydrolase	Abhydrolase_3 (PF07859) alpha/beta hydrolase fold; Say1_Mug180 (PF10340) Steryl acetyl hydrolase; Peptidase_S9 (PF00326) Prolyl oligopeptidase family
OG_10980	1	UniRef50_V2SZ34	414	412	62.6	Uncharacterized protein	Sel1 (PF08238) Sel1 repeat
OG_10981	1	UniRef50_A0A0E2GHC3	345	345	87.2	Uncharacterized protein	-
OG_10982	1	UniRef50_A0A143IW54	133	130	61.1	ComE operon protein 1	HHH_3 (PF12836) Helix-hairpin-helix motif; HHH (PF00633) Helix-hairpin-helix motif
OG_10983	1	UniRef50_B0VV89	167	167	98.2	N-acetyltransferase domain-containing protein	Acetyltransf_1 (PF00583) Acetyltransferase (GNAT) family; Acetyltransf_10 (PF13673) Acetyltransferase (GNAT) domain; Acetyltransf_7 (PF13508) Acetyltransferase (GNAT) domain
OG_10984	1	UniRef50_A0A378X8I6	636	639	58.7	Integrase	rve (PF00665) Integrase core domain; Mu-transpos_C (PF09299) Mu transposase, C-terminal
OG_10985	1	UniRef50_A0A0E2GI40	294	294	89.8	AAA domain-containing protein	TniB (PF05621) Bacterial TniB protein; AAA_22 (PF13401) AAA domain; NACHT (PF05729) NACHT domain; AAA (PF00004) ATPase family associated with various cellular activities (AAA)
OG_10986	1	UniRef50_A0A0E2GGW8	360	360	80.8	Uncharacterized protein	TniQ (PF06527) TniQ
OG_10987	1	UniRef50_N9N7D5	468	468	95.7	Uncharacterized protein	-
OG_10988	1	UniRef50_A0A334XJY5	67	67	100	Uncharacterized protein	-
OG_10989	1	UniRef50_N9PQ34	176	176	98.9	Uncharacterized protein	-
OG_1099	157	UniRef50_B3R401	102	101	72.3	Urease subunit beta	Urease_beta (PF00699) Urease beta subunit
OG_10990	1	UniRef50_A0A334XN88	67	67	100	Metal-dependent hydrolase	-
OG_10991	1	UniRef50_A0A334XHA3	368	368	100	Uncharacterized protein	-
OG_10992	1	UniRef50_A0A4Q1SLX1	297	277	85.6	Uncharacterized protein	Abi_2 (PF07751) Abi-like protein
OG_10993	1	UniRef50_A0A334XGC1	341	341	100	Uncharacterized protein	-
OG_10994	2	UniRef50_A0A009QE67	251	225	99.6	FilF domain protein	-
OG_10995	1	UniRef50_UPI000E1CD205	184	158	76.7	DNA-binding protein	-
OG_10996	1	UniRef50_N8ZVF4	304	402	72.9	Rep_3 domain-containing protein	Rep_3 (PF01051) Initiator Replication protein
OG_10997	1	UniRef50_UPI00111C4505	219	298	100	hypothetical protein	-
OG_10998	1	No hit					-
OG_10999	1	UniRef50_UPI000A35618F	89	89	100	hypothetical protein	-
OG_11	66	UniRef50_A0A009TIW8	125	125	93.3	Uncharacterized protein	-
OG_110	155	UniRef50_UPI001269C8BF	810	509	99.8	DUF4131 domain-containing protein	Competence (PF03772) Competence protein; DUF4131 (PF13567) Domain of unknown function (DUF4131); Lactamase_B (PF00753) Metallo-beta-lactamase superfamily
OG_1100	156	UniRef50_D8JDT6	182	182	95.1	Uncharacterized protein	DUF2239 (PF09998) Uncharacterized protein conserved in bacteria (DUF2239)
OG_11000	2	UniRef50_A0A5K1MSL6	200	200	100	Uncharacterized protein	DDE_Tnp_1_3 (PF13612) Transposase DDE domain; DDE_Tnp_1 (PF01609) Transposase DDE domain
OG_11001	1	UniRef50_UPI001244B7E5	750	824	84.2	hypothetical protein	-
OG_11002	1	No hit					HicB (PF05534) HicB family
OG_11003	1	UniRef50_A0A013SXC7	144	144	86.8	Arc-like DNA binding domain protein	Arc (PF03869) Arc-like DNA binding domain
OG_11004	1	No hit					-
OG_11005	1	UniRef50_A0A4Q1S9D6	131	131	60.8	Uncharacterized protein	-
OG_11006	1	UniRef50_UPI000DE6E15C	431	431	79.8	hypothetical protein	-
OG_11007	1	UniRef50_A0A009PDV4	110	110	62.7	Uncharacterized protein	-
OG_11008	1	UniRef50_A0A334NST0	121	122	58.2	Uncharacterized protein	-
OG_11009	1	UniRef50_A0A009PC55	466	462	68	Phage stabilization family protein	Phage_stabilise (PF11134) Phage stabilisation protein
OG_1101	157	UniRef50_A0A022KP58	230	176	92.6	ABC transporter family protein	ABC_tran (PF00005) ABC transporter; AAA_29 (PF13555) P-loop containing region of AAA domain; SMC_N (PF02463) RecF/RecN/SMC N terminal domain
OG_11010	1	UniRef50_A0A009QGM8	150	152	53.6	Uncharacterized protein	-
OG_11011	1	UniRef50_N8VX40	159	160	51.9	Uncharacterized protein	P22_Tail-4 (PF11650) P22 tail accessory factor
OG_11012	1	UniRef50_A0A137Y9K7	295	292	59	Uncharacterized protein	Phage-scaffold (PF09306) Bacteriophage, scaffolding protein
OG_11013	1	UniRef50_A0A031LSF4	178	185	57.2	Uncharacterized protein	Terminase_2 (PF03592) Terminase small subunit
OG_11014	1	UniRef50_UPI000580B0BE	73	72	74.6	hypothetical protein	-
OG_11015	1	UniRef50_UPI00035291CF	161	246	71.6	hypothetical protein	-
OG_11016	1	UniRef50_A0A333VC78	62	86	100	Uncharacterized protein	-
OG_11017	1	UniRef50_N8R598	271	275	66.3	Uncharacterized protein	Phage_pRha (PF09669) Phage regulatory protein Rha (Phage_pRha)
OG_11018	1	UniRef50_A0A0D5YEI0	64	64	81.2	Uncharacterized protein	-
OG_11019	1	UniRef50_A0A0D5YDH9	93	93	88.2	Uncharacterized protein	-
OG_1102	156	UniRef50_N9BST1	262	268	65.6	HTH araC/xylS-type domain-containing protein	HTH_18 (PF12833) Helix-turn-helix domain; HTH_AraC (PF00165) Bacterial regulatory helix-turn-helix proteins, AraC family
OG_11020	1	UniRef50_N9SPI5	78	79	91	Uncharacterized protein	-
OG_11021	1	UniRef50_N9R581	337	337	76.9	p2 family phage major capsid protein	Phage_cap_P2 (PF05125) Phage major capsid protein, P2 family
OG_11022	1	UniRef50_Q8RKZ9	80	107	61.5	Uncharacterized protein	-
OG_11023	1	No hit					-
OG_11024	2	UniRef50_UPI000F73A7AB	282	328	100	hypothetical protein	-
OG_11025	2	UniRef50_A0A0M8JFS8	373	370	45.2	TgtA5 cluster protein 1	DndB (PF14072) DNA-sulfur modification-associated
OG_11026	2	UniRef50_A0A0A1YHQ0	433	432	59.8	TGT domain-containing protein	-
OG_11027	2	UniRef50_E1T3X1	353	358	61	DGQHR domain protein	DndB (PF14072) DNA-sulfur modification-associated
OG_11028	2	UniRef50_A0A0S3PY38	232	237	56.1	7-cyano-7-deazaguanine synthase	QueC (PF06508) Queuosine biosynthesis protein QueC
OG_11029	2	UniRef50_UPI0009927DC4	127	127	100	hypothetical protein	-
OG_1103	128	UniRef50_N9F8A9	407	407	88	MFS domain-containing protein	MFS_1 (PF07690) Major Facilitator Superfamily; MFS_2 (PF13347) MFS/sugar transport protein
OG_11030	2	UniRef50_UPI000992CEBD	578	578	100	hypothetical protein	-
OG_11031	2	UniRef50_UPI0009919453	173	173	100	hypothetical protein	PLDc_2 (PF13091) PLD-like domain
OG_11032	2	UniRef50_UPI000993281F	1488	1465	100	DEAD/DEAH box helicase	DEAD (PF00270) DEAD/DEAH box helicase; Helicase_C (PF00271) Helicase conserved C-terminal domain; ResIII (PF04851) Type III restriction enzyme, res subunit
OG_11033	2	UniRef50_UPI000991BFF2	250	250	99.6	hypothetical protein	-
OG_11034	2	UniRef50_UPI000991A348	1037	1037	99.6	hypothetical protein	AAA_22 (PF13401) AAA domain
OG_11035	2	UniRef50_UPI0009928FFA	295	295	100	hypothetical protein	-
OG_11036	2	UniRef50_UPI0009924CAD	815	815	99.8	ATP-dependent DNA helicase RecQ	DEAD (PF00270) DEAD/DEAH box helicase; Helicase_C (PF00271) Helicase conserved C-terminal domain; ResIII (PF04851) Type III restriction enzyme, res subunit
OG_11037	2	UniRef50_UPI000994898D	169	169	100	hypothetical protein	Vut_1 (PF02592) Putative vitamin uptake transporter
OG_11038	1	UniRef50_A0A2P7Q9D3	414	414	100	AAA domain family protein	AAA_5 (PF07728) AAA domain (dynein-related subfamily); CbbQ_C (PF08406) CbbQ/NirQ/NorQ C-terminal
OG_11039	1	UniRef50_N9JT77	221	221	99.5	Uncharacterized protein	-
OG_1104	126	UniRef50_A0A010KC68	199	199	99.5	Uncharacterized protein	-
OG_11040	1	UniRef50_A0A1R0D3T3	226	226	100	Uncharacterized protein	-
OG_11041	1	UniRef50_UPI000DEFCA72	139	297	98.4	PHP domain-containing protein	PHP (PF02811) PHP domain
OG_11042	1	UniRef50_A0A009IR96	56	56	67.9	Uncharacterized protein	-
OG_11043	1	UniRef50_A0A062I7A0	213	213	99.5	Uncharacterized protein	-
OG_11044	1	UniRef50_A0A009PHF7	84	68	100	Uncharacterized protein	-
OG_11045	1	UniRef50_A0A009HSR2	180	180	73.3	DUF4376 domain-containing protein	DUF4376 (PF14301) Domain of unknown function (DUF4376)
OG_11046	1	No hit					-
OG_11047	2	UniRef50_A0A014DL23	52	52	100	Uncharacterized protein	-
OG_11048	1	No hit					-
OG_11049	1	UniRef50_A0A062GYU7	190	190	56.8	Uncharacterized protein	-
OG_1105	157	UniRef50_UPI00046A431B	420	327	82.9	cation:dicarboxylase symporter family transporter	SDF (PF00375) Sodium:dicarboxylate symporter family
OG_11050	1	UniRef50_N9LIK5	331	342	56.7	Uncharacterized protein	-
OG_11051	2	UniRef50_UPI001107EAFE	89	68	86.8	hypothetical protein	-
OG_11052	1	UniRef50_N8WYL0	179	295	94.4	Uncharacterized protein	-
OG_11053	1	UniRef50_N8VKC0	250	250	74.8	Uncharacterized protein	-
OG_11054	1	UniRef50_N8WZM5	139	139	91.4	Uncharacterized protein	Phage_holin_8 (PF16931) Putative phage holin
OG_11055	1	UniRef50_N8WTZ3	98	94	79.6	Uncharacterized protein	Phage_holin_3_7 (PF05449) Putative 3TM holin, Phage_holin_3
OG_11056	1	UniRef50_D8JEI5	191	181	63	PG_binding_3 domain-containing protein	Glyco_hydro_108 (PF05838) Glycosyl hydrolase 108; PG_binding_3 (PF09374) Predicted Peptidoglycan domain
OG_11057	1	UniRef50_N8VKB2	137	137	69.3	Uncharacterized protein	-
OG_11058	1	UniRef50_F8GGP8	166	166	61.2	Uncharacterized protein	-
OG_11059	1	UniRef50_N8WZM1	149	149	83.9	Uncharacterized protein	-
OG_1106	156	UniRef50_N9E355	292	292	74.3	Hcy-binding domain-containing protein	S-methyl_trans (PF02574) Homocysteine S-methyltransferase
OG_11060	1	UniRef50_N8WTY9	300	299	82.3	Uncharacterized protein	-
OG_11061	1	UniRef50_N8WYJ9	183	183	79.8	Uncharacterized protein	-
OG_11062	1	UniRef50_N8VKA6	341	340	78.6	Uncharacterized protein	InPase (PF18823) Inorganic Pyrophosphatase; DarA_N (PF18788) Defence against restriction A N-terminal
OG_11063	1	UniRef50_N8VLE5	959	1205	60.1	DarA_N domain-containing protein	DarA_N (PF18788) Defence against restriction A N-terminal
OG_11064	1	UniRef50_N8WZL5	129	130	74.8	Uncharacterized protein	-
OG_11065	1	UniRef50_N8WTY4	662	662	65.4	Uncharacterized protein	-
OG_11066	1	UniRef50_N8WYJ7	91	91	73.6	Uncharacterized protein	-
OG_11067	1	UniRef50_N8VKA1	119	119	86.6	Uncharacterized protein	-
OG_11068	1	UniRef50_N8VLE1	2242	2246	81.3	Uncharacterized protein	SNF2_N (PF00176) SNF2 family N-terminal domain; ResIII (PF04851) Type III restriction enzyme, res subunit; Helicase_C (PF00271) Helicase conserved C-terminal domain
OG_11069	1	UniRef50_N8WZL1	139	139	81.3	Uncharacterized protein	-
OG_1107	21	UniRef50_B0VNP3	241	259	91.7	Uncharacterized protein	-
OG_11070	1	UniRef50_A0A1H8IT52	520	711	57.2	Uncharacterized protein	-
OG_11071	1	UniRef50_N8WYJ2	265	266	76.7	Uncharacterized protein	-
OG_11072	1	UniRef50_A0A2N0WIA4	1069	1070	52.6	Phage_lysozyme2 domain-containing protein	Phage_lysozyme2 (PF18013) Phage tail lysozyme
OG_11073	1	UniRef50_N8VLD6	94	96	90.4	Uncharacterized protein	-
OG_11074	1	UniRef50_N8WZK5	497	497	79.3	Uncharacterized protein	-
OG_11075	1	UniRef50_N8WTX4	219	219	89	Uncharacterized protein	-
OG_11076	1	UniRef50_N8WYI7	1302	372	75.3	Uncharacterized protein (Fragment)	Phage_T4_gp36 (PF03903) Phage T4 tail fibre
OG_11077	1	UniRef50_B0VUL9	167	164	37.8	Uncharacterized protein	-
OG_11078	1	UniRef50_N8WZC6	412	370	61.1	Phage_integrase domain-containing protein	Phage_integrase (PF00589) Phage integrase family; Arm-DNA-bind_3 (PF13356) Arm DNA-binding domain
OG_11079	1	No hit					-
OG_1108	27	UniRef50_A0A1D9CXT9	177	351	94.9	Glutathione-regulated potassium-efflux system protein (K(+)/H(+)antiporter)	Na_H_Exchanger (PF00999) Sodium/hydrogen exchanger family; Asp-Al_Ex (PF06826) Predicted Permease Membrane Region
OG_11080	1	UniRef50_N8WU75	131	132	74.2	Uncharacterized protein	-
OG_11081	1	No hit					-
OG_11082	1	UniRef50_A0A3A8EG71	184	182	65	Single-stranded DNA-binding protein	SSB (PF00436) Single-strand binding protein family
OG_11083	1	No hit					-
OG_11084	1	UniRef50_A0A2N0WIA5	91	91	61.5	DNA-binding protein HU	Bac_DNA_binding (PF00216) Bacterial DNA-binding protein; HU-HIG (PF18291) HU domain fused to wHTH, Ig, or Glycine-rich motif
OG_11085	1	UniRef50_N8VKJ0	87	103	60.7	Uncharacterized protein	-
OG_11086	1	UniRef50_N8VLM8	523	520	72.4	YqaJ domain-containing protein	YqaJ (PF09588) YqaJ-like viral recombinase domain
OG_11087	1	UniRef50_N8WZU8	312	308	70.9	Phage recombination protein Bet	RecT (PF03837) RecT family
OG_11088	1	UniRef50_N8WU64	110	107	78.1	Uncharacterized protein	-
OG_11089	1	UniRef50_N8WYS3	253	253	67.2	HTH cro/C1-type domain-containing protein	HTH_3 (PF01381) Helix-turn-helix
OG_1109	157	UniRef50_A0A3F3H0Q1	107	107	61.9	UPF0125 protein F940_02283	Ub-RnfH (PF03658) RnfH family Ubiquitin
OG_11090	1	UniRef50_N8VKI4	293	294	79.3	Uncharacterized protein	HTH_36 (PF13730) Helix-turn-helix domain
OG_11091	1	UniRef50_N8VLM4	203	203	70.5	Uncharacterized protein	-
OG_11092	1	No hit					-
OG_11093	1	UniRef50_N8WU58	68	68	75	DksA C4-type domain-containing protein	zf-dskA_traR (PF01258) Prokaryotic dksA/traR C4-type zinc finger
OG_11094	1	UniRef50_N8VKH7	277	278	63.2	Uncharacterized protein	-
OG_11095	1	UniRef50_N8VLL7	174	174	83.9	Uncharacterized protein	DUF1367 (PF07105) Protein of unknown function (DUF1367)
OG_11096	1	UniRef50_N8WZT5	95	95	63.4	Uncharacterized protein	-
OG_11097	1	UniRef50_N8WU53	107	107	87.9	Uncharacterized protein	DUF1364 (PF07102) Protein of unknown function (DUF1364); DUF968 (PF06147) Protein of unknown function (DUF968)
OG_11098	1	UniRef50_N8WYR2	160	160	88.8	Uncharacterized protein	-
OG_11099	1	UniRef50_A0A2N0WID0	236	227	65.8	HTH cro/C1-type domain-containing protein	HTH_19 (PF12844) Helix-turn-helix domain; HTH_31 (PF13560) Helix-turn-helix domain; HTH_3 (PF01381) Helix-turn-helix
OG_111	157	UniRef50_N9L3F0	234	234	92.3	Carrier domain-containing protein	-
OG_1110	134	No hit					-
OG_11100	1	UniRef50_N8VLK9	330	330	81.5	Uncharacterized protein	HTH_23 (PF13384) Homeodomain-like domain; HTH_11 (PF08279) HTH domain; HTH_28 (PF13518) Helix-turn-helix domain; HTH_29 (PF13551) Winged helix-turn helix; HTH_22 (PF13309) HTH domain; HTH_7 (PF02796) Helix-turn-helix domain of resolvase
OG_11101	1	UniRef50_N8WU47	107	107	99.1	Uncharacterized protein	-
OG_11102	1	UniRef50_N8WYQ5	129	129	90.7	Uncharacterized protein	-
OG_11103	1	UniRef50_N8VKG7	97	97	50.5	Uncharacterized protein	-
OG_11104	1	UniRef50_N8VLK3	313	315	51	Uncharacterized protein	-
OG_11105	1	UniRef50_N8WZS4	89	83	61.4	Uncharacterized protein	-
OG_11106	1	UniRef50_N8WU40	108	106	60.7	Uncharacterized protein	-
OG_11107	1	UniRef50_N8WYQ0	128	127	95.2	Uncharacterized protein	-
OG_11108	1	No hit					-
OG_11109	1	UniRef50_N8VLJ7	127	126	56.7	Uncharacterized protein	-
OG_1111	157	UniRef50_A0A0M3F8F7	249	249	87.1	Malonyl-[acyl-carrier protein] O-methyltransferase	Methyltransf_23 (PF13489) Methyltransferase domain; Methyltransf_11 (PF08241) Methyltransferase domain; Methyltransf_25 (PF13649) Methyltransferase domain; Methyltransf_12 (PF08242) Methyltransferase domain; NodS (PF05401) Nodulation protein S (NodS); Methyltransf_31 (PF13847) Methyltransferase domain
OG_11110	1	UniRef50_N8WZR7	129	129	79.8	Uncharacterized protein	-
OG_11111	1	UniRef50_A0A150HZV9	166	167	52.2	Uncharacterized protein	-
OG_11112	1	No hit					-
OG_11113	1	UniRef50_N8VLJ1	121	126	55.6	Uncharacterized protein	-
OG_11114	1	UniRef50_N8WZR1	129	167	63.9	Uncharacterized protein	DUF3268 (PF11672) zinc-finger-containing domain
OG_11115	1	UniRef50_N9P0S6	124	124	59.1	Uncharacterized protein	-
OG_11116	1	UniRef50_N8WYN7	114	114	58.4	Uncharacterized protein	-
OG_11117	1	No hit					-
OG_11118	1	UniRef50_N8WZQ5	140	170	78.6	Uncharacterized protein	-
OG_11119	1	UniRef50_N8Y541	240	246	78.5	Methyltransferase	N6_N4_Mtase (PF01555) DNA methylase
OG_1112	112	UniRef50_A0A1L6KPT1	710	709	72.7	Uncharacterized protein	-
OG_11120	1	UniRef50_N8WU20	151	151	50.3	Uncharacterized protein	-
OG_11121	1	UniRef50_F8GG69	507	506	71.2	Uncharacterized protein	-
OG_11122	1	UniRef50_N8VKE5	74	74	56.8	Uncharacterized protein	-
OG_11123	1	UniRef50_N8WWL9	96	99	53.1	Uncharacterized protein	-
OG_11124	1	UniRef50_A0A009LJQ1	128	406	46.2	Uncharacterized protein	-
OG_11125	1	UniRef50_N8WU16	335	328	60.4	Uncharacterized protein	-
OG_11126	1	UniRef50_N8WYM7	231	237	55.9	DUF1653 domain-containing protein	Phage_gp49_66 (PF13876) Phage protein (N4 Gp49/phage Sf6 gene 66) family; DUF1653 (PF07866) Protein of unknown function (DUF1653)
OG_11127	1	UniRef50_V2UIX0	314	313	50.6	Rep_3 domain-containing protein	Rep_3 (PF01051) Initiator Replication protein
OG_11128	1	UniRef50_N8WU09	81	81	63.3	Uncharacterized protein	-
OG_11129	1	UniRef50_N8WYM4	146	146	97.9	Uncharacterized protein	-
OG_1113	157	UniRef50_A0A2U3N4K8	197	197	70.6	Homoserine/homoserine lactone efflux protein	LysE (PF01810) LysE type translocator
OG_11130	1	UniRef50_N8VKD7	184	184	79.3	Uncharacterized protein	-
OG_11131	1	UniRef50_A0A2N0WII3	82	79	51.2	Uncharacterized protein	-
OG_11132	1	UniRef50_A0A4P7KZM3	212	209	54.9	Sporulation initiation inhibitor protein Soj	AAA_31 (PF13614) AAA domain; CbiA (PF01656) CobQ/CobB/MinD/ParA nucleotide binding domain; VirC1 (PF07015) VirC1 protein; MipZ (PF09140) ATPase MipZ; ParA (PF10609) NUBPL iron-transfer P-loop NTPase; ArsA_ATPase (PF02374) Anion-transporting ATPase; CBP_BcsQ (PF06564) Cellulose biosynthesis protein BcsQ; Fer4_NifH (PF00142) 4Fe-4S iron sulfur cluster binding proteins, NifH/frxC family
OG_11133	1	UniRef50_A0A2N0WIG7	276	276	69	Uncharacterized protein	-
OG_11134	1	UniRef50_N8WYM0	249	257	80.2	Uncharacterized protein	-
OG_11135	1	UniRef50_N8VKD2	123	123	73.2	Uncharacterized protein	-
OG_11136	1	UniRef50_N8VLG4	163	163	65.6	Uncharacterized protein	-
OG_11137	1	UniRef50_N8WZN5	114	114	82.5	Uncharacterized protein	-
OG_11138	1	UniRef50_N8WU00	349	349	86.2	Uncharacterized protein	-
OG_11139	1	UniRef50_N8WYL5	169	169	89.9	Uncharacterized protein	-
OG_1114	157	UniRef50_A0A150HYV8	293	288	66.3	D-cysteine desulfhydrase	PALP (PF00291) Pyridoxal-phosphate dependent enzyme
OG_11140	1	UniRef50_A0A0B6S1W4	550	558	53.6	Uncharacterized protein	-
OG_11141	1	UniRef50_N8VLF8	196	187	65	Uncharacterized protein	-
OG_11142	1	UniRef50_F8GG93	545	621	55.4	Uncharacterized protein	-
OG_11143	1	UniRef50_A0A0U2XJW2	236	228	55.1	Uncharacterized protein	-
OG_11144	1	UniRef50_UPI00044F7775	101	101	69.3	hypothetical protein	-
OG_11145	17	UniRef50_V2U8Z7	305	299	60.9	HTH lysR-type domain-containing protein	LysR_substrate (PF03466) LysR substrate binding domain; HTH_1 (PF00126) Bacterial regulatory helix-turn-helix protein, lysR family
OG_11146	1	UniRef50_A0A4V2NJ62	2107	2114	70	DEAD/DEAH box helicase	DEAD (PF00270) DEAD/DEAH box helicase; Helicase_C (PF00271) Helicase conserved C-terminal domain; DUF1998 (PF09369) Domain of unknown function (DUF1998); ResIII (PF04851) Type III restriction enzyme, res subunit
OG_11147	1	UniRef50_N9NK97	1097	1097	83	Uncharacterized protein	-
OG_11148	1	UniRef50_UPI000A516744	137	137	86.1	hypothetical protein	-
OG_11149	1	UniRef50_A0A062IR62	219	186	90.7	Bacterial regulatory s, tetR family protein	TetR_N (PF00440) Bacterial regulatory proteins, tetR family
OG_1115	154	UniRef50_A0A0D5YL07	377	377	96.8	Citrate utilization protein B	Fer4_9 (PF13187) 4Fe-4S dicluster domain
OG_11150	1	UniRef50_N8Y5U9	132	132	78.8	Uncharacterized protein	-
OG_11151	1	UniRef50_A0A090B4H6	109	109	86.2	Uncharacterized protein	-
OG_11152	1	UniRef50_A0A334Z8Q8	107	100	86	Uncharacterized protein	-
OG_11153	1	UniRef50_A0A334NSR9	316	313	87.7	KilA-N domain family	KilA-N (PF04383) KilA-N domain
OG_11154	1	UniRef50_UPI00070C69DF	52	64	83.3	hypothetical protein	-
OG_11155	1	UniRef50_A0A013SXC7	145	144	84.3	Arc-like DNA binding domain protein	Arc (PF03869) Arc-like DNA binding domain
OG_11156	1	UniRef50_UPI00124D8CD3	144	138	53.7	hypothetical protein	-
OG_11157	2	UniRef50_A0A334NST0	121	122	60.3	Uncharacterized protein	-
OG_11158	1	UniRef50_N9MJR3	416	415	77.6	Uncharacterized protein	P22_CoatProtein (PF11651) P22 coat protein - gene protein 5
OG_11159	1	UniRef50_UPI00124EAAF9	298	287	57.1	hypothetical protein	-
OG_1116	153	UniRef50_A0A1Y3EY93	267	222	97.3	Double-glycine peptidase	Peptidase_C39 (PF03412) Peptidase C39 family
OG_11160	1	UniRef50_UPI00114DA6A8	65	65	100	hypothetical protein	-
OG_11161	1	UniRef50_A0A3A4H6K9	61	60	82	Uncharacterized protein	-
OG_11162	1	UniRef50_R8YW80	131	138	72.5	Uncharacterized protein	-
OG_11163	1	UniRef50_A0A4V7TDN2	87	88	86.4	Uncharacterized protein	-
OG_11164	1	UniRef50_A0A4S2IBW1	120	117	57.5	Uncharacterized protein	-
OG_11165	1	UniRef50_UPI000707D73B	86	86	95.3	hypothetical protein	-
OG_11166	1	UniRef50_UPI000696DA2F	139	155	64.3	hypothetical protein	-
OG_11167	1	UniRef50_N9S155	287	285	50.5	Uncharacterized protein	DUF1376 (PF07120) Protein of unknown function (DUF1376)
OG_11168	2	UniRef50_N9C0W1	62	62	83.9	Uncharacterized protein	-
OG_11169	1	UniRef50_R8YVU0	213	261	79.7	Uncharacterized protein	-
OG_1117	157	UniRef50_UPI000D3EB0D7	462	347	90	anthranilate synthase component I family protein	Chorismate_bind (PF00425) chorismate binding enzyme
OG_11170	1	UniRef50_Q6F9D7	224	226	65.6	Uncharacterized protein	-
OG_11171	1	UniRef50_A0A143G2W3	244	257	68.4	MFS transporter	-
OG_11172	1	UniRef50_A0A150HKD5	498	412	67.1	Uncharacterized protein	-
OG_11173	1	UniRef50_A0A0E2GHX2	189	171	52.7	Uncharacterized protein	-
OG_11174	1	UniRef50_A0A1G6IUG8	305	427	65.1	DUF4357 domain-containing protein	DUF4357 (PF14267) Domain of unknown function (DUF4357); GIY-YIG (PF01541) GIY-YIG catalytic domain
OG_11175	1	UniRef50_A0A1P8EHE3	1247	1251	57.4	Uncharacterized protein	-
OG_11176	2	No hit					-
OG_11177	1	UniRef50_D0SUD4	224	226	64.3	Uncharacterized protein	Cupin_7 (PF12973) ChrR Cupin-like domain
OG_11178	1	UniRef50_A0A0Q0DQ79	304	309	60.5	HTH lysR-type domain-containing protein	LysR_substrate (PF03466) LysR substrate binding domain; HTH_1 (PF00126) Bacterial regulatory helix-turn-helix protein, lysR family
OG_11179	1	UniRef50_A0A3R9RPZ4	486	486	98.4	SAM-dependent methyltransferase	Eco57I (PF07669) Eco57I restriction-modification methylase; N6_Mtase (PF02384) N-6 DNA Methylase; MTS (PF05175) Methyltransferase small domain
OG_1118	156	UniRef50_A0A090C278	268	268	98.9	MazG	MazG (PF03819) MazG nucleotide pyrophosphohydrolase domain; PRA-PH (PF01503) Phosphoribosyl-ATP pyrophosphohydrolase; MazG-like (PF12643) MazG-like family
OG_11180	1	UniRef50_A0A1C2TQL5	297	297	98	HEPN_RiboL-PSP domain-containing protein	HEPN_RiboL-PSP (PF18735) RiboL-PSP-HEPN; HEPN_MAE_28990 (PF18737) MAE_28990/MAE_18760-like HEPN
OG_11181	1	UniRef50_A0A345W909	394	267	97.7	DUF262 domain-containing protein	DUF262 (PF03235) Protein of unknown function DUF262
OG_11182	1	UniRef50_UPI0007072909	81	134	53.2	hypothetical protein	-
OG_11183	1	UniRef50_A0A2I1RGC3	243	247	63.9	Uncharacterized protein	-
OG_11184	1	No hit					-
OG_11185	1	UniRef50_UPI000469CAC2	102	104	86.3	hypothetical protein	-
OG_11186	1	No hit					-
OG_11187	2	UniRef50_UPI00028330AB	122	149	52.5	hypothetical protein	GAS (PF13851) Growth-arrest specific micro-tubule binding
OG_11188	2	UniRef50_A0A241WLG5	120	120	55.5	Uncharacterized protein	-
OG_11189	4	UniRef50_A0A009FUW1	75	79	57.3	Uncharacterized protein	-
OG_1119	80	UniRef50_A0A5E0Y2D4	234	237	71.8	Arsenical resistance protein ArsH	FMN_red (PF03358) NADPH-dependent FMN reductase; Flavodoxin_2 (PF02525) Flavodoxin-like fold
OG_11190	3	UniRef50_A0A154DQD2	295	295	99.3	Uncharacterized protein	-
OG_11191	1	UniRef50_A0A009H166	217	193	40.4	Uncharacterized protein	-
OG_11192	1	UniRef50_Q6FAB7	135	136	48.9	Uncharacterized protein	-
OG_11193	1	UniRef50_A0A009HHG7	350	350	94.6	Uncharacterized protein	-
OG_11194	1	UniRef50_A0A009H171	105	105	89.5	Uncharacterized protein	-
OG_11195	1	UniRef50_A0A2N0WET3	138	119	70.3	Uncharacterized protein	-
OG_11196	1	UniRef50_N9Q751	83	83	61.4	Uncharacterized protein	-
OG_11197	1	UniRef50_A0A2U3N3N9	150	149	66	Phage regulatory protein CII (CP76)	Phage_CP76 (PF06892) Phage regulatory protein CII (CP76)
OG_11198	1	UniRef50_UPI0004F52202	94	94	85.1	hypothetical protein	-
OG_11199	1	UniRef50_A0A009H178	324	319	93.5	Uncharacterized protein	-
OG_112	157	UniRef50_D8JFY1	367	367	85	Uncharacterized protein	-
OG_1120	75	UniRef50_N8ZS95	357	355	52.8	J domain-containing protein	DnaJ (PF00226) DnaJ domain
OG_11200	1	UniRef50_N8VJC0	445	439	61.9	Replicative DNA helicase	DnaB_C (PF03796) DnaB-like helicase C terminal domain; DnaB (PF00772) DnaB-like helicase N terminal domain; AAA_25 (PF13481) AAA domain; ATPase (PF06745) KaiC; AAA_22 (PF13401) AAA domain
OG_11201	1	UniRef50_Q6FAD0	162	163	79.1	Uncharacterized protein	-
OG_11202	1	UniRef50_Q6FAD1	303	300	67.3	Uncharacterized protein	-
OG_11203	1	UniRef50_A0A062IWD2	309	309	88.3	Uncharacterized protein	DUF4760 (PF15956) Domain of unknown function (DUF4760)
OG_11204	1	UniRef50_UPI00124D8CD3	139	138	55.1	hypothetical protein	-
OG_11205	1	UniRef50_N9T455	248	246	84.1	Uncharacterized protein	HTH_3 (PF01381) Helix-turn-helix; HTH_19 (PF12844) Helix-turn-helix domain; HTH_31 (PF13560) Helix-turn-helix domain; HTH_26 (PF13443) Cro/C1-type HTH DNA-binding domain; HTH_Crp_2 (PF13545) Crp-like helix-turn-helix domain; HTH_25 (PF13413) Helix-turn-helix domain; HTH_28 (PF13518) Helix-turn-helix domain; HTH_37 (PF13744) Helix-turn-helix domain
OG_11206	1	No hit					-
OG_11207	1	UniRef50_V2UBQ4	241	241	73.9	ANT domain-containing protein	ANT (PF03374) Phage antirepressor protein KilAC domain; Phage_pRha (PF09669) Phage regulatory protein Rha (Phage_pRha)
OG_11208	1	No hit					-
OG_11209	1	UniRef50_Q6FAH2	105	106	69.2	Uncharacterized protein	-
OG_1121	106	UniRef50_V2UHJ5	382	382	83.5	Phage_integrase domain-containing protein	Phage_integrase (PF00589) Phage integrase family
OG_11210	1	UniRef50_Q6FAH3	83	83	72	Uncharacterized protein	-
OG_11211	1	UniRef50_UPI000F68FFB5	47	59	91.5	hypothetical protein	-
OG_11212	2	UniRef50_A0A5J5ZS56	68	59	79.3	Uncharacterized protein	-
OG_11213	1	No hit					-
OG_11214	1	UniRef50_UPI00066BE9E0	260	241	71.4	hypothetical protein	-
OG_11215	1	UniRef50_A0A062SLI0	1201	1234	60.5	Transglycosylase SLT domain protein	SLT (PF01464) Transglycosylase SLT domain
OG_11216	1	UniRef50_A0A334ZJZ5	202	112	95.5	Uncharacterized protein	-
OG_11217	1	UniRef50_UPI0011A400C6	94	99	48.9	hypothetical protein	-
OG_11218	1	UniRef50_B5EEH4	254	264	43	FRG domain protein	FRG (PF08867) FRG domain
OG_11219	1	UniRef50_N9LC48	75	82	90.5	Uncharacterized protein	-
OG_1122	157	UniRef50_A0A3M1T8B9	280	536	67.5	Thymidylate synthase	Thymidylat_synt (PF00303) Thymidylate synthase
OG_11220	1	UniRef50_R8XZ34	245	245	96	Uncharacterized protein	-
OG_11221	1	UniRef50_UPI00044A3557	152	123	94.3	hypothetical protein	-
OG_11222	1	UniRef50_N8QWB8	391	398	59	Uncharacterized protein	Methylase_S (PF01420) Type I restriction modification DNA specificity domain
OG_11223	2	UniRef50_D8JFJ4	193	191	93.8	Uncharacterized protein	-
OG_11224	1	UniRef50_D0S058	108	120	73.1	Uncharacterized protein	-
OG_11225	1	UniRef50_N8QBN4	367	357	66.6	AAA domain-containing protein	AAA_24 (PF13479) AAA domain
OG_11226	1	UniRef50_UPI00112A6441	125	147	48.4	hypothetical protein	-
OG_11227	1	UniRef50_N9D9Y7	591	586	61.3	KAP NTPase domain-containing protein	KAP_NTPase (PF07693) KAP family P-loop domain
OG_11228	1	UniRef50_F0KJJ6	113	114	43.4	Uncharacterized protein	-
OG_11229	1	No hit					-
OG_1123	157	UniRef50_UPI0006ACD7E0	252	201	90	hypothetical protein	-
OG_11230	1	UniRef50_N9D7L8	184	184	98.9	Uncharacterized protein	-
OG_11231	1	UniRef50_A0A143G346	313	311	64.2	DNA-binding protein	HTH_36 (PF13730) Helix-turn-helix domain
OG_11232	2	UniRef50_D0S049	95	97	75.3	Uncharacterized protein	-
OG_11233	1	No hit					-
OG_11234	1	UniRef50_N8TA60	293	293	75.3	Uncharacterized protein	-
OG_11235	1	UniRef50_N8TEW7	149	149	64.4	Uncharacterized protein	-
OG_11236	1	UniRef50_UPI00044BDDDA	116	106	90.2	hypothetical protein	-
OG_11237	1	UniRef50_A0A241YT72	243	240	87.4	Uncharacterized protein	-
OG_11238	1	UniRef50_B0V852	218	231	60.8	Peptidase_S24 domain-containing protein	HTH_3 (PF01381) Helix-turn-helix; Peptidase_S24 (PF00717) Peptidase S24-like; HTH_19 (PF12844) Helix-turn-helix domain
OG_11239	1	No hit					-
OG_1124	157	UniRef50_G8MHT8	210	210	64.9	Lysine exporter protein LysE/YggA	LysE (PF01810) LysE type translocator
OG_11240	1	No hit					-
OG_11241	1	UniRef50_A0A4R5RXV0	201	205	74	Uncharacterized protein	-
OG_11242	1	UniRef50_UPI00070B29EE	97	86	66.7	hypothetical protein	-
OG_11243	1	UniRef50_A0A265AG16	62	62	96.8	Uncharacterized protein	-
OG_11244	1	UniRef50_A0A1E3M2Z5	118	118	89	Head-tail adaptor protein	Phage_H_T_join (PF05521) Phage head-tail joining protein
OG_11245	1	UniRef50_UPI000F6597D0	171	130	87.2	hypothetical protein	Phage_TAC_13 (PF16459) Phage tail assembly chaperone, TAC
OG_11246	1	UniRef50_A0A0E1FI22	71	71	78.9	Uncharacterized protein	-
OG_11247	1	UniRef50_A0A265A803	109	121	61.5	Uncharacterized protein	-
OG_11248	1	UniRef50_A0A011ITG0	218	125	89.3	Bacteriophage lambda tail assembly I family protein	Lambda_tail_I (PF06805) Bacteriophage lambda tail assembly protein I
OG_11249	1	UniRef50_N9QT05	182	180	72.4	Lysozyme	Phage_lysozyme (PF00959) Phage lysozyme
OG_1125	156	UniRef50_UPI0009A346DF	126	98	98	fluoride efflux transporter CrcB	CRCB (PF02537) CrcB-like protein, Camphor Resistance (CrcB)
OG_11250	2	UniRef50_S3TH06	64	119	65.6	Uncharacterized protein	-
OG_11251	1	UniRef50_A0A1H8QWC5	438	450	96.6	Predicted ATP-binding protein involved in virulence	AAA_21 (PF13304) AAA domain, putative AbiEii toxin, Type IV TA system; AAA_15 (PF13175) AAA ATPase domain
OG_11252	1	UniRef50_R8YMT9	113	108	48	Uncharacterized protein	-
OG_11253	1	UniRef50_UPI00046E5123	61	61	73.8	hypothetical protein	-
OG_11254	1	UniRef50_R8YNL7	75	75	70.3	Uncharacterized protein	-
OG_11255	1	UniRef50_A0A3R9G8P6	93	137	68.8	Uncharacterized protein	-
OG_11256	1	UniRef50_A0A3R9G8P6	163	137	70.3	Uncharacterized protein	-
OG_11257	1	UniRef50_A0A4P8DVZ2	143	137	61.4	Uncharacterized protein	-
OG_11258	1	UniRef50_F0KGB6	148	148	83	Uncharacterized protein	-
OG_11259	1	UniRef50_A0A151YS70	199	199	95.5	Uncharacterized protein	-
OG_1126	156	UniRef50_A0A143IVY0	171	171	96.5	Type II secretion system protein G	T2SSG (PF08334) Type II secretion system (T2SS), protein G; N_methyl (PF07963) Prokaryotic N-terminal methylation motif
OG_11260	1	UniRef50_A0A0M6Y477	376	363	51.8	Pyrimidine monooxygenase RutA	Bac_luciferase (PF00296) Luciferase-like monooxygenase
OG_11261	1	UniRef50_A0A013T5V1	72	73	83.6	Bacterial regulatory, Fis family protein	HTH_8 (PF02954) Bacterial regulatory protein, Fis family
OG_11262	1	No hit					-
OG_11263	1	UniRef50_A0A143J2M5	448	450	78.4	Uncharacterized protein	-
OG_11264	1	UniRef50_A0A454ATC3	226	209	97.3	DNA polymerase III epsilon subunit-like 3'-5' exonuclease	QSregVF_b (PF12843) Putative quorum-sensing-regulated virulence factor
OG_11265	1	UniRef50_A0A1P8EF27	343	341	54.2	Single-stranded DNA-binding protein	ERF (PF04404) ERF superfamily
OG_11266	1	UniRef50_A0A0M3AA71	106	105	73.3	Uncharacterized protein	-
OG_11267	1	UniRef50_A0A143J3R8	62	62	74.2	Uncharacterized protein	-
OG_11268	1	UniRef50_A0A143J2Q1	258	258	100	Peptidase_S24 domain-containing protein	Peptidase_S24 (PF00717) Peptidase S24-like
OG_11269	1	UniRef50_A0A143J2Y7	82	82	100	Uncharacterized protein	YdaS_antitoxin (PF15943) Putative antitoxin of bacterial toxin-antitoxin system, YdaS/YdaT
OG_1127	156	UniRef50_N8Y4S2	613	625	75.7	RCK N-terminal domain-containing protein	Na_H_Exchanger (PF00999) Sodium/hydrogen exchanger family; TrkA_N (PF02254) TrkA-N domain
OG_11270	1	UniRef50_A0A1L6KNU8	104	104	63.5	Uncharacterized protein	-
OG_11271	1	UniRef50_A0A1C2PVY3	108	108	81.6	Uncharacterized protein	-
OG_11272	1	UniRef50_N8XQ06	284	288	65.4	PAPS_reduct domain-containing protein	PAPS_reduct (PF01507) Phosphoadenosine phosphosulfate reductase family
OG_11273	1	UniRef50_A0A1L6KNV2	367	378	59	Phage_rep_O domain-containing protein	Phage_rep_O (PF04492) Bacteriophage replication protein O
OG_11274	1	UniRef50_A0A143J299	152	152	88.2	Uncharacterized protein	-
OG_11275	1	UniRef50_N8QK59	288	288	83	PAPS_reduct domain-containing protein	PAPS_reduct (PF01507) Phosphoadenosine phosphosulfate reductase family
OG_11276	1	UniRef50_UPI00061727DB	110	110	95.5	hypothetical protein	-
OG_11277	1	UniRef50_A0A0M3A6X5	135	137	76.8	Uncharacterized protein	DUF1064 (PF06356) Protein of unknown function (DUF1064)
OG_11278	1	UniRef50_A0A009HW52	94	94	95.7	Uncharacterized protein	-
OG_11279	1	No hit					-
OG_1128	156	UniRef50_A0A4P2X4Z7	423	318	97.1	Phytase-like domain-containing protein	Phytase-like (PF13449) Esterase-like activity of phytase
OG_11280	1	UniRef50_A0A1C3CTD7	146	145	65.5	DUF559 domain-containing protein	-
OG_11281	1	UniRef50_A0A368MMG9	57	62	94.7	Uncharacterized protein	-
OG_11282	1	No hit					-
OG_11283	1	UniRef50_V2U1E7	98	102	66.7	Uncharacterized protein	-
OG_11284	1	UniRef50_A0A009GXG8	69	263	97.1	Putative membrane protein	-
OG_11285	1	UniRef50_D8JF55	68	68	83.6	Uncharacterized protein	-
OG_11286	1	UniRef50_N9EAI7	75	75	69.3	Uncharacterized protein	-
OG_11287	1	UniRef50_N9K3Y1	210	209	79.4	Uncharacterized protein	-
OG_11288	1	UniRef50_A0A010KZS1	386	391	72.8	Uncharacterized protein	-
OG_11289	1	UniRef50_A0A2I8CPE0	79	87	67.5	Uncharacterized protein	-
OG_1129	157	UniRef50_E3NW06	383	561	64.8	YrdC-like domain-containing protein	DNA_processg_A (PF02481) DNA recombination-mediator protein A
OG_11290	1	UniRef50_A0A062KVU8	117	113	78.8	Uncharacterized protein	-
OG_11291	1	UniRef50_A0A4Q4HJ88	102	102	89.2	Uncharacterized protein	-
OG_11292	1	UniRef50_A0A241WMR4	73	145	71.4	Uncharacterized protein	-
OG_11293	1	UniRef50_A0A009IR96	56	56	78.6	Uncharacterized protein	-
OG_11294	1	UniRef50_L9M4P3	168	167	86.8	PF10004 family protein	DUF2247 (PF10004) Uncharacterized protein conserved in bacteria (DUF2247)
OG_11295	1	UniRef50_A0A5E9PHL2	186	185	87.6	Uncharacterized protein	Lipoprotein_Ltp (PF07553) Host cell surface-exposed lipoprotein
OG_11296	3	UniRef50_UPI0012508A19	307	218	98.6	hypothetical protein	Caps_synth (PF05704) Capsular polysaccharide synthesis protein; Gly_transf_sug (PF04488) Glycosyltransferase sugar-binding region containing DXD motif
OG_11297	1	UniRef50_UPI0002486598	261	254	40.8	hypothetical protein	-
OG_11298	1	UniRef50_UPI000E1E2684	122	109	70.5	glutamate 5-kinase	-
OG_11299	1	UniRef50_A0A151YS71	153	153	96.7	Uncharacterized protein	-
OG_113	149	UniRef50_A0A2X1GHA1	268	268	69.3	Putative exported Pfp1 family protein	DJ-1_PfpI (PF01965) DJ-1/PfpI family
OG_1130	58	UniRef50_UPI00044BF7C6	99	154	100	transposase	HTH_Tnp_1 (PF01527) Transposase; HTH_8 (PF02954) Bacterial regulatory protein, Fis family
OG_11300	1	UniRef50_UPI000E120DFA	772	615	99	TonB-dependent receptor	TonB_dep_Rec (PF00593) TonB dependent receptor; Plug (PF07715) TonB-dependent Receptor Plug Domain
OG_11301	1	UniRef50_N9N570	192	192	51	HTH cro/C1-type domain-containing protein	HTH_19 (PF12844) Helix-turn-helix domain; HTH_3 (PF01381) Helix-turn-helix; HTH_31 (PF13560) Helix-turn-helix domain
OG_11302	1	UniRef50_D8JI76	64	64	87.5	Uncharacterized protein	-
OG_11303	1	UniRef50_A0A062FTL0	256	256	99.2	Uncharacterized protein	-
OG_11304	1	UniRef50_A0A231TWC0	132	132	100	Uncharacterized protein	-
OG_11305	1	UniRef50_D8JI46	118	118	84.7	Uncharacterized protein	-
OG_11306	1	UniRef50_N8ZZ72	301	295	57.8	P22_AR_N domain-containing protein	P22_AR_N (PF10547) P22_AR N-terminal domain
OG_11307	1	UniRef50_UPI000D655BD9	255	255	100	hypothetical protein	-
OG_11308	1	UniRef50_UPI000D64EF7A	355	355	100	hypothetical protein	-
OG_11309	1	UniRef50_A0A0N8TBP1	324	328	51.9	PAPS_reduct domain-containing protein	PAPS_reduct (PF01507) Phosphoadenosine phosphosulfate reductase family
OG_1131	157	UniRef50_A0A333VSD2	456	456	97.4	Phosphomannomutase	PGM_PMM_I (PF02878) Phosphoglucomutase/phosphomannomutase, alpha/beta/alpha domain I; PGM_PMM_III (PF02880) Phosphoglucomutase/phosphomannomutase, alpha/beta/alpha domain III; PGM_PMM_II (PF02879) Phosphoglucomutase/phosphomannomutase, alpha/beta/alpha domain II; PGM_PMM_IV (PF00408) Phosphoglucomutase/phosphomannomutase, C-terminal domain
OG_11310	1	UniRef50_A0A0E1FHU2	215	205	59.9	Uncharacterized protein	-
OG_11311	1	UniRef50_A0A222A427	117	117	95.7	Uncharacterized protein	-
OG_11312	1	UniRef50_A0A1E3M1M0	128	135	76	Uncharacterized protein	-
OG_11313	1	UniRef50_UPI000F5175F5	168	129	53	DUF551 domain-containing protein	-
OG_11314	1	UniRef50_A0A143J2U2	90	90	88.9	Uncharacterized protein	-
OG_11315	1	No hit					-
OG_11316	1	UniRef50_A0A3R9RU27	60	60	78.3	Uncharacterized protein	-
OG_11317	1	UniRef50_A0A3R9S311	104	93	75.6	HeH/LEM domain protein	HeH (PF12949) HeH/LEM domain
OG_11318	1	UniRef50_A0A062I7A0	213	213	76.4	Uncharacterized protein	-
OG_11319	1	UniRef50_A0A009IR96	56	56	80.4	Uncharacterized protein	-
OG_1132	31	UniRef50_A0A010JEC5	460	460	99.8	O-antigen polysaccharide polymerase Wzy family protein	O-ag_pol_Wzy (PF14296) O-antigen polysaccharide polymerase Wzy
OG_11320	1	UniRef50_B0VA71	122	122	80.3	Uncharacterized protein	-
OG_11321	1	UniRef50_A0A3A3CM43	132	115	71.3	Uncharacterized protein (Fragment)	DUF4128 (PF13554) Bacteriophage related domain of unknown function
OG_11322	1	UniRef50_B0VNQ0	72	72	82.6	Uncharacterized protein	-
OG_11323	1	UniRef50_A0A0M3FSR2	133	133	88	Uncharacterized protein	DUF5640 (PF18692) Family of unknown function (DUF5640)
OG_11324	1	UniRef50_A0A062KW88	86	86	88.4	Uncharacterized protein	-
OG_11325	1	UniRef50_A0A334Z3Z1	113	90	80	Phage-like protein	Phage_min_tail (PF05939) Phage minor tail protein
OG_11326	1	UniRef50_A0A1Y5NRA0	2852	2851	82.4	Phage-related protein, tail component	Phage-tail_3 (PF13550) Putative phage tail protein; ILEI (PF15711) Interleukin-like EMT inducer; SlyX (PF04102) SlyX
OG_11327	1	UniRef50_A0A022ISU5	74	91	70.6	Uncharacterized protein	-
OG_11328	1	UniRef50_UPI0002BB6CBC	289	289	60.2	hypothetical protein	-
OG_11329	1	UniRef50_A0A013TRZ0	89	89	96.6	Uncharacterized protein	-
OG_1133	130	UniRef50_X2KZI6	380	372	59.6	Wza	Poly_export (PF02563) Polysaccharide biosynthesis/export protein
OG_11330	1	UniRef50_UPI000E59AD61	241	189	92.1	HNH endonuclease	-
OG_11331	1	UniRef50_UPI00112E8448	155	217	87.1	hypothetical protein	-
OG_11332	1	UniRef50_UPI00112E8448	60	217	84.7	hypothetical protein	-
OG_11333	1	UniRef50_N9MQY1	321	340	56.1	Uncharacterized protein	-
OG_11334	1	UniRef50_A0A241VV44	297	262	45	Lipase_3 domain-containing protein	PGAP1 (PF07819) PGAP1-like protein
OG_11335	1	No hit					-
OG_11336	1	No hit					-
OG_11337	1	UniRef50_L9M7R4	412	407	63.6	Uncharacterized protein	-
OG_11338	1	UniRef50_UPI0004ACEE33	331	331	98.5	hypothetical protein	-
OG_11339	1	UniRef50_P33562	320	316	49.8	Type-2 restriction enzyme BsuBI	BsuBI_PstI_RE (PF06616) BsuBI/PstI restriction endonuclease domain; BsuBI_PstI_RE_N (PF17728) BsuBI/PstI restriction endonuclease HTH domain
OG_1134	157	UniRef50_A0A2P6KY70	180	425	80.6	Peptidylprolyl isomerase	FMN_red (PF03358) NADPH-dependent FMN reductase; Flavodoxin_2 (PF02525) Flavodoxin-like fold
OG_11340	1	UniRef50_UPI000DE6C7F0	491	491	99	N-6 DNA methylase	Eco57I (PF07669) Eco57I restriction-modification methylase; N6_Mtase (PF02384) N-6 DNA Methylase; RrnaAD (PF00398) Ribosomal RNA adenine dimethylase
OG_11341	1	UniRef50_A0A0U3REB1	355	321	81.6	DUF1911 domain-containing protein	DUF1911 (PF08929) Domain of unknown function (DUF1911); DUF1910 (PF08928) Domain of unknown function (DUF1910)
OG_11342	1	UniRef50_A0A1C2PYU7	234	303	98.7	Uncharacterized protein	-
OG_11343	1	UniRef50_A0A1C2PYU7	62	303	100	Uncharacterized protein	-
OG_11344	1	UniRef50_A0A150HQL8	298	278	78.8	Uncharacterized protein	-
OG_11345	1	UniRef50_N8UJ95	318	318	73.9	Uncharacterized protein	-
OG_11346	1	UniRef50_N8R5W3	140	140	79.1	Uncharacterized protein	-
OG_11347	1	UniRef50_UPI00029A1556	369	369	64.9	DNA sulfur modification protein DndB	DndB (PF14072) DNA-sulfur modification-associated
OG_11348	1	UniRef50_A0A150HQK9	667	668	74.6	DNA replication and repair protein RecF	AAA_23 (PF13476) AAA domain; SMC_N (PF02463) RecF/RecN/SMC N terminal domain
OG_11349	1	UniRef50_A0A1P8WU87	425	415	43.9	Uncharacterized protein	DndB (PF14072) DNA-sulfur modification-associated
OG_1135	153	UniRef50_F0KPF9	317	299	96.6	Tellurite resistance protein TerC	TerC (PF03741) Integral membrane protein TerC family
OG_11350	1	UniRef50_A0A4V1ZXE2	169	167	37.1	GIY-YIG nuclease family protein	-
OG_11351	1	UniRef50_A0A0N9WBB9	99	111	75.3	Uncharacterized protein	-
OG_11352	1	UniRef50_A0A3A0GG73	113	113	97.3	Uncharacterized protein	-
OG_11353	4	UniRef50_A0A0C5VN58	1692	1703	58.5	Uncharacterized protein	-
OG_11354	4	UniRef50_A0A013SHP5	483	483	97.9	PAAR motif family protein	PAAR_motif (PF05488) PAAR motif
OG_11355	1	No hit					-
OG_11356	1	UniRef50_UPI0002BA748D	292	208	98.9	SMP-30/gluconolactonase/LRE family protein	SGL (PF08450) SMP-30/Gluconolactonase/LRE-like region
OG_11357	1	UniRef50_A0A0D8GI30	447	447	99.6	MFS transporter	MFS_1 (PF07690) Major Facilitator Superfamily; Sugar_tr (PF00083) Sugar (and other) transporter
OG_11358	1	UniRef50_V2U6I9	369	368	79.1	Peptidase_M78 domain-containing protein	Peptidase_M78 (PF06114) IrrE N-terminal-like domain; HTH_31 (PF13560) Helix-turn-helix domain
OG_11359	1	UniRef50_A0A178G053	237	236	67.4	Uncharacterized protein	-
OG_1136	157	UniRef50_F0KIL1	243	235	95.3	Probable membrane transporter protein	TauE (PF01925) Sulfite exporter TauE/SafE
OG_11360	1	UniRef50_A0A1J4NEG1	183	183	82.5	DNA-binding protein	-
OG_11361	1	UniRef50_A0A334YYE3	367	364	96.7	Putative DNA helicase	-
OG_11362	1	UniRef50_P17223	400	396	60	Anticodon nuclease	AAA_13 (PF13166) AAA domain
OG_11363	1	UniRef50_A0A1B7K9K5	392	400	59.3	Type I restriction-modification system, specificity subunit S	Methylase_S (PF01420) Type I restriction modification DNA specificity domain
OG_11364	4	UniRef50_D8JMQ7	101	101	79.2	Uncharacterized protein	-
OG_11365	4	UniRef50_D8JMQ4	99	99	83.7	Uncharacterized protein	-
OG_11366	1	UniRef50_A0A0H4I3R4	483	477	52.8	Mrr_cat domain-containing protein	-
OG_11367	1	UniRef50_N9ELJ5	268	272	99.6	Uncharacterized protein	-
OG_11368	1	UniRef50_A0A150HNI6	256	256	58.6	Uncharacterized protein	-
OG_11369	1	UniRef50_A0A5E7TZV9	372	365	41.9	Uncharacterized protein	-
OG_1137	157	UniRef50_D8JKS2	114	156	80.2	DUF523 domain-containing protein	DUF523 (PF04463) Protein of unknown function (DUF523)
OG_11370	1	UniRef50_UPI00061F1ECC	377	377	90.2	hypothetical protein	Phosphodiest (PF01663) Type I phosphodiesterase / nucleotide pyrophosphatase
OG_11371	1	UniRef50_UPI00061FBF44	487	487	95.5	hypothetical protein	NAD_binding_9 (PF13454) FAD-NAD(P)-binding
OG_11372	1	UniRef50_UPI00106038A9	506	524	93.9	AMP-binding protein	AMP-binding (PF00501) AMP-binding enzyme
OG_11373	2	UniRef50_A0A009RNK8	111	111	91.9	Uncharacterized protein	-
OG_11374	1	UniRef50_N9RYW6	191	191	90.1	Uncharacterized protein	-
OG_11375	1	UniRef50_N9QNV9	576	576	97.7	CMP/dCMP-type deaminase domain-containing protein	dCMP_cyt_deam_1 (PF00383) Cytidine and deoxycytidylate deaminase zinc-binding region
OG_11376	1	UniRef50_Q6F757	419	428	76.4	Uncharacterized protein	-
OG_11377	1	UniRef50_A0A4T0ZKY2	199	202	78.1	Uncharacterized protein	-
OG_11378	1	UniRef50_N8XM47	746	754	82	LysM domain-containing protein	LysM (PF01476) LysM domain
OG_11379	1	UniRef50_N8QYM5	132	132	92.4	Uncharacterized protein	-
OG_1138	28	UniRef50_A0A0E1FQP9	798	798	95.5	M23 family metallopeptidase	Peptidase_M23 (PF01551) Peptidase family M23; MG4 (PF17789) Macroglobulin domain MG4
OG_11380	1	No hit					-
OG_11381	1	No hit					-
OG_11382	1	UniRef50_A0A0Q5G4R9	121	98	88.3	Uncharacterized protein	Imm8 (PF15586) Immunity protein 8
OG_11383	1	UniRef50_A0A4Q7BD38	146	145	66.9	Uncharacterized protein	DUF600 (PF04634) Protein of unknown function, DUF600
OG_11384	1	UniRef50_A0A4V3HLC0	105	112	48.2	Immunity protein 45 of polymorphic toxin system	Imm45 (PF15572) Immunity protein 45
OG_11385	1	UniRef50_A0A143J1P5	467	467	88	Sensor protein	HATPase_c (PF02518) Histidine kinase-, DNA gyrase B-, and HSP90-like ATPase; HisKA (PF00512) His Kinase A (phospho-acceptor) domain
OG_11386	1	UniRef50_A0A1Z9Z3B3	187	188	57	Outer membrane lipoprotein Blc	Lipocalin_2 (PF08212) Lipocalin-like domain; Lipocalin (PF00061) Lipocalin / cytosolic fatty-acid binding protein family
OG_11387	1	UniRef50_V2TD42	282	281	89.7	Uncharacterized protein	-
OG_11388	1	UniRef50_V2TD38	189	189	91	Uncharacterized protein	-
OG_11389	1	UniRef50_V2SZ42	280	279	84.6	Uncharacterized protein	-
OG_1139	156	UniRef50_A0A0R0RW63	137	137	97.1	Transcriptional regulator	HTH_24 (PF13412) Winged helix-turn-helix DNA-binding; HTH_AsnC-type (PF13404) AsnC-type helix-turn-helix domain
OG_11390	1	UniRef50_N8Q3W2	137	137	83.2	Uncharacterized protein	-
OG_11391	1	UniRef50_N9CUF4	454	451	66.5	MvaI_BcnI domain-containing protein	MvaI_BcnI (PF15515) MvaI/BcnI restriction endonuclease family
OG_11392	1	UniRef50_A0A334ZB33	525	525	99.2	Cytosine-specific methyltransferase	DNA_methylase (PF00145) C-5 cytosine-specific DNA methylase
OG_11393	1	UniRef50_A0A334ZEY1	147	147	94.6	Very short patch repair endonuclease	Vsr (PF03852) DNA mismatch endonuclease Vsr
OG_11394	1	UniRef50_N9LPM3	321	321	59.2	Uncharacterized protein	-
OG_11395	1	UniRef50_D0S0J8	209	208	93.3	HNH domain-containing protein	Mrr_N (PF14338) Mrr N-terminal domain; HNH (PF01844) HNH endonuclease
OG_11396	3	UniRef50_A0A3G2SWI6	318	315	64.8	RepB family plasmid replication initiator protein	Rep_3 (PF01051) Initiator Replication protein
OG_11397	3	UniRef50_A0A385C0R5	184	184	75.5	DNA-binding protein	HTH_17 (PF12728) Helix-turn-helix domain
OG_11398	3	No hit					-
OG_11399	3	UniRef50_Q2TR61	78	106	84.6	AraC2	Gp49 (PF05973) Phage derived protein Gp49-like (DUF891)
OG_114	155	UniRef50_D8JK54	243	243	83.7	NrgA	4PPT_N (PF17837) 4'-phosphopantetheinyl transferase N-terminal domain; ACPS (PF01648) 4'-phosphopantetheinyl transferase superfamily
OG_1140	157	UniRef50_N9GV67	306	306	95.7	HTH lysR-type domain-containing protein	LysR_substrate (PF03466) LysR substrate binding domain; HTH_1 (PF00126) Bacterial regulatory helix-turn-helix protein, lysR family
OG_11400	3	UniRef50_V2UTL4	614	614	82.6	AAA_15 domain-containing protein	AAA_15 (PF13175) AAA ATPase domain; AAA_21 (PF13304) AAA domain, putative AbiEii toxin, Type IV TA system; AAA_23 (PF13476) AAA domain; SMC_N (PF02463) RecF/RecN/SMC N terminal domain
OG_11401	3	UniRef50_A0A127N1Z3	230	229	55	6-hydroxy-3-succinoylpyridine 3-monooxygenase HspA	NYN (PF01936) NYN domain
OG_11402	3	UniRef50_N9FX37	66	66	87.9	Uncharacterized protein	-
OG_11403	3	No hit					-
OG_11404	3	UniRef50_A0A1T1J193	417	418	77.5	P-type conjugative transfer protein TrbL	TrbL (PF04610) TrbL/VirB6 plasmid conjugal transfer protein
OG_11405	3	No hit					-
OG_11406	3	UniRef50_UPI0012501FEB	188	188	73.9	hypothetical protein	-
OG_11407	3	UniRef50_A0A1A7KH43	280	286	75	3-oxoadipate enol-lactonase 2	Abhydrolase_1 (PF00561) alpha/beta hydrolase fold; Hydrolase_4 (PF12146) Serine aminopeptidase, S33; Abhydrolase_6 (PF12697) Alpha/beta hydrolase family; BAAT_C (PF08840) BAAT / Acyl-CoA thioester hydrolase C terminal
OG_11408	1	No hit					-
OG_11409	2	UniRef50_S7WZJ8	300	300	82.7	Rep protein	Replicase (PF03090) Replicase family; PriCT_1 (PF08708) Primase C terminal 1 (PriCT-1)
OG_1141	24	UniRef50_V0AMD8	163	245	66.5	Uncharacterized protein (Fragment)	-
OG_11410	3	UniRef50_A0A009SG79	231	184	94.6	Uncharacterized protein	-
OG_11411	3	UniRef50_A0A009SYK1	212	212	97.2	Uncharacterized protein	-
OG_11412	3	UniRef50_A0A0N8Y441	266	266	99.2	Uncharacterized protein	-
OG_11413	3	UniRef50_N8QYM5	132	132	90.9	Uncharacterized protein	-
OG_11414	3	UniRef50_A0A4V0GUM9	251	259	53.2	GIY-YIG domain-containing protein	-
OG_11415	3	UniRef50_UPI000E4B7BBF	338	368	37.4	hypothetical protein	-
OG_11416	4	UniRef50_V2TLT2	204	204	86.3	Uncharacterized protein	-
OG_11417	4	UniRef50_R8YNE7	180	180	61.8	Uncharacterized protein	PAAR_motif (PF05488) PAAR motif
OG_11418	3	UniRef50_B0V815	268	278	75.7	Protein kinase domain-containing protein	Pkinase (PF00069) Protein kinase domain; Pkinase_Tyr (PF07714) Protein tyrosine kinase
OG_11419	4	UniRef50_A0A098SJ29	176	175	80.1	Uncharacterized protein	-
OG_1142	157	UniRef50_A0A380VI22	485	485	97.3	Two-component system sensory histidine kinase	HATPase_c (PF02518) Histidine kinase-, DNA gyrase B-, and HSP90-like ATPase; HisKA (PF00512) His Kinase A (phospho-acceptor) domain; HAMP (PF00672) HAMP domain; HATPase_c_2 (PF13581) Histidine kinase-like ATPase domain
OG_11420	4	No hit					-
OG_11421	3	UniRef50_A0A446ZJB0	401	401	89.5	NADH dehydrogenase-like proteinc/MT1860	Pyr_redox_2 (PF07992) Pyridine nucleotide-disulphide oxidoreductase; Pyr_redox (PF00070) Pyridine nucleotide-disulphide oxidoreductase; Pyr_redox_3 (PF13738) Pyridine nucleotide-disulphide oxidoreductase; DAO (PF01266) FAD dependent oxidoreductase
OG_11422	3	UniRef50_F0KF22	128	122	96.7	Uncharacterized protein	-
OG_11423	3	UniRef50_A0A1Y3F353	133	133	78.2	Uncharacterized protein	TonB_2 (PF13103) TonB C terminal; TonB_C (PF03544) Gram-negative bacterial TonB protein C-terminal
OG_11424	3	UniRef50_N9PNV4	131	133	73.1	Uncharacterized protein	-
OG_11425	3	UniRef50_UPI0003DF9A14	1429	1402	67.6	hypothetical protein	-
OG_11426	3	UniRef50_A0A2N1HLP6	222	225	49.5	Uncharacterized protein	CxxCxxCC (PF03692) Putative zinc- or iron-chelating domain
OG_11427	3	UniRef50_A0A3G2T5I3	154	262	51.9	Suppressor of fused domain protein	-
OG_11428	3	No hit					-
OG_11429	3	UniRef50_A0A4Q4GUC8	69	77	95.6	Uncharacterized protein	-
OG_1143	157	UniRef50_F0KFW9	262	262	95.4	Uncharacterized protein	-
OG_11430	3	UniRef50_V2V8Z1	145	145	85.4	Uncharacterized protein	-
OG_11431	3	UniRef50_A0A022ISQ0	133	195	93.3	RHS repeat-associated core domain protein	-
OG_11432	3	UniRef50_L9M5C0	74	78	82.1	Uncharacterized protein	-
OG_11433	4	UniRef50_A0A0D9A4J6	146	145	52.4	Signal peptide protein	-
OG_11434	3	UniRef50_A0A014C9K3	146	148	71.2	Uncharacterized protein	-
OG_11435	3	No hit					-
OG_11436	3	UniRef50_A0A550EIY5	172	177	50.9	Uncharacterized protein	-
OG_11437	3	UniRef50_A0A0B2UC40	464	459	59.7	Uncharacterized protein	-
OG_11438	3	UniRef50_A0A1V0K818	305	305	87.9	Uncharacterized protein	-
OG_11439	4	UniRef50_N9S3L1	153	153	66.9	Uncharacterized protein	-
OG_1144	153	UniRef50_N8Y633	425	463	57.2	Uncharacterized protein	-
OG_11440	4	UniRef50_A0A3R9T204	115	115	98.3	Uncharacterized protein	-
OG_11441	3	No hit					-
OG_11442	3	UniRef50_A0A1A0GF89	421	421	91.6	Uncharacterized protein	-
OG_11443	3	UniRef50_Q6F8W6	72	92	91.7	Uncharacterized protein	-
OG_11444	3	UniRef50_A0A265ABS5	192	214	48.6	SLATT_5 domain-containing protein	SLATT_5 (PF18160) SMODS and SLOG-associating 2TM effector domain family 5
OG_11445	3	UniRef50_A0A265ABT4	443	440	57.9	Reverse transcriptase domain-containing protein	RVT_1 (PF00078) Reverse transcriptase (RNA-dependent DNA polymerase)
OG_11446	1	No hit					-
OG_11447	1	No hit					-
OG_11448	4	UniRef50_L9LZW8	143	145	53.1	Uncharacterized protein	-
OG_11449	3	UniRef50_L9LZW8	143	145	66.1	Uncharacterized protein	-
OG_1145	157	UniRef50_A0A062FDQ0	211	158	98.1	Phosphoribosyl transferase domain protein	Pribosyltran (PF00156) Phosphoribosyl transferase domain
OG_11450	3	UniRef50_L9LZW8	145	145	90.3	Uncharacterized protein	-
OG_11451	3	UniRef50_A0A380USZ8	811	807	55.3	Specificity determinant for hsdM and hsdR	Methylase_S (PF01420) Type I restriction modification DNA specificity domain
OG_11452	3	No hit					-
OG_11453	1	No hit					-
OG_11454	1	UniRef50_A0A4Q7C477	161	162	89.4	Uncharacterized protein	-
OG_11455	3	UniRef50_F0KJN6	183	176	84.5	Uncharacterized protein	-
OG_11456	3	UniRef50_N9HU51	165	165	74.5	Uncharacterized protein	-
OG_11457	4	UniRef50_R8Y5H9	93	93	89.2	Uncharacterized protein	-
OG_11458	4	UniRef50_H8FJR6	256	281	60.6	Polyneuridine-aldehyde esterase	Abhydrolase_6 (PF12697) Alpha/beta hydrolase family; Abhydrolase_5 (PF12695) Alpha/beta hydrolase family; Hydrolase_4 (PF12146) Serine aminopeptidase, S33
OG_11459	4	UniRef50_N9QKF1	84	84	82.2	Uncharacterized protein	-
OG_1146	157	UniRef50_A0A3A3CMJ7	387	302	98	Acyl-CoA dehydrogenase (Fragment)	Acyl-CoA_dh_1 (PF00441) Acyl-CoA dehydrogenase, C-terminal domain; Acyl-CoA_dh_N (PF02771) Acyl-CoA dehydrogenase, N-terminal domain; Acyl-CoA_dh_M (PF02770) Acyl-CoA dehydrogenase, middle domain; Acyl-CoA_dh_2 (PF08028) Acyl-CoA dehydrogenase, C-terminal domain
OG_11460	5	UniRef50_A0A1B2LXH6	359	356	71.7	Taurine ABC transporter substrate-binding protein	NMT1_2 (PF13379) NMT1-like family; NMT1 (PF09084) NMT1/THI5 like; OpuAC (PF04069) Substrate binding domain of ABC-type glycine betaine transport system; Phosphonate-bd (PF12974) ABC transporter, phosphonate, periplasmic substrate-binding protein
OG_11461	5	UniRef50_A8AI86	259	256	61.5	ABC transmembrane type-1 domain-containing protein	BPD_transp_1 (PF00528) Binding-protein-dependent transport system inner membrane component
OG_11462	5	UniRef50_N9HPQ5	263	263	97	ABC transporter domain-containing protein	ABC_tran (PF00005) ABC transporter; RsgA_GTPase (PF03193) RsgA GTPase; AAA_21 (PF13304) AAA domain, putative AbiEii toxin, Type IV TA system
OG_11463	5	UniRef50_N9HWA9	340	340	98.2	PALP domain-containing protein	PALP (PF00291) Pyridoxal-phosphate dependent enzyme
OG_11464	4	UniRef50_F5SRQ3	78	78	51.9	Kynureninase	-
OG_11465	4	UniRef50_N9EEA0	128	128	53.2	Uncharacterized protein	-
OG_11466	4	UniRef50_A0A1Y3FD71	211	170	98.2	Uncharacterized protein	-
OG_11467	2	UniRef50_A0A1L6KLS0	168	168	65.5	Uncharacterized protein	Imm26 (PF15428) Immunity protein 26
OG_11468	2	UniRef50_A0A334P1T3	324	324	100	Uncharacterized protein	-
OG_11469	2	UniRef50_A0A334NXX6	73	73	100	Uncharacterized protein	-
OG_1147	157	UniRef50_N9FKL0	199	199	87.4	HTH tetR-type domain-containing protein	TetR_C_24 (PF17932) Tetracyclin repressor-like, C-terminal domain; TetR_N (PF00440) Bacterial regulatory proteins, tetR family
OG_11470	2	UniRef50_A0A334NXJ5	170	170	100	Uncharacterized protein	YafO_toxin (PF13957) Toxin YafO, type II toxin-antitoxin system
OG_11471	2	UniRef50_A0A178G6T0	309	319	71.9	DNA replication protein	Rep_3 (PF01051) Initiator Replication protein
OG_11472	2	UniRef50_N9AAW0	128	127	46.1	Uncharacterized protein	-
OG_11473	2	UniRef50_A0A334NWM6	56	56	100	Uncharacterized protein	-
OG_11474	2	UniRef50_V2U9T6	191	163	91.4	Uncharacterized protein	-
OG_11475	1	UniRef50_N9NK97	1097	1097	81.3	Uncharacterized protein	-
OG_11476	1	UniRef50_A0A4V2NJ62	2105	2114	69.4	DEAD/DEAH box helicase	DEAD (PF00270) DEAD/DEAH box helicase; Helicase_C (PF00271) Helicase conserved C-terminal domain; DUF1998 (PF09369) Domain of unknown function (DUF1998); ResIII (PF04851) Type III restriction enzyme, res subunit
OG_11477	1	No hit					-
OG_11478	1	UniRef50_A0A1A8T6S6	322	350	71.2	CRISPR-associated endonuclease Cas1	Cas_Cas1 (PF01867) CRISPR associated protein Cas1
OG_11479	1	UniRef50_L8XYN8	982	985	64.2	HD Cas3-type domain-containing protein	HD_6 (PF18019) HD domain; DEAD (PF00270) DEAD/DEAH box helicase; HDOD (PF08668) HDOD domain
OG_1148	153	UniRef50_A0A2A2I748	601	603	56.5	Terpene utilization protein AtuA	AtuA (PF07287) Acyclic terpene utilisation family protein AtuA
OG_11480	1	UniRef50_A0A427LKS8	332	332	100	Uncharacterized protein	-
OG_11481	1	UniRef50_A0A2L2J355	343	337	68.7	Uncharacterized protein	-
OG_11482	1	UniRef50_C3X8E2	200	197	50	CRISPR-derived RNA endonuclease Csy4	Cas_Csy4 (PF09618) CRISPR-associated protein (Cas_Csy4)
OG_11483	1	UniRef50_N9FK40	154	112	85.7	Uncharacterized protein	-
OG_11484	1	No hit					-
OG_11485	1	UniRef50_UPI001250B24F	258	189	98.9	sigma-70 family RNA polymerase sigma factor	-
OG_11486	1	UniRef50_A0A0U3T0N9	188	188	99.5	Uncharacterized protein	-
OG_11487	1	UniRef50_UPI00044F94B5	1130	1125	73.1	AAA family ATPase	UvrD-helicase (PF00580) UvrD/REP helicase N-terminal domain; UvrD_C (PF13361) UvrD-like helicase C-terminal domain; AAA_19 (PF13245) AAA domain; Peptidase_M78 (PF06114) IrrE N-terminal-like domain; UvrD_C_2 (PF13538) UvrD-like helicase C-terminal domain; AAA_30 (PF13604) AAA domain; PDDEXK_1 (PF12705) PD-(D/E)XK nuclease superfamily; AAA_11 (PF13086) AAA domain
OG_11488	1	UniRef50_A0A1D3K6R0	251	633	54.8	Uncharacterized protein	Multi_ubiq (PF14452) Multiubiquitin
OG_11489	1	UniRef50_A0A1D3K6R0	394	633	69.3	Uncharacterized protein	-
OG_1149	157	UniRef50_F0KPJ9	279	280	87.1	Bis(5'-nucleosyl)-tetraphosphatase, symmetrical	Metallophos (PF00149) Calcineurin-like phosphoesterase
OG_11490	1	UniRef50_A0A5C0UEC7	154	157	79.2	Uncharacterized protein	-
OG_11491	1	UniRef50_N8Z395	256	526	89.4	Phage_integrase domain-containing protein	-
OG_11492	2	UniRef50_A0A241YA40	518	556	50.6	Uncharacterized protein	-
OG_11493	1	UniRef50_R9ANM4	110	573	88.2	N6_N4_Mtase domain-containing protein	-
OG_11494	1	UniRef50_A0A1B2LXV4	126	126	68.9	Putative fluoride ion transporter CrcB	CRCB (PF02537) CrcB-like protein, Camphor Resistance (CrcB)
OG_11495	1	UniRef50_A0A2N0WCA5	108	109	67.6	DUF190 domain-containing protein	DUF190 (PF02641) Uncharacterized ACR, COG1993
OG_11496	1	UniRef50_UPI0006983A5F	108	327	92.6	hypothetical protein	-
OG_11497	1	UniRef50_A0A3R9XCT4	313	351	41.1	Uncharacterized protein	-
OG_11498	1	UniRef50_A0A1C2PV46	63	63	90.5	Uncharacterized protein	-
OG_11499	1	UniRef50_UPI0002BB4E5C	315	315	85.1	hypothetical protein	-
OG_115	157	UniRef50_A0A1C4HIT2	279	279	98.6	Nitrate/sulfonate/bicarbonate ABC transporter ATPase	ABC_tran (PF00005) ABC transporter; RsgA_GTPase (PF03193) RsgA GTPase
OG_1150	152	UniRef50_A0A333YQU9	159	159	92.5	OmpA/MotB protein	OmpA (PF00691) OmpA family
OG_11500	1	UniRef50_K9BLE4	470	455	43.1	Uncharacterized protein	-
OG_11501	1	UniRef50_D0SBA0	675	682	55.8	Uncharacterized protein	LD_cluster2 (PF18163) SLOG cluster2; TIR_2 (PF13676) TIR domain
OG_11502	1	UniRef50_V3DTK3	205	204	59.6	DUF1863 domain-containing protein	DUF1863 (PF08937) MTH538 TIR-like domain (DUF1863)
OG_11503	1	UniRef50_A0A1V0HV54	156	158	55.3	DUF1863 domain-containing protein	DUF1863 (PF08937) MTH538 TIR-like domain (DUF1863); TIR_2 (PF13676) TIR domain
OG_11504	1	UniRef50_A0A0M3A2A2	205	207	58	Nmad2 domain-containing protein	Nmad2 (PF18753) Nucleotide modification associated domain 2
OG_11505	1	UniRef50_A0A150HWU3	236	252	65	Deoxycytidine triphosphate deaminase	dUTPase (PF00692) dUTPase
OG_11506	1	UniRef50_A0A0M1HN04	439	413	96.6	Uncharacterized protein (Fragment)	-
OG_11507	1	UniRef50_A0A0M1HS44	104	104	99	Uncharacterized protein	-
OG_11508	1	UniRef50_K8P7V0	116	120	62.3	HTH cro/C1-type domain-containing protein	HTH_31 (PF13560) Helix-turn-helix domain; HTH_3 (PF01381) Helix-turn-helix; HTH_19 (PF12844) Helix-turn-helix domain; HTH_37 (PF13744) Helix-turn-helix domain; HTH_25 (PF13413) Helix-turn-helix domain; HTH_26 (PF13443) Cro/C1-type HTH DNA-binding domain
OG_11509	1	UniRef50_S9ZDL1	290	296	64	Peptidase_M78 domain-containing protein	Peptidase_M78 (PF06114) IrrE N-terminal-like domain
OG_1151	80	UniRef50_A0A5C8C3Y3	404	320	93.4	DUF4102 domain-containing protein (Fragment)	Arm-DNA-bind_3 (PF13356) Arm DNA-binding domain; Phage_integrase (PF00589) Phage integrase family
OG_11510	1	UniRef50_K8NZ39	261	284	49.2	Uncharacterized protein	-
OG_11511	1	UniRef50_T0AMA9	369	379	69.8	aGPT-Pplase1 domain-containing protein	aGPT-Pplase1 (PF18723) alpha-glutamyl/putrescinyl thymine pyrophosphorylase clade 1
OG_11512	1	UniRef50_A0A2R4TGZ3	129	130	82.9	4'-phosphopantetheinyl transferase	ACPS (PF01648) 4'-phosphopantetheinyl transferase superfamily
OG_11513	1	No hit					-
OG_11514	1	UniRef50_N9MUN9	401	312	86.3	Phage_integrase domain-containing protein	Arm-DNA-bind_3 (PF13356) Arm DNA-binding domain; Phage_integrase (PF00589) Phage integrase family
OG_11515	1	UniRef50_A0A3Q8UK64	237	280	71.2	Uncharacterized protein	-
OG_11516	1	UniRef50_N8P0J2	311	311	62.1	Uncharacterized protein	-
OG_11517	1	UniRef50_N8QE60	177	173	79.1	Uncharacterized protein	-
OG_11518	1	UniRef50_V2W139	101	103	72.8	Uncharacterized protein	-
OG_11519	2	UniRef50_N9T7R5	114	114	94.7	Uncharacterized protein	-
OG_1152	113	UniRef50_A0A0D5YIH4	275	275	95.6	Biotin-independent malonate decarboxylase subunit gamma	MdcE (PF06833) Malonate decarboxylase gamma subunit (MdcE)
OG_11520	2	UniRef50_N8QQ51	912	918	90	DNA helicase	UvrD-helicase (PF00580) UvrD/REP helicase N-terminal domain; AAA_19 (PF13245) AAA domain; UvrD_C (PF13361) UvrD-like helicase C-terminal domain; UvrD_C_2 (PF13538) UvrD-like helicase C-terminal domain; zf-C4_Topoisom (PF01396) Topoisomerase DNA binding C4 zinc finger; AAA_30 (PF13604) AAA domain; Helicase_IV_N (PF12462) DNA helicase IV / RNA helicase N terminal; Viral_helicase1 (PF01443) Viral (S…
OG_11521	2	UniRef50_B0VS80	64	64	76.6	Putative exodeoxyribonuclease VII small subunit (Exonuclease VII small subunit)	Exonuc_VII_S (PF02609) Exonuclease VII small subunit
OG_11522	2	UniRef50_A0A1N6FT43	420	418	68.6	Uncharacterized protein	-
OG_11523	2	UniRef50_C2G1U8	348	346	57.2	Uncharacterized protein	-
OG_11524	2	UniRef50_L9M7R4	418	407	63	Uncharacterized protein	-
OG_11525	2	UniRef50_A6D1J8	886	888	56.9	Uncharacterized protein	AAA_21 (PF13304) AAA domain, putative AbiEii toxin, Type IV TA system; AAA_23 (PF13476) AAA domain; SMC_N (PF02463) RecF/RecN/SMC N terminal domain; AAA_15 (PF13175) AAA ATPase domain
OG_11526	2	UniRef50_A0A2N9Y791	319	319	73.4	Restriction endonuclease	-
OG_11527	1	UniRef50_N9SA76	248	246	58	Uncharacterized protein	-
OG_11528	1	No hit					-
OG_11529	2	UniRef50_A0A143G7P9	507	507	88	TnsD domain-containing protein	TnsD (PF15978) Tn7-like transposition protein D; TniQ (PF06527) TniQ
OG_1153	113	UniRef50_A0A1C3CV44	99	99	74.5	Malonate decarboxylase acyl carrier protein	ACP (PF06857) Malonate decarboxylase delta subunit (MdcD)
OG_11530	2	UniRef50_N8VPJ0	534	538	86.8	TnsE_C domain-containing protein	TnsE_C (PF18623) TnsE C-terminal domain
OG_11531	2	UniRef50_A0A240AUF7	700	712	58.6	C4-dicarboxylate transport sensor protein dctB	HATPase_c_3 (PF13589) Histidine kinase-, DNA gyrase B-, and HSP90-like ATPase; HATPase_c (PF02518) Histidine kinase-, DNA gyrase B-, and HSP90-like ATPase
OG_11532	2	UniRef50_UPI000570EC48	455	305	99.7	hypothetical protein	-
OG_11533	2	UniRef50_A0A143G7M9	160	146	76.7	Uncharacterized protein	-
OG_11534	1	UniRef50_N9PXN6	933	933	93.6	ResIII domain-containing protein	ResIII (PF04851) Type III restriction enzyme, res subunit
OG_11535	1	UniRef50_A0A1Q6CM74	672	672	70.7	ATP-binding protein	-
OG_11536	1	UniRef50_N8YF13	66	70	73.4	Ftsk_gamma domain-containing protein	FtsK_gamma (PF09397) Ftsk gamma domain
OG_11537	1	UniRef50_A0A1B1Q351	547	547	69.7	5-methylcytosine-specific restriction enzyme B	AAA_5 (PF07728) AAA domain (dynein-related subfamily)
OG_11538	1	UniRef50_S7WY43	90	90	87.5	Uncharacterized protein	-
OG_11539	1	UniRef50_S7WUT1	723	709	73.4	DNA helicase	Viral_helicase1 (PF01443) Viral (Superfamily 1) RNA helicase; AAA_19 (PF13245) AAA domain; NERD (PF08378) Nuclease-related domain; AAA_30 (PF13604) AAA domain
OG_1154	118	UniRef50_A0A1V0KGN3	177	131	96.9	HPP family protein	HPP (PF04982) HPP family
OG_11540	1	UniRef50_N8VLR1	484	484	99.4	Uncharacterized protein	-
OG_11541	1	UniRef50_A0A009EQB2	646	646	100	Uncharacterized protein	DUF4407 (PF14362) Domain of unknown function (DUF4407)
OG_11542	4	No hit					-
OG_11543	1	No hit					-
OG_11544	1	UniRef50_A0A4Q1S630	335	335	60.3	Uncharacterized protein	-
OG_11545	1	No hit					-
OG_11546	1	UniRef50_A0A4Q1SLV1	208	213	83.8	N-acetyltransferase	Acetyltransf_10 (PF13673) Acetyltransferase (GNAT) domain
OG_11547	1	UniRef50_A0A378PPP2	284	332	73.9	tRNA-dihydrouridine synthase B	Dus (PF01207) Dihydrouridine synthase (Dus); His_biosynth (PF00977) Histidine biosynthesis protein; NanE (PF04131) Putative N-acetylmannosamine-6-phosphate epimerase
OG_11548	1	No hit					-
OG_11549	1	UniRef50_A0A062FCZ4	329	319	74.8	Uncharacterized protein	-
OG_1155	34	UniRef50_N9ERJ8	95	95	97.9	Uncharacterized protein	-
OG_11550	1	UniRef50_D0S049	95	97	78.9	Uncharacterized protein	-
OG_11551	1	UniRef50_A0A1V2UQ48	62	62	88.7	Uncharacterized protein	-
OG_11552	1	UniRef50_A0A3R9RZ80	192	191	70.6	Uncharacterized protein	-
OG_11553	1	UniRef50_A0A143J2N8	198	187	94.1	NAD(+)--arginine ADP-ribosyltransferase EFV	Phage_Mu_F (PF04233) Phage Mu protein F like protein
OG_11554	1	UniRef50_N9FEJ6	121	121	66.1	Uncharacterized protein	-
OG_11555	1	UniRef50_R8Y3V8	116	110	61.2	LprI domain-containing protein	LprI (PF07007) Lysozyme inhibitor LprI
OG_11556	1	UniRef50_N9EEA0	128	128	65.9	Uncharacterized protein	-
OG_11557	1	UniRef50_A0A3R9RIF9	262	258	41.7	Uncharacterized protein	-
OG_11558	1	UniRef50_A0A3R9T2Q6	130	131	50	Uncharacterized protein	-
OG_11559	1	UniRef50_V2TC88	197	196	62.9	Uncharacterized protein	DUF2612 (PF11041) Protein of unknown function (DUF2612)
OG_1156	20	UniRef50_A0A014DJ66	246	246	99.6	Sel1 repeat family protein	Sel1 (PF08238) Sel1 repeat
OG_11560	1	UniRef50_A0A013TPK5	207	202	67.8	Outer membrane autotransporter barrel domain protein	-
OG_11561	3	UniRef50_UPI000DE78D88	365	365	100	hypothetical protein	-
OG_11562	1	No hit					-
OG_11563	1	UniRef50_A0A4Q7C477	161	162	81.4	Uncharacterized protein	-
OG_11564	3	No hit					-
OG_11565	3	UniRef50_A0A334ZJ63	169	169	84	Uncharacterized protein	-
OG_11566	1	UniRef50_D0SJQ6	258	219	64.3	DUF3799 domain-containing protein	-
OG_11567	1	UniRef50_N8YIT8	574	589	85.4	Uncharacterized protein	-
OG_11568	1	UniRef50_N8PFG0	582	587	92.6	Uncharacterized protein	-
OG_11569	1	UniRef50_UPI0004ACEE33	330	331	81.6	hypothetical protein	-
OG_1157	12	UniRef50_A0A333YRZ6	750	764	67.7	SLT domain-containing protein	SLT (PF01464) Transglycosylase SLT domain
OG_11570	1	UniRef50_A0A0J1GQR8	275	277	58.1	ATP-dependent RNA helicase HrpA	Abi_C (PF14355) Abortive infection C-terminus
OG_11571	1	UniRef50_UPI0011248422	150	147	53.5	hypothetical protein	-
OG_11572	1	UniRef50_V2UQY0	310	308	64.2	Uncharacterized protein	-
OG_11573	1	UniRef50_A0A009GW79	325	325	82.2	Uncharacterized protein	-
OG_11574	1	UniRef50_A0A2S4T6M3	110	110	85.7	Uncharacterized protein	-
OG_11575	1	UniRef50_A0A0J8T801	273	273	100	Uncharacterized protein	-
OG_11576	1	UniRef50_N8QXU0	216	216	96.3	Uncharacterized protein	-
OG_11577	1	UniRef50_B0V941	501	462	59.7	Uncharacterized protein	-
OG_11578	1	UniRef50_N9RR72	611	611	93	AAA_23 domain-containing protein	-
OG_11579	1	UniRef50_N9RR90	156	156	95.5	Uncharacterized protein	-
OG_1158	118	UniRef50_A0A334N8G3	479	479	99.6	Diaminobutyrate--2-oxoglutarate aminotransferase	Aminotran_3 (PF00202) Aminotransferase class-III
OG_11580	1	UniRef50_A0A1B7JJC6	336	349	56.1	Uncharacterized protein	-
OG_11581	1	UniRef50_A0A315WEQ2	726	904	86	Type III restriction endonuclease	Tn7_Tnp_TnsA_N (PF08722) TnsA endonuclease N terminal
OG_11582	1	UniRef50_A0A315WEQ2	166	904	96.4	Type III restriction endonuclease	-
OG_11583	1	UniRef50_A4G747	650	674	63.3	Putative site-specific DNA-methyltransferase (Adenine-specific)	N6_N4_Mtase (PF01555) DNA methylase
OG_11584	1	UniRef50_C2R494	959	957	56.4	UvrD/REP helicase	UvrD-helicase (PF00580) UvrD/REP helicase N-terminal domain; AAA_19 (PF13245) AAA domain; PDDEXK_1 (PF12705) PD-(D/E)XK nuclease superfamily; UvrD_C (PF13361) UvrD-like helicase C-terminal domain; UvrD_C_2 (PF13538) UvrD-like helicase C-terminal domain; AAA_30 (PF13604) AAA domain; Cas_Cas4 (PF01930) Domain of unknown function DUF83; AAA_11 (PF13086) AAA domain
OG_11585	1	UniRef50_A0A143IXH6	613	613	96.7	Uncharacterized protein	DUF262 (PF03235) Protein of unknown function DUF262; DUF1524 (PF07510) Protein of unknown function (DUF1524)
OG_11586	1	UniRef50_N9K2R8	194	194	81.4	Methyltransf_25 domain-containing protein	Methyltransf_25 (PF13649) Methyltransferase domain; Methyltransf_23 (PF13489) Methyltransferase domain; TehB (PF03848) Tellurite resistance protein TehB; Methyltransf_31 (PF13847) Methyltransferase domain; Methyltransf_12 (PF08242) Methyltransferase domain; Methyltransf_11 (PF08241) Methyltransferase domain
OG_11587	1	UniRef50_B0VS80	64	64	76.6	Putative exodeoxyribonuclease VII small subunit (Exonuclease VII small subunit)	Exonuc_VII_S (PF02609) Exonuclease VII small subunit
OG_11588	1	UniRef50_A0A150HY14	421	419	74.8	Exodeoxyribonuclease 7 large subunit	Exonuc_VII_L (PF02601) Exonuclease VII, large subunit; tRNA_anti_2 (PF13742) OB-fold nucleic acid binding domain
OG_11589	1	UniRef50_A0A0B2XNW0	410	410	78.3	Uncharacterized protein	-
OG_1159	30	UniRef50_A0A1P8ENF9	188	185	75.5	DNA-binding protein	-
OG_11590	1	UniRef50_N9MT64	293	223	82.2	Uncharacterized protein	-
OG_11591	1	UniRef50_UPI00044A7B85	232	232	94	hypothetical protein	-
OG_11592	1	UniRef50_K9AB92	58	58	96.6	Uncharacterized protein	-
OG_11593	1	UniRef50_A0A315RJM9	283	282	98.9	Uncharacterized protein	-
OG_11594	1	UniRef50_K8ZXU5	234	235	96.2	Uncharacterized protein	-
OG_11595	1	UniRef50_A0A062F553	49	49	95.9	Uncharacterized protein	-
OG_11596	1	UniRef50_UPI00044CA57B	225	225	84.9	hypothetical protein	-
OG_11597	1	UniRef50_J7I4N7	134	101	82.5	DUF559 domain-containing protein	DUF559 (PF04480) Protein of unknown function (DUF559)
OG_11598	1	UniRef50_A0A1V3DFC9	418	418	99.8	Uncharacterized protein	-
OG_11599	1	UniRef50_UPI0002FB9AAA	54	54	100	hypothetical protein	-
OG_116	157	No hit					-
OG_1160	25	UniRef50_A0A0B2XPF2	237	239	99.6	KilA-N domain-containing protein	KilA-N (PF04383) KilA-N domain; ANT (PF03374) Phage antirepressor protein KilAC domain
OG_11600	1	UniRef50_A0A059ZK68	67	67	100	Uncharacterized protein	-
OG_11601	1	UniRef50_A0A0E1FDD9	80	80	100	Uncharacterized protein	-
OG_11602	1	No hit					-
OG_11603	1	UniRef50_A0A009JIR6	386	386	99.5	Zonular occludens toxin family protein	Zot (PF05707) Zonular occludens toxin (Zot)
OG_11604	1	UniRef50_A0A009KIV1	93	93	70.9	Uncharacterized protein	DUF2523 (PF10734) Protein of unknown function (DUF2523)
OG_11605	1	UniRef50_A0A009PN68	526	509	64.6	Uncharacterized protein	NPV_P10 (PF05531) Nucleopolyhedrovirus P10 protein
OG_11606	1	UniRef50_A0A009HYG5	77	77	98.7	Putative membrane protein	-
OG_11607	1	UniRef50_A0A009HK31	70	70	100	Uncharacterized protein	-
OG_11608	1	UniRef50_N9HPN6	146	149	81.9	Uncharacterized protein	-
OG_11609	1	UniRef50_F0KI49	116	117	72.6	Uncharacterized protein	-
OG_1161	47	UniRef50_A0A0B2Y0J4	73	73	94.5	Uncharacterized protein	-
OG_11610	1	UniRef50_A0A0F5EGP2	199	199	97.5	Disulfide-bond oxidoreductase YfcG	GST_C (PF00043) Glutathione S-transferase, C-terminal domain; GST_N_3 (PF13417) Glutathione S-transferase, N-terminal domain; GST_N (PF02798) Glutathione S-transferase, N-terminal domain; GST_N_2 (PF13409) Glutathione S-transferase, N-terminal domain; GST_C_3 (PF14497) Glutathione S-transferase, C-terminal domain; GST_C_2 (PF13410) Glutathione S-transferase, C-terminal domain
OG_11611	2	UniRef50_A0A062GV06	239	239	99.6	Uncharacterized protein	-
OG_11612	1	UniRef50_A0A1J0YYW0	360	367	52.4	Glycosyl transferase family protein	Glycos_transf_1 (PF00534) Glycosyl transferases group 1; Glyco_trans_1_4 (PF13692) Glycosyl transferases group 1; Glyco_transf_4 (PF13439) Glycosyltransferase Family 4; Glyco_trans_4_2 (PF13477) Glycosyl transferase 4-like; Glyco_transf_20 (PF00982) Glycosyltransferase family 20; Glyco_trans_4_4 (PF13579) Glycosyl transferase 4-like domain
OG_11613	1	UniRef50_V5RC40	356	355	51.1	Wzy	EpsG (PF14897) EpsG family
OG_11614	1	UniRef50_UPI000C21EA77	359	271	97.4	glycosyltransferase family 4 protein	Glycos_transf_1 (PF00534) Glycosyl transferases group 1; Glyco_trans_1_4 (PF13692) Glycosyl transferases group 1; Glyco_transf_4 (PF13439) Glycosyltransferase Family 4
OG_11615	1	UniRef50_A0A4Q4GIU1	468	467	58.1	Uncharacterized protein	-
OG_11616	1	UniRef50_R8YD59	339	366	57.7	Uncharacterized protein	-
OG_11617	1	UniRef50_A0A4Q7CDC5	334	331	59.6	Uncharacterized protein	-
OG_11618	1	UniRef50_N8QYM5	128	132	87.1	Uncharacterized protein	-
OG_11619	1	UniRef50_A0A4Q7CD73	256	256	98.8	Uncharacterized protein	-
OG_1162	28	UniRef50_A0A2W5TS54	77	76	90.9	Serine/threonine-protein kinase HipA	-
OG_11620	1	UniRef50_A0A1Y5NMN7	75	75	84	Uncharacterized protein	-
OG_11621	1	UniRef50_UPI0009AEF5F3	123	128	63.6	hypothetical protein	-
OG_11622	1	UniRef50_UPI0009AEB0DC	225	227	58.5	hypothetical protein	-
OG_11623	1	No hit					-
OG_11624	2	UniRef50_A0A1B8U7M2	110	111	79.1	Uncharacterized protein	DUF600 (PF04634) Protein of unknown function, DUF600
OG_11625	1	UniRef50_N9FRV7	251	209	73	Type II secretion system protein J	T2SSJ (PF11612) Type II secretion system (T2SS), protein J; N_methyl (PF07963) Prokaryotic N-terminal methylation motif
OG_11626	1	UniRef50_N9QHL4	197	197	79.7	HTH cro/C1-type domain-containing protein	HTH_3 (PF01381) Helix-turn-helix; HTH_31 (PF13560) Helix-turn-helix domain; HTH_19 (PF12844) Helix-turn-helix domain
OG_11627	1	UniRef50_D0S2F8	307	307	96.1	Uncharacterized protein	-
OG_11628	1	UniRef50_N8S8W1	109	108	83.5	Uncharacterized protein	-
OG_11629	1	UniRef50_N8YGD5	135	145	69.9	Uncharacterized protein	-
OG_1163	22	UniRef50_A0A4S1DNH6	917	975	97.6	AAA_5 domain-containing protein	AAA_5 (PF07728) AAA domain (dynein-related subfamily)
OG_11630	1	UniRef50_A0A0Q5CVL3	498	531	47.8	DUF2235 domain-containing protein	DUF2235 (PF09994) Uncharacterized alpha/beta hydrolase domain (DUF2235)
OG_11631	1	UniRef50_UPI00083AA8E8	335	324	83	hypothetical protein	-
OG_11632	1	UniRef50_A0A368MT60	217	207	90.8	Uncharacterized protein	-
OG_11633	1	UniRef50_A0A1H8WXX9	378	224	99	Beta protein	Beta_protein (PF14350) Beta protein
OG_11634	1	UniRef50_N8X310	201	196	54.6	Uncharacterized protein	-
OG_11635	1	UniRef50_A0A0B2XH93	117	122	58.8	Uncharacterized protein	-
OG_11636	1	UniRef50_A0A0B2XH93	122	122	86	Uncharacterized protein	-
OG_11637	1	UniRef50_A0A0B2XH93	117	122	65.5	Uncharacterized protein	-
OG_11638	1	UniRef50_D8JJ49	415	414	70.4	Uncharacterized protein	-
OG_11639	1	No hit					-
OG_1164	21	UniRef50_N8PWM9	175	175	68	Uncharacterized protein	P2_Phage_GpR (PF06891) P2 phage tail completion protein R (GpR)
OG_11640	1	UniRef50_A0A0E2GSW4	153	159	86.8	GspH domain-containing protein	N_methyl (PF07963) Prokaryotic N-terminal methylation motif
OG_11641	1	UniRef50_A0A154DYT8	153	151	92.2	Fimbrial protein	N_methyl (PF07963) Prokaryotic N-terminal methylation motif
OG_11642	1	UniRef50_N9D9Y7	595	586	64.8	KAP NTPase domain-containing protein	KAP_NTPase (PF07693) KAP family P-loop domain
OG_11643	1	No hit					-
OG_11644	3	UniRef50_UPI0010C9B240	649	633	97.1	hypothetical protein	-
OG_11645	1	UniRef50_B5VX48	410	406	53.6	Restriction modification system DNA specificity domain	Methylase_S (PF01420) Type I restriction modification DNA specificity domain
OG_11646	1	UniRef50_UPI0009E13621	87	194	88.8	class I SAM-dependent methyltransferase	Methyltransf_23 (PF13489) Methyltransferase domain; Methyltransf_25 (PF13649) Methyltransferase domain; TehB (PF03848) Tellurite resistance protein TehB
OG_11647	1	UniRef50_A0A2G3JYW3	66	66	60.6	Uncharacterized protein	-
OG_11648	1	UniRef50_A0A3A3CKR6	528	528	99.6	Uncharacterized protein	-
OG_11649	1	UniRef50_N9HR40	1082	1080	70.7	Reverse transcriptase domain-containing protein	RVT_1 (PF00078) Reverse transcriptase (RNA-dependent DNA polymerase)
OG_1165	21	UniRef50_A0A5C0GFR9	255	255	97.3	Uncharacterized protein	-
OG_11650	1	UniRef50_A0A4Q7AGA6	169	169	70.4	Uncharacterized protein	-
OG_11651	1	UniRef50_A0A1Y3CI10	92	96	52.7	Uncharacterized protein	-
OG_11652	1	UniRef50_N8P6U5	396	392	54.6	Glycos_transf_1 domain-containing protein	Glycos_transf_1 (PF00534) Glycosyl transferases group 1; Glyco_trans_1_4 (PF13692) Glycosyl transferases group 1
OG_11653	1	UniRef50_A0A376BT94	376	376	86.2	UDP-N-acetylglucosamine 2-epimerase	Epimerase_2 (PF02350) UDP-N-acetylglucosamine 2-epimerase; LpxB (PF02684) Lipid-A-disaccharide synthetase
OG_11654	1	UniRef50_Q9XC60	370	372	57.3	UDP-2-acetamido-2,6-beta-L-arabino-hexul-4-ose reductase	Epimerase (PF01370) NAD dependent epimerase/dehydratase family; GDP_Man_Dehyd (PF16363) GDP-mannose 4,6 dehydratase; NAD_binding_4 (PF07993) Male sterility protein; RmlD_sub_bind (PF04321) RmlD substrate binding domain; Polysacc_synt_2 (PF02719) Polysaccharide biosynthesis protein
OG_11655	1	UniRef50_A0A2P6LLE8	345	1982	80	CapD	Polysacc_synt_2 (PF02719) Polysaccharide biosynthesis protein; Epimerase (PF01370) NAD dependent epimerase/dehydratase family; Polysacc_syn_2C (PF08485) Polysaccharide biosynthesis protein C-terminal; 3Beta_HSD (PF01073) 3-beta hydroxysteroid dehydrogenase/isomerase family; GDP_Man_Dehyd (PF16363) GDP-mannose 4,6 dehydratase; NAD_binding_10 (PF13460) NAD(P)H-binding; NAD_binding_4 (PF07993) Male …
OG_11656	1	UniRef50_N8QLD8	337	336	61.9	Glycos_transf_1 domain-containing protein	Glycos_transf_1 (PF00534) Glycosyl transferases group 1
OG_11657	1	UniRef50_N8P6U9	394	394	59.9	Uncharacterized protein	EpsG (PF14897) EpsG family
OG_11658	1	UniRef50_A0A2V2BG54	301	302	49.3	Rhamnosyltransferase	Glycos_transf_2 (PF00535) Glycosyl transferase family 2; Glyco_tranf_2_2 (PF10111) Glycosyltransferase like family 2; Glyco_tranf_2_3 (PF13641) Glycosyltransferase like family 2
OG_11659	1	UniRef50_N8QJP5	412	412	69.6	Polysacc_synt_C domain-containing protein	Polysacc_synt (PF01943) Polysaccharide biosynthesis protein; Polysacc_synt_3 (PF13440) Polysaccharide biosynthesis protein; MurJ (PF03023) Lipid II flippase MurJ; Polysacc_synt_C (PF14667) Polysaccharide biosynthesis C-terminal domain; MatE (PF01554) MatE
OG_1166	18	UniRef50_UPI0002BBF332	133	133	100	hypothetical protein	-
OG_11660	1	UniRef50_Q4FSE3	183	190	70.1	dTDP-4-dehydrorhamnose 3,5-epimerase	dTDP_sugar_isom (PF00908) dTDP-4-dehydrorhamnose 3,5-epimerase
OG_11661	1	UniRef50_A0A3G6YWX1	121	114	99.1	Uncharacterized protein	-
OG_11662	1	UniRef50_A0A158LQW7	249	245	82.9	Bro-N domain-containing protein	Bro-N (PF02498) BRO family, N-terminal domain
OG_11663	2	UniRef50_L9LS23	138	139	74.8	Uncharacterized protein	-
OG_11664	2	UniRef50_D0CCE5	518	520	79.7	Site-specific recombinase, phage integrase family	Phage_integrase (PF00589) Phage integrase family
OG_11665	1	UniRef50_UPI00066B3612	85	85	97.6	hypothetical protein	-
OG_11666	1	UniRef50_A0A3Q8UID2	396	392	57.6	Restriction endonuclease subunit S	Methylase_S (PF01420) Type I restriction modification DNA specificity domain
OG_11667	1	No hit					-
OG_11668	1	UniRef50_A0A245ZZ92	103	103	84.5	Uncharacterized protein	-
OG_11669	2	UniRef50_A0A158LUL5	735	444	85.4	Uncharacterized protein	-
OG_1167	10	UniRef50_N8W471	363	368	77.4	Phage_Mu_F domain-containing protein	Phage_Mu_F (PF04233) Phage Mu protein F like protein
OG_11670	1	UniRef50_S3TYW5	154	155	42.5	Uncharacterized protein	-
OG_11671	1	UniRef50_UPI00044A1854	954	935	78.3	hypothetical protein	-
OG_11672	1	UniRef50_UPI000B95488F	77	77	100	hypothetical protein	-
OG_11673	1	No hit					-
OG_11674	1	UniRef50_UPI0002B95C70	910	922	63.6	hypothetical protein	NB-ARC (PF00931) NB-ARC domain; TPR_14 (PF13428) Tetratricopeptide repeat; AAA_16 (PF13191) AAA ATPase domain; AAA_22 (PF13401) AAA domain
OG_11675	1	UniRef50_A0A1H7PGA1	353	356	72.6	Uncharacterized protein	-
OG_11676	1	UniRef50_A0A519JA05	84	88	78.9	Uncharacterized protein	-
OG_11677	1	UniRef50_A0A1Y3D6G7	597	598	73.9	TrwB_AAD_bind domain-containing protein	TrwB_AAD_bind (PF10412) Type IV secretion-system coupling protein DNA-binding domain; TraG-D_C (PF12696) TraM recognition site of TraD and TraG; T4SS-DNA_transf (PF02534) Type IV secretory system Conjugative DNA transfer
OG_11678	1	UniRef50_A0A1Y3D426	822	739	77.7	Uncharacterized protein	TrwC (PF08751) TrwC relaxase; AAA_30 (PF13604) AAA domain; Viral_helicase1 (PF01443) Viral (Superfamily 1) RNA helicase; AAA_19 (PF13245) AAA domain; UvrD_C_2 (PF13538) UvrD-like helicase C-terminal domain; SH3_13 (PF18335) ATP-dependent RecD-like DNA helicase SH3 domain; AAA_11 (PF13086) AAA domain
OG_11679	1	UniRef50_A0A4R5VRL6	345	336	58.8	Site-specific integrase	Phage_integrase (PF00589) Phage integrase family
OG_1168	62	UniRef50_UPI00124FB5E8	75	66	98.5	hypothetical protein	-
OG_11680	2	UniRef50_A0A437J0S0	239	239	66.5	HNHc domain-containing protein	HNH (PF01844) HNH endonuclease
OG_11681	2	UniRef50_G7GIH4	415	390	55.9	ATPase_AAA_core domain-containing protein	AAA_15 (PF13175) AAA ATPase domain; AAA_21 (PF13304) AAA domain, putative AbiEii toxin, Type IV TA system; SMC_N (PF02463) RecF/RecN/SMC N terminal domain; AAA_23 (PF13476) AAA domain
OG_11682	5	UniRef50_N8SH40	136	138	45.3	DUF4236 domain-containing protein	DUF4236 (PF14020) Protein of unknown function (DUF4236)
OG_11683	3	UniRef50_N9BW31	62	62	98.4	Uncharacterized protein	-
OG_11684	1	UniRef50_UPI000C159028	243	244	98.4	hypothetical protein	-
OG_11685	1	UniRef50_D8JEI3	233	233	92.7	Uncharacterized protein	-
OG_11686	1	UniRef50_D8JEI4	188	188	92	Uncharacterized protein	-
OG_11687	1	UniRef50_A0A4Y3JBB1	128	128	80.5	Uncharacterized protein	-
OG_11688	1	UniRef50_UPI0002BB618F	749	749	90.1	hypothetical protein	-
OG_11689	1	UniRef50_N8Y6R2	197	197	89.8	Uncharacterized protein	DUF2612 (PF11041) Protein of unknown function (DUF2612)
OG_1169	9	UniRef50_N8YG14	561	671	79.4	Uncharacterized protein	DUF1524 (PF07510) Protein of unknown function (DUF1524); DUF262 (PF03235) Protein of unknown function DUF262
OG_11690	1	UniRef50_N8YBH1	393	393	82.2	Baseplate_J domain-containing protein	Baseplate_J (PF04865) Baseplate J-like protein
OG_11691	1	UniRef50_N8WXW4	118	118	86.4	Uncharacterized protein	-
OG_11692	1	UniRef50_A0A150HL84	236	236	74.6	Gp138_N domain-containing protein	Gp138_N (PF18352) Phage protein Gp138 N-terminal domain
OG_11693	1	UniRef50_N8YCD4	334	331	84	Uncharacterized protein	-
OG_11694	1	UniRef50_N8Y6Q7	99	99	78.6	Uncharacterized protein	-
OG_11695	1	UniRef50_A0A4Y7XEP7	209	198	53.3	Uncharacterized protein	-
OG_11696	1	UniRef50_N8WA88	112	122	56.6	Uncharacterized protein	-
OG_11697	1	UniRef50_A0A2S9ERL6	863	830	77.3	Hydrolase_2 domain-containing protein	Phage_lysozyme2 (PF18013) Phage tail lysozyme
OG_11698	1	UniRef50_B0VSW1	161	153	60.1	Putative bacteriophage protein	-
OG_11699	1	UniRef50_A0A258A4X2	147	267	91.9	Uncharacterized protein	DUF3277 (PF11681) Protein of unknown function (DUF3277)
OG_117	157	UniRef50_A0A375FNG7	245	249	65.4	3-oxoacyl-(Acyl-carrier-protein) reductase FabG	adh_short_C2 (PF13561) Enoyl-(Acyl carrier protein) reductase; adh_short (PF00106) short chain dehydrogenase; KR (PF08659) KR domain; Epimerase (PF01370) NAD dependent epimerase/dehydratase family; GDP_Man_Dehyd (PF16363) GDP-mannose 4,6 dehydratase; Polysacc_synt_2 (PF02719) Polysaccharide biosynthesis protein
OG_1170	30	UniRef50_D8ISS0	178	183	61.4	UPF0311 protein Hsero_4015	DUF3237 (PF11578) Protein of unknown function (DUF3237)
OG_11700	1	UniRef50_N9SVR0	373	373	79.1	Uncharacterized protein	DUF3383 (PF11863) Protein of unknown function (DUF3383)
OG_11701	1	UniRef50_N8YBF0	178	178	74.2	Uncharacterized protein	-
OG_11702	1	UniRef50_UPI0002BA3777	85	85	100	hypothetical protein	-
OG_11703	1	UniRef50_A0A4U6QY71	168	168	100	DUF2280 domain-containing protein	DUF2280 (PF10045) Uncharacterized conserved protein (DUF2280)
OG_11704	1	UniRef50_A0A0A8TEY8	213	213	77.9	Indoleacetamide hydrolase	-
OG_11705	1	UniRef50_N8S0S0	243	257	75.6	HTH cro/C1-type domain-containing protein	Peptidase_S24 (PF00717) Peptidase S24-like; HTH_3 (PF01381) Helix-turn-helix
OG_11706	3	UniRef50_A0A3G6Z0V5	97	97	100	Uncharacterized protein	-
OG_11707	1	UniRef50_S3TU07	157	157	96.2	Uncharacterized protein	-
OG_11708	1	UniRef50_A0A5B6XMZ4	110	110	100	Uncharacterized protein	-
OG_11709	1	UniRef50_UPI000D13E099	299	281	87.3	hypothetical protein	-
OG_1171	91	UniRef50_A0A0E2GD31	113	184	72.9	HTH tetR-type domain-containing protein	-
OG_11710	1	UniRef50_S3TDR4	739	761	41.8	Uncharacterized protein	-
OG_11711	1	UniRef50_N8WWX3	160	160	67.5	Uncharacterized protein	-
OG_11712	3	UniRef50_A0A010LMT9	303	297	48.6	Uncharacterized protein	-
OG_11713	3	No hit					-
OG_11714	4	UniRef50_S3UK91	109	104	74.3	Uncharacterized protein	-
OG_11715	4	UniRef50_UPI000FD7E113	293	311	64.6	3'-5' exoribonuclease	DUF5051 (PF16473) 3' exoribonuclease, RNase T-like
OG_11716	4	UniRef50_UPI000298145D	119	119	63	hypothetical protein	-
OG_11717	4	UniRef50_A0A013S4I2	53	53	94.3	Putative lipoprotein	-
OG_11718	4	UniRef50_A0A013UG67	302	915	75.6	Toprim domain protein	Prim_Zn_Ribbon (PF08273) Zinc-binding domain of primase-helicase; Toprim_4 (PF13662) Toprim domain; Toprim_3 (PF13362) Toprim domain
OG_11719	4	UniRef50_N9LI52	604	608	68	Uncharacterized protein	-
OG_1172	24	UniRef50_D8JMM4	166	166	87.3	Uncharacterized protein	-
OG_11720	4	No hit					-
OG_11721	4	UniRef50_A0A013SDZ9	169	179	71.6	Uncharacterized protein	-
OG_11722	4	UniRef50_N9N1J2	95	95	72.6	Uncharacterized protein	-
OG_11723	4	UniRef50_N8TXN1	153	157	66.2	Uncharacterized protein	-
OG_11724	4	UniRef50_A0A1A0D1G5	562	596	52.3	Aldehyde dehydrogenase (NADP(+))	Terminase_1 (PF03354) Phage Terminase
OG_11725	5	UniRef50_N8VAC3	207	209	65.2	HK97 family phage prohead protease	Peptidase_S78 (PF04586) Caudovirus prohead serine protease
OG_11726	4	UniRef50_A0A3Q8XF41	441	443	72.6	Phage major capsid protein	Phage_capsid (PF05065) Phage capsid family
OG_11727	4	UniRef50_A0A013THC4	104	112	58	Uncharacterized protein	-
OG_11728	4	UniRef50_L2F762	421	432	53.9	Portal protein	Phage_portal (PF04860) Phage portal protein
OG_11729	4	No hit					-
OG_1173	73	UniRef50_A0A0D7RSA1	222	332	96.3	Type VI secretion system baseplate subunit TssG	T6SS_TssG (PF06996) Type VI secretion, TssG
OG_11730	4	UniRef50_UPI000DCFF238	133	133	66.9	hypothetical protein	-
OG_11731	4	UniRef50_A0A014B4X8	120	97	72.9	Uncharacterized protein	-
OG_11732	4	UniRef50_UPI00067AE768	239	239	78.2	hypothetical protein	-
OG_11733	3	UniRef50_A0A1G3DN96	450	464	64.1	Integrase	Phage_integrase (PF00589) Phage integrase family; Arm-DNA-bind_3 (PF13356) Arm DNA-binding domain
OG_11734	3	UniRef50_A0A0M3ADT4	123	123	77.2	Uncharacterized protein	-
OG_11735	3	UniRef50_N9MZF9	579	916	74	Uncharacterized protein	-
OG_11736	3	UniRef50_N9LIG2	304	304	89.8	Uncharacterized protein	Inovirus_Gp2 (PF11726) Inovirus Gp2
OG_11737	3	UniRef50_V2UZ88	90	96	55.7	Uncharacterized protein	-
OG_11738	3	UniRef50_A0A009JIY4	248	194	91.2	Uncharacterized protein	-
OG_11739	3	UniRef50_A0A143IXN8	210	214	68.4	Inner membrane protein YhaI	DUF805 (PF05656) Protein of unknown function (DUF805)
OG_1174	62	UniRef50_P61887	291	293	73.8	Glucose-1-phosphate thymidylyltransferase 2	NTP_transferase (PF00483) Nucleotidyl transferase; NTP_transf_3 (PF12804) MobA-like NTP transferase domain
OG_11740	3	UniRef50_N9LIG7	116	117	66.7	Uncharacterized protein	-
OG_11741	3	UniRef50_V2U8N5	343	349	90	Uncharacterized protein	DUF932 (PF06067) Domain of unknown function (DUF932)
OG_11742	3	UniRef50_A0A009GC93	158	138	62.8	YqaJ-like viral recombinase domain protein	YqaJ (PF09588) YqaJ-like viral recombinase domain
OG_11743	3	No hit					HTH_17 (PF12728) Helix-turn-helix domain
OG_11744	3	UniRef50_G7LLV1	889	893	90.9	Uncharacterized protein	DUF499 (PF04465) Protein of unknown function (DUF499); AAA_16 (PF13191) AAA ATPase domain
OG_11745	3	UniRef50_A0A379GPN9	332	332	91.6	Uncharacterized protein	-
OG_11746	3	UniRef50_A0A1H9HHQ2	1085	1071	55.3	DUF1156 domain-containing protein	N6_N4_Mtase (PF01555) DNA methylase
OG_11747	3	UniRef50_G7LRU1	168	168	92.3	Uncharacterized protein	-
OG_11748	3	UniRef50_A0A1D2UKM7	907	680	69.7	Helicase (Fragment)	SNF2_N (PF00176) SNF2 family N-terminal domain; Helicase_C (PF00271) Helicase conserved C-terminal domain; ResIII (PF04851) Type III restriction enzyme, res subunit; DEAD (PF00270) DEAD/DEAH box helicase; AAA_34 (PF13872) P-loop containing NTP hydrolase pore-1
OG_11749	4	UniRef50_A0A010IX31	252	259	55	Uncharacterized protein	-
OG_1175	66	UniRef50_A0A0N0LIA3	68	74	60.6	Uncharacterized protein	-
OG_11750	3	UniRef50_A0A1E7RDM5	307	307	95.4	Cyclic nucleotide-binding domain-containing protein	TIR-like (PF10137) Predicted nucleotide-binding protein containing TIR-like domain; cNMP_binding (PF00027) Cyclic nucleotide-binding domain
OG_11751	1	UniRef50_O30513	450	466	59.4	Benzoate transport protein	MFS_1 (PF07690) Major Facilitator Superfamily; Sugar_tr (PF00083) Sugar (and other) transporter; MFS_4 (PF06779) Uncharacterised MFS-type transporter YbfB
OG_11752	3	No hit					-
OG_11753	1	UniRef50_A0A0U3IHV2	65	69	82.5	Uncharacterized protein	-
OG_11754	3	UniRef50_A0A171F4P1	98	98	98	Uncharacterized protein	-
OG_11755	1	UniRef50_UPI00083904EE	114	325	92.3	hypothetical protein	-
OG_11756	1	UniRef50_A0A0D5YE00	261	253	60.1	Uncharacterized protein	-
OG_11757	1	UniRef50_S3TF04	136	136	44.1	Uncharacterized protein	-
OG_11758	1	No hit					-
OG_11759	1	UniRef50_A0A3G6Z335	95	95	100	Uncharacterized protein	-
OG_1176	16	UniRef50_A0A151YSG2	125	94	80.9	Uncharacterized protein	-
OG_11760	1	UniRef50_UPI000B4D1A54	91	93	53.9	hypothetical protein	-
OG_11761	1	No hit					-
OG_11762	1	UniRef50_A0A009IR96	56	56	73.2	Uncharacterized protein	-
OG_11763	1	UniRef50_B0VNP9	132	146	65.2	Uncharacterized protein	DUF4128 (PF13554) Bacteriophage related domain of unknown function
OG_11764	1	UniRef50_A0A3G6YXX9	382	253	99.6	Glycosyltransferase family 1 protein	-
OG_11765	1	UniRef50_A0A2T7FI15	346	246	73.7	EpsG family protein (Fragment)	EpsG (PF14897) EpsG family
OG_11766	2	UniRef50_A0A1P8EEM5	901	901	96.4	N6_Mtase domain-containing protein	N6_Mtase (PF02384) N-6 DNA Methylase
OG_11767	1	UniRef50_N8QAM9	400	404	82.9	Uncharacterized protein	DUF2220 (PF09983) Uncharacterized protein conserved in bacteria C-term(DUF2220); DUF3322 (PF11795) Uncharacterized protein conserved in bacteria N-term (DUF3322)
OG_11768	1	UniRef50_A0A357WCJ0	589	793	55.8	Uncharacterized protein (Fragment)	SbcCD_C (PF13558) Putative exonuclease SbcCD, C subunit
OG_11769	1	UniRef50_D8JI94	437	441	49.1	Uncharacterized protein	AbiH (PF14253) Bacteriophage abortive infection AbiH
OG_1177	44	UniRef50_A0A009IN34	579	466	86.5	Hemolysin secretion/activation ShlB/FhaC/HecB family protein	ShlB (PF03865) Haemolysin secretion/activation protein ShlB/FhaC/HecB; POTRA_2 (PF08479) POTRA domain, ShlB-type; POTRA_3 (PF17287) POTRA domain
OG_11770	1	UniRef50_A0A345WAC5	114	115	76.4	Uncharacterized protein	-
OG_11771	1	UniRef50_A0A0D5YLM5	231	205	56.6	Uncharacterized protein	-
OG_11772	1	UniRef50_A0A2W5LBU3	457	468	30.2	Uncharacterized protein	HNH_5 (PF14279) HNH endonuclease
OG_11773	1	UniRef50_A0A1V0K800	232	221	38.9	Uncharacterized protein	-
OG_11774	1	No hit					-
OG_11775	1	No hit					-
OG_11776	1	No hit					-
OG_11777	1	UniRef50_A0A150HYE4	242	266	75.7	Uncharacterized protein	-
OG_11778	1	UniRef50_A0A335FIR8	149	149	91.9	Uncharacterized protein	-
OG_11779	1	UniRef50_N8XF88	173	179	69.5	Uncharacterized protein	-
OG_1178	14	UniRef50_N8PCJ8	141	146	64.5	Uncharacterized protein	Imm42 (PF15593) Immunity protein 42
OG_11780	1	UniRef50_N8XL26	195	207	85.1	Uncharacterized protein	-
OG_11781	1	UniRef50_UPI000DE74425	104	106	98.2	hypothetical protein	-
OG_11782	1	UniRef50_A0A385C5Y1	72	69	65.8	DNA-binding protein	-
OG_11783	3	UniRef50_E0SK71	268	269	69.3	ISEch10 OrfB	rve (PF00665) Integrase core domain; rve_2 (PF13333) Integrase core domain; HTH_21 (PF13276) HTH-like domain; rve_3 (PF13683) Integrase core domain; DDE_Tnp_IS240 (PF13610) DDE domain
OG_11784	3	UniRef50_S7WB52	94	94	100	Transposase IS3/IS911 family protein	HTH_Tnp_1 (PF01527) Transposase; HTH_23 (PF13384) Homeodomain-like domain; HTH_Tnp_ISL3 (PF13542) Helix-turn-helix domain of transposase family ISL3; TetR_N (PF00440) Bacterial regulatory proteins, tetR family; HTH_28 (PF13518) Helix-turn-helix domain; HTH_7 (PF02796) Helix-turn-helix domain of resolvase; HTH_17 (PF12728) Helix-turn-helix domain
OG_11785	1	UniRef50_A0A1E3MC29	66	66	100	Phage-like transcriptional regulator	-
OG_11786	1	UniRef50_A0A2T5QPN3	328	328	91.8	Uncharacterized protein	-
OG_11787	1	UniRef50_A0A1E3MC06	382	379	83.8	Uncharacterized protein	-
OG_11788	1	UniRef50_A0A013UI05	385	385	83.1	Uncharacterized protein	-
OG_11789	1	UniRef50_A0A2T5QPN6	337	337	90.5	Restriction endonuclease	-
OG_1179	16	UniRef50_A0A334Z8Q8	110	100	87	Uncharacterized protein	-
OG_11790	1	UniRef50_A0A3G6YIL9	151	106	93.4	Uncharacterized protein	IrmA (PF18673) interleukin receptor mimic protein A
OG_11791	1	No hit					-
OG_11792	1	UniRef50_A0A1Y3CFQ6	348	348	76.4	ATP-binding protein	HATPase_c (PF02518) Histidine kinase-, DNA gyrase B-, and HSP90-like ATPase
OG_11793	1	UniRef50_N8ZZ86	109	109	78	DUF4325 domain-containing protein	DUF4325 (PF14213) STAS-like domain of unknown function (DUF4325)
OG_11794	1	UniRef50_N8YJG9	210	201	61.4	Uncharacterized protein	-
OG_11795	1	UniRef50_N8QBE9	190	195	68.4	DUF4065 domain-containing protein	DUF4065 (PF13274) Protein of unknown function (DUF4065)
OG_11796	1	UniRef50_A0A335XWX0	163	163	68.7	YfbU domain	YfbU (PF03887) YfbU domain
OG_11797	1	UniRef50_A0A0J5GJM1	478	481	53.2	DUF262 domain-containing protein	DUF262 (PF03235) Protein of unknown function DUF262
[truncated: 11,678 more rows]
