# Supplementary material for: Metagenomic Insights into Pathogenic Characterization of ST410 Acinetobacter nosocomialis Prevalent in China
Source: Pathogens. 2022 Jul 27;11(8):838. doi: 10.3390/pathogens11080838 (PMC9414201; doi:10.3390/pathogens11080838)
Supplement: Supplementary file 1 [file pathogens-11-00838-s001.zip › Table S6.xlsx]

## Sheet: Table S6
ID	No. isolates	Subject	Query length	Subject length	Identity (%)	Similarity (%)	Symbol	Functional description from VFDB	Virulence factor	Major class	Functional description from Pfam
OG_9377	3	VFG050303	1847	1862	61.7	74.7	ata	trimeric autotransporter adhesin Ata	Ata	Adherence	YadA_stalk (PF05662) Coiled stalk of trimeric autotransporter adhesin; YadA_head (PF05658) Head domain of trimeric autotransporter adhesin; ESPR (PF13018) Extended Signal Peptide of Type V secretion system; YadA_anchor (PF03895) YadA-like membrane anchor domain
OG_1634	5	VFG050303	69	1862	81.2	93.8	ata	trimeric autotransporter adhesin Ata	Ata	Adherence	YadA_anchor (PF03895) YadA-like membrane anchor domain
OG_717	152	VFG046465	396	394	78.4	88.6	tufA	elongation factor Tu	EF-Tu	Adherence	GTP_EFTU (PF00009) Elongation factor Tu GTP binding domain; GTP_EFTU_D3 (PF03143) Elongation factor Tu C-terminal domain; GTP_EFTU_D2 (PF03144) Elongation factor Tu domain 2
OG_1116	153	VFG050298	267	226	39.9	60.1	fapD	periplasmic accessory protein FapD	Fap	Adherence	Peptidase_C39 (PF03412) Peptidase C39 family
OG_4	124	VFG000001	2549	3590	32.4	51.4	fhaB	filamentous hemagglutinin/adhesin	FHA	Adherence	Haemagg_act (PF05860) haemagglutination activity domain; Fil_haemagg (PF05594) Haemagluttinin repeat; ESPR (PF13018) Extended Signal Peptide of Type V secretion system
OG_6980	21	VFG000001	2174	3590	32.9	49.4	fhaB	filamentous hemagglutinin/adhesin	FHA	Adherence	DUF637 (PF04830) Possible hemagglutinin (DUF637); Haemagg_act (PF05860) haemagglutination activity domain; ESPR (PF13018) Extended Signal Peptide of Type V secretion system; PT-VENN (PF04829) Pre-toxin domain with VENN motif
OG_357	23	VFG000001	936	3590	32.5	48.3	fhaB	filamentous hemagglutinin/adhesin	FHA	Adherence	Haemagg_act (PF05860) haemagglutination activity domain; ESPR (PF13018) Extended Signal Peptide of Type V secretion system
OG_1177	44	VFG001272	579	584	24.3	44.3	fhaC	hemolysin activator-like protein	FHA	Adherence	ShlB (PF03865) Haemolysin secretion/activation protein ShlB/FhaC/HecB; POTRA_2 (PF08479) POTRA domain, ShlB-type; POTRA_3 (PF17287) POTRA domain
OG_1072	156	VFG000007	246	244	40.2	61.1	fimB	chaperone protein	Fimbriae	Adherence	PapD_N (PF00345) Pili and flagellar-assembly chaperone, PapD N-terminal domain; PapD_C (PF02753) Pili assembly chaperone PapD, C-terminal domain
OG_3445	148	VFG000003	177	207	49	56.1	fim2	serotype 2 fimbrial subunit precursor	Fimbriae	Adherence	FimA (PF16970) Type-1 fimbrial protein, A
OG_10640	2	VFG043634	316	421	33.6	56.2	VV1_RS15610	CpaF family protein	Flp pili	Adherence	T2SSE (PF00437) Type II/IV secretion system protein
OG_6943	4	VFG001855	546	549	74.3	87.5	htpB	Hsp60, 60K heat shock protein HtpB	Hsp60	Adherence	Cpn60_TCP1 (PF00118) TCP-1/cpn60 chaperonin family
OG_13245	157	VFG001855	544	549	73	87.3	htpB	Hsp60, 60K heat shock protein HtpB	Hsp60	Adherence	Cpn60_TCP1 (PF00118) TCP-1/cpn60 chaperonin family
OG_2386	99	VFG045346	290	269	28.9	48.7	IlpA	immunogenic lipoprotein A	IlpA	Adherence	Lipoprotein_9 (PF03180) NLPA lipoprotein
OG_1841	156	VFG045346	292	269	28.9	46.1	IlpA	immunogenic lipoprotein A	IlpA	Adherence	Lipoprotein_9 (PF03180) NLPA lipoprotein
OG_5644	57	VFG045346	290	269	33.2	52.2	IlpA	immunogenic lipoprotein A	IlpA	Adherence	Lipoprotein_9 (PF03180) NLPA lipoprotein
OG_13652	157	VFG045346	276	269	36.9	57.6	IlpA	immunogenic lipoprotein A	IlpA	Adherence	Lipoprotein_9 (PF03180) NLPA lipoprotein
OG_871	157	VFG045346	253	269	36.9	56.4	IlpA	immunogenic lipoprotein A	IlpA	Adherence	Lipoprotein_9 (PF03180) NLPA lipoprotein
OG_5290	156	VFG006717	385	866	35.4	55.5	lap	Listeria adhesion protein Lap	Lap	Adherence	Fe-ADH (PF00465) Iron-containing alcohol dehydrogenase; Fe-ADH_2 (PF13685) Iron-containing alcohol dehydrogenase
OG_13540	157	VFG006717	390	866	33.6	53.2	lap	Listeria adhesion protein Lap	Lap	Adherence	Fe-ADH (PF00465) Iron-containing alcohol dehydrogenase; Fe-ADH_2 (PF13685) Iron-containing alcohol dehydrogenase
OG_3324	157	VFG006717	394	866	29.7	48.3	lap	Listeria adhesion protein Lap	Lap	Adherence	Fe-ADH (PF00465) Iron-containing alcohol dehydrogenase; Fe-ADH_2 (PF13685) Iron-containing alcohol dehydrogenase
OG_13674	157	VFG045345	566	882	31.3	54.7	mam7	multivalent adhesion molecule MAM7	MAM7	Adherence	MlaD (PF02470) MlaD protein
OG_9119	3	VFG000335	287	353	35.3	54.5	ompP5	outer membrane protein P5 (ompA), human factor H binding protein	P5 protein	Adherence	OmpA (PF00691) OmpA family
OG_1359	156	VFG001983	288	259	31.9	52.8	pebA	bifunctional adhesin/ABC transporter aspartate/glutamate-binding protein	PEB1	Adherence	SBP_bac_3 (PF00497) Bacterial extracellular solute-binding proteins, family 3; Lig_chan-Glu_bd (PF10613) Ligated ion channel L-glutamate- and glycine-binding site
OG_2470	156	VFG001983	286	259	33.3	51.7	pebA	bifunctional adhesin/ABC transporter aspartate/glutamate-binding protein	PEB1	Adherence	SBP_bac_3 (PF00497) Bacterial extracellular solute-binding proteins, family 3; Lig_chan-Glu_bd (PF10613) Ligated ion channel L-glutamate- and glycine-binding site
OG_2461	157	VFG001983	297	259	29.4	45.2	pebA	bifunctional adhesin/ABC transporter aspartate/glutamate-binding protein	PEB1	Adherence	SBP_bac_3 (PF00497) Bacterial extracellular solute-binding proteins, family 3; Phosphonate-bd (PF12974) ABC transporter, phosphonate, periplasmic substrate-binding protein; NMT1 (PF09084) NMT1/THI5 like
OG_615	28	VFG006303	1620	1829	27.6	42.7	frpC	iron-regulated protein FrpC	RTX protein	Adherence	Big_6 (PF17936) Bacterial Ig domain; HemolysinCabind (PF00353) RTX calcium-binding nonapeptide repeat (4 copies); HCBP_related (PF06594) Haemolysin-type calcium binding protein related domain; CarboxypepD_reg (PF13620) Carboxypeptidase regulatory-like domain; bMG3 (PF11974) Bacterial alpha-2-macroglobulin MG3 domain; RRM_occluded (PF16842) Occluded RNA-recognition motif; FlgD_ig (PF13860) FlgD Ig…
OG_12798	1	VFG006303	3627	1829	31.2	45.7	frpC	iron-regulated protein FrpC	RTX protein	Adherence	HemolysinCabind (PF00353) RTX calcium-binding nonapeptide repeat (4 copies); HCBP_related (PF06594) Haemolysin-type calcium binding protein related domain; He_PIG (PF05345) Putative Ig domain; RTX_C (PF08339) RTX C-terminal domain
OG_5467	156	VFG050484	286	286	97.6	99.7	gspO/pilD	A24 family peptidase	TFP	Adherence	DiS_P_DiS (PF06750) Bacterial Peptidase A24 N-terminal domain; Peptidase_A24 (PF01478) Type IV leader peptidase family
OG_5466	156	VFG050470	408	408	98.3	99	pilC	type II secretion system F family protein	TFP	Adherence	T2SSF (PF00482) Type II secretion system (T2SS), protein F
OG_4222	156	VFG050457	570	570	98.9	99.3	pilB	type IV-A pilus assembly ATPase PilB	TFP	Adherence	T2SSE (PF00437) Type II/IV secretion system protein; T2SSE_N (PF05157) Type II secretion system (T2SS), protein E, N-terminal domain
OG_1676	156	VFG050655	178	178	96.6	98.9	pilI	chemotaxis protein CheW	TFP	Adherence	CheW (PF01584) CheW-like domain
OG_5232	155	VFG050640	120	120	96.7	100	pilH	response regulator	TFP	Adherence	Response_reg (PF00072) Response regulator receiver domain
OG_5231	155	VFG050625	127	127	100	100	pilG	twitching motility response regulator PilG	TFP	Adherence	Response_reg (PF00072) Response regulator receiver domain
OG_533	156	VFG050610	171	171	88.3	96.5	fimT	GspH/FimT family pseudopilin	TFP	Adherence	GspH (PF12019) Type II transport protein GspH
OG_5546	139	VFG050372	721	721	97.1	98.5	pilQ	type IV pilus secretin PilQ	TFP	Adherence	Secretin (PF00263) Bacterial type II and III secretion system protein; Secretin_N (PF03958) Bacterial type II/III secretion system short domain; STN (PF07660) Secretin and TonB N terminus short domain; AMIN (PF11741) AMIN domain
OG_3826	89	VFG050514	159	157	86	89.8	fimU	GspH/FimT family pseudopilin	TFP	Adherence	N_methyl (PF07963) Prokaryotic N-terminal methylation motif; GspH (PF12019) Type II transport protein GspH
OG_2671	92	VFG050527	184	186	75	89.1	pilV	type IV pilus modification protein PilV	TFP	Adherence	N_methyl (PF07963) Prokaryotic N-terminal methylation motif
OG_5586	92	VFG050540	332	333	82.6	90.7	pilW	PilW family protein	TFP	Adherence	PilW (PF16074) Type IV Pilus-assembly protein W; N_methyl (PF07963) Prokaryotic N-terminal methylation motif
OG_5587	92	VFG050554	271	272	82.7	93	pilX	hypothetical protein	TFP	Adherence	PilX_N (PF14341) PilX N-terminal
OG_1480	92	VFG050567	1394	1284	69.2	78.1	pilY1	VWA domain-containing protein	TFP	Adherence	Neisseria_PilC (PF05567) Neisseria PilC beta-propeller domain
OG_2672	92	VFG050581	160	160	82.5	91.9	ACICU_RS16840	prepilin-type N-terminal cleavage/methylation domain-containing protein	TFP	Adherence	ComP_DUS (PF16732) Type IV minor pilin ComP, DNA uptake sequence receptor; N_methyl (PF07963) Prokaryotic N-terminal methylation motif
OG_5588	92	VFG050595	141	141	87.9	95.7	pilE	type IV pilin protein	TFP	Adherence	ComP_DUS (PF16732) Type IV minor pilin ComP, DNA uptake sequence receptor; N_methyl (PF07963) Prokaryotic N-terminal methylation motif
OG_5585	26	VFG050443	144	145	88.3	93.1	pilA	pilin	TFP	Adherence	Pilin (PF00114) Pilin (bacterial filament); N_methyl (PF07963) Prokaryotic N-terminal methylation motif
OG_6718	38	VFG050527	166	186	40.9	60.2	pilV	type IV pilus modification protein PilV	TFP	Adherence	-
OG_6717	38	VFG050540	345	333	38.7	56	pilW	PilW family protein	TFP	Adherence	PilW (PF16074) Type IV Pilus-assembly protein W; N_methyl (PF07963) Prokaryotic N-terminal methylation motif
OG_6715	38	VFG050581	158	160	43.1	59.4	ACICU_RS16840	prepilin-type N-terminal cleavage/methylation domain-containing protein	TFP	Adherence	ComP_DUS (PF16732) Type IV minor pilin ComP, DNA uptake sequence receptor; N_methyl (PF07963) Prokaryotic N-terminal methylation motif
OG_5554	27	VFG050595	140	141	49.3	64	pilE	type IV pilin protein	TFP	Adherence	ComP_DUS (PF16732) Type IV minor pilin ComP, DNA uptake sequence receptor; N_methyl (PF07963) Prokaryotic N-terminal methylation motif
OG_5551	27	VFG050527	165	186	39	55.9	pilV	type IV pilus modification protein PilV	TFP	Adherence	-
OG_5042	2	VFG050514	148	157	75.9	84.8	fimU	GspH/FimT family pseudopilin	TFP	Adherence	-
OG_4252	18	VFG050372	708	721	87.5	92.5	pilQ	type IV pilus secretin PilQ	TFP	Adherence	Secretin (PF00263) Bacterial type II and III secretion system protein; Secretin_N (PF03958) Bacterial type II/III secretion system short domain; STN (PF07660) Secretin and TonB N terminus short domain; AMIN (PF11741) AMIN domain
OG_4251	38	VFG050595	154	141	44.5	61.6	pilE	type IV pilin protein	TFP	Adherence	ComP_DUS (PF16732) Type IV minor pilin ComP, DNA uptake sequence receptor; N_methyl (PF07963) Prokaryotic N-terminal methylation motif
OG_3935	25	VFG050443	145	145	78.6	86.9	pilA	pilin	TFP	Adherence	Pilin (PF00114) Pilin (bacterial filament); N_methyl (PF07963) Prokaryotic N-terminal methylation motif
OG_3779	27	VFG050540	305	333	30.8	49.1	pilW	PilW family protein	TFP	Adherence	PilW (PF16074) Type IV Pilus-assembly protein W; N_methyl (PF07963) Prokaryotic N-terminal methylation motif
OG_2123	38	VFG050514	146	157	35.9	62.2	fimU	GspH/FimT family pseudopilin	TFP	Adherence	N_methyl (PF07963) Prokaryotic N-terminal methylation motif; GspH (PF12019) Type II transport protein GspH
OG_1940	27	VFG050567	1203	1284	31.4	46.5	pilY1	VWA domain-containing protein	TFP	Adherence	Neisseria_PilC (PF05567) Neisseria PilC beta-propeller domain
OG_12441	36	VFG050567	1225	1284	31.1	45.5	pilY1	VWA domain-containing protein	TFP	Adherence	Neisseria_PilC (PF05567) Neisseria PilC beta-propeller domain
OG_11640	1	VFG050514	153	157	79.6	85.4	fimU	GspH/FimT family pseudopilin	TFP	Adherence	N_methyl (PF07963) Prokaryotic N-terminal methylation motif
OG_10268	1	VFG050640	123	120	83.2	94.1	pilH	response regulator	TFP	Adherence	Response_reg (PF00072) Response regulator receiver domain
OG_202	157	VFG050428	453	454	89.7	92.7	fimV	hypothetical protein	TFP	Adherence	-
OG_1938	157	VFG050313	352	352	99.1	99.7	pilM	pilus assembly protein PilM	TFP	Adherence	PilM_2 (PF11104) Type IV pilus assembly protein PilM;; FtsA (PF14450) Cell division protein FtsA
OG_743	157	VFG050328	214	213	90.7	93.9	pilN	PilN domain-containing protein	TFP	Adherence	PilN (PF05137) Fimbrial assembly protein (PilN)
OG_3775	157	VFG050357	175	175	97.1	98.9	pilP	pilus assembly protein PilP	TFP	Adherence	PilP (PF04351) Pilus assembly protein, PilP
OG_13667	157	VFG050414	266	266	98.1	98.9	pilF	type IV pilus biogenesis/stability protein PilW	TFP	Adherence	TPR_16 (PF13432) Tetratricopeptide repeat; TPR_2 (PF07719) Tetratricopeptide repeat; TPR_8 (PF13181) Tetratricopeptide repeat; TPR_1 (PF00515) Tetratricopeptide repeat; TPR_14 (PF13428) Tetratricopeptide repeat; TPR_19 (PF14559) Tetratricopeptide repeat; TPR_17 (PF13431) Tetratricopeptide repeat; TPR_12 (PF13424) Tetratricopeptide repeat; TPR_11 (PF13414) TPR repeat; TPR_9 (PF13371) Tetratricopep…
OG_1437	157	VFG050685	522	522	93.7	96.7	pilS	PAS domain-containing sensor histidine kinase	TFP	Adherence	HATPase_c (PF02518) Histidine kinase-, DNA gyrase B-, and HSP90-like ATPase; HisKA (PF00512) His Kinase A (phospho-acceptor) domain; PAS_7 (PF12860) PAS fold; PAS (PF00989) PAS fold
OG_3690	157	VFG050699	473	473	94.7	97.5	pilR	sigma-54 dependent transcriptional regulator	TFP	Adherence	Sigma54_activat (PF00158) Sigma-54 interaction domain; Sigma54_activ_2 (PF14532) Sigma-54 interaction domain; Response_reg (PF00072) Response regulator receiver domain; HTH_8 (PF02954) Bacterial regulatory protein, Fis family; AAA_16 (PF13191) AAA ATPase domain; AAA_5 (PF07728) AAA domain (dynein-related subfamily)
OG_2588	157	VFG050499	384	384	95.1	98.4	tsaP	LysM peptidoglycan-binding domain-containing protein	TFP	Adherence	LysM (PF01476) LysM domain
OG_12936	157	VFG050386	355	345	99.7	100	pilT	type IV pilus twitching motility protein PilT	TFP	Adherence	T2SSE (PF00437) Type II/IV secretion system protein; AAA_16 (PF13191) AAA ATPase domain
OG_12993	157	VFG050400	372	372	98.4	99.7	pilU	PilT/PilU family type 4a pilus ATPase	TFP	Adherence	T2SSE (PF00437) Type II/IV secretion system protein
OG_440	157	VFG050670	693	692	82.4	89.9	pilJ	methyl-accepting chemotaxis protein	TFP	Adherence	MCPsignal (PF00015) Methyl-accepting chemotaxis protein (MCP) signalling domain
OG_2358	155	VFG001234	274	264	28.2	45.5	chpD	probable transcriptional regulator	Type IV pili	Adherence	HTH_18 (PF12833) Helix-turn-helix domain; AraC_binding (PF02311) AraC-like ligand binding domain; HTH_AraC (PF00165) Bacterial regulatory helix-turn-helix proteins, AraC family
OG_1263	156	VFG001231	1507	2472	44.7	61.7	chpA	still frameshift probable component of chemotactic signal transduction system	Type IV pili	Adherence	Hpt (PF01627) Hpt domain; Response_reg (PF00072) Response regulator receiver domain; CheW (PF01584) CheW-like domain; HATPase_c (PF02518) Histidine kinase-, DNA gyrase B-, and HSP90-like ATPase
OG_8232	9	VFG010455	149	137	42.9	53.2	pilE/pilA	type IV pilus assembly protein, major pilin	Type IV pili	Adherence	Pilin (PF00114) Pilin (bacterial filament); N_methyl (PF07963) Prokaryotic N-terminal methylation motif
OG_7458	18	VFG010455	147	137	43.4	53.8	pilE/pilA	type IV pilus assembly protein, major pilin	Type IV pili	Adherence	Pilin (PF00114) Pilin (bacterial filament); N_methyl (PF07963) Prokaryotic N-terminal methylation motif
OG_6719	15	VFG000221	142	170	42.6	60.7	pilE	Type IV pilus major pilin subunit PilE	Type IV pili	Adherence	Pilin (PF00114) Pilin (bacterial filament); N_methyl (PF07963) Prokaryotic N-terminal methylation motif
OG_5547	27	VFG000221	160	170	37.5	48.9	pilE	Type IV pilus major pilin subunit PilE	Type IV pili	Adherence	Pilin (PF00114) Pilin (bacterial filament); N_methyl (PF07963) Prokaryotic N-terminal methylation motif
OG_4643	15	VFG000221	153	170	38.6	57.6	pilE	Type IV pilus major pilin subunit PilE	Type IV pili	Adherence	Pilin (PF00114) Pilin (bacterial filament); N_methyl (PF07963) Prokaryotic N-terminal methylation motif
OG_4177	9	VFG000221	142	170	43.9	63.2	pilE	Type IV pilus major pilin subunit PilE	Type IV pili	Adherence	N_methyl (PF07963) Prokaryotic N-terminal methylation motif; Pilin (PF00114) Pilin (bacterial filament)
OG_12649	1	VFG000221	171	170	41.1	57.1	pilE	Type IV pilus major pilin subunit PilE	Type IV pili	Adherence	Pilin (PF00114) Pilin (bacterial filament); N_methyl (PF07963) Prokaryotic N-terminal methylation motif
OG_10078	2	VFG002425	145	172	46.8	59.7	pilA	type IV fimbrial pilin protein	Type IV pili	Adherence	Pilin (PF00114) Pilin (bacterial filament); N_methyl (PF07963) Prokaryotic N-terminal methylation motif
OG_13035	157	VFG042734	235	214	54.6	75.5	vfr	cAMP-regulatory protein	Type IV pili	Adherence	cNMP_binding (PF00027) Cyclic nucleotide-binding domain; HTH_Crp_2 (PF13545) Crp-like helix-turn-helix domain; Crp (PF00325) Bacterial regulatory proteins, crp family
OG_3473	157	VFG013948	113	118	38.5	64.1	pilZ	type 4 fimbrial biogenesis protein PilZ	Type IV pili	Adherence	PilZ (PF07238) PilZ domain
OG_12948	157	VFG043648	288	334	31.8	53.6	rpoS	RNA polymerase sigma factor RpoS	Type IV pili	Adherence	Sigma70_r2 (PF04542) Sigma-70 region 2; Sigma70_r4 (PF04545) Sigma-70, region 4; Sigma70_r1_2 (PF00140) Sigma-70 factor, region 1.2
OG_13478	157	VFG042739	274	259	39.1	60.2	crc	catabolite repression control protein	Type IV pili	Adherence	Exo_endo_phos (PF03372) Endonuclease/Exonuclease/phosphatase family
OG_13171	157	VFG001214	497	445	37.5	56.5	pilR	two-component response regulator PilR	Type IV pili	Adherence	Sigma54_activat (PF00158) Sigma-54 interaction domain; Response_reg (PF00072) Response regulator receiver domain; Sigma54_activ_2 (PF14532) Sigma-54 interaction domain; HTH_8 (PF02954) Bacterial regulatory protein, Fis family; AAA_5 (PF07728) AAA domain (dynein-related subfamily)
OG_2552	157	VFG042736	482	497	50.4	68.2	rpoN	RNA polymerase factor sigma-54	Type IV pili	Adherence	Sigma54_DBD (PF04552) Sigma-54, DNA binding domain; Sigma54_CBD (PF04963) Sigma-54 factor, core binding domain; Sigma54_AID (PF00309) Sigma-54 factor, Activator interacting domain (AID)
OG_386	149	VFG049144	1036	1048	49.4	68.9	acrB	acriflavine resistance protein B	AcrAB	Antimicrobial activity/Competitive advantage	ACR_tran (PF00873) AcrB/AcrD/AcrF family; MMPL (PF03176) MMPL family
OG_639	137	VFG049133	374	397	45.8	68.4	acrA	acriflavine resistance protein A	AcrAB	Antimicrobial activity/Competitive advantage	HlyD_D23 (PF16576) Barrel-sandwich domain of CusB or HlyD membrane-fusion; Biotin_lipoyl_2 (PF13533) Biotin-lipoyl like; HlyD_3 (PF13437) HlyD family secretion protein; HlyD (PF00529) HlyD membrane-fusion protein of T1SS
OG_2144	155	VFG049144	1044	1048	45	65.7	acrB	acriflavine resistance protein B	AcrAB	Antimicrobial activity/Competitive advantage	ACR_tran (PF00873) AcrB/AcrD/AcrF family; SecD_SecF (PF02355) Protein export membrane protein
OG_8734	1	VFG049133	395	397	37.6	57	acrA	acriflavine resistance protein A	AcrAB	Antimicrobial activity/Competitive advantage	HlyD_D23 (PF16576) Barrel-sandwich domain of CusB or HlyD membrane-fusion; Biotin_lipoyl_2 (PF13533) Biotin-lipoyl like; HlyD_3 (PF13437) HlyD family secretion protein; HlyD (PF00529) HlyD membrane-fusion protein of T1SS
OG_4370	5	VFG049144	1033	1048	49.3	69	acrB	acriflavine resistance protein B	AcrAB	Antimicrobial activity/Competitive advantage	ACR_tran (PF00873) AcrB/AcrD/AcrF family; MMPL (PF03176) MMPL family
OG_10730	1	VFG049144	1033	1048	47.7	68.9	acrB	acriflavine resistance protein B	AcrAB	Antimicrobial activity/Competitive advantage	ACR_tran (PF00873) AcrB/AcrD/AcrF family; MMPL (PF03176) MMPL family
OG_10729	1	VFG049133	391	397	34.7	57.7	acrA	acriflavine resistance protein A	AcrAB	Antimicrobial activity/Competitive advantage	HlyD_D23 (PF16576) Barrel-sandwich domain of CusB or HlyD membrane-fusion; Biotin_lipoyl_2 (PF13533) Biotin-lipoyl like; HlyD_3 (PF13437) HlyD family secretion protein; Biotin_lipoyl (PF00364) Biotin-requiring enzyme
OG_10140	1	VFG049144	265	1048	64.4	81.2	acrB	acriflavine resistance protein B	AcrAB	Antimicrobial activity/Competitive advantage	ACR_tran (PF00873) AcrB/AcrD/AcrF family; SecD_SecF (PF02355) Protein export membrane protein
OG_13016	157	VFG049133	416	397	47.1	64.9	acrA	acriflavine resistance protein A	AcrAB	Antimicrobial activity/Competitive advantage	HlyD_D23 (PF16576) Barrel-sandwich domain of CusB or HlyD membrane-fusion; HlyD_3 (PF13437) HlyD family secretion protein; HlyD (PF00529) HlyD membrane-fusion protein of T1SS; Biotin_lipoyl_2 (PF13533) Biotin-lipoyl like
OG_13006	157	VFG049144	1058	1048	59.6	76.8	acrB	acriflavine resistance protein B	AcrAB	Antimicrobial activity/Competitive advantage	ACR_tran (PF00873) AcrB/AcrD/AcrF family; MMPL (PF03176) MMPL family; SecD_SecF (PF02355) Protein export membrane protein
OG_3728	157	VFG049144	1041	1048	24.8	43.8	acrB	acriflavine resistance protein B	AcrAB	Antimicrobial activity/Competitive advantage	ACR_tran (PF00873) AcrB/AcrD/AcrF family; MMPL (PF03176) MMPL family
OG_13261	157	VFG049144	1031	1048	48.8	66.9	acrB	acriflavine resistance protein B	AcrAB	Antimicrobial activity/Competitive advantage	ACR_tran (PF00873) AcrB/AcrD/AcrF family; MMPL (PF03176) MMPL family; SecD_SecF (PF02355) Protein export membrane protein
OG_5473	156	VFG036938	333	384	30.1	48.7	farA	fatty acid efflux system protein FarA	FarAB	Antimicrobial activity/Competitive advantage	HlyD_3 (PF13437) HlyD family secretion protein; Biotin_lipoyl_2 (PF13533) Biotin-lipoyl like; HlyD_D23 (PF16576) Barrel-sandwich domain of CusB or HlyD membrane-fusion; Biotin_lipoyl (PF00364) Biotin-requiring enzyme; HlyD (PF00529) HlyD membrane-fusion protein of T1SS
OG_2403	156	VFG036956	492	508	24.2	42.3	farB	fatty acid efflux system protein FarB	FarAB	Antimicrobial activity/Competitive advantage	MFS_1 (PF07690) Major Facilitator Superfamily
OG_2980	155	VFG036938	381	384	36.9	50.8	farA	fatty acid efflux system protein FarA	FarAB	Antimicrobial activity/Competitive advantage	HlyD_D23 (PF16576) Barrel-sandwich domain of CusB or HlyD membrane-fusion; HlyD_3 (PF13437) HlyD family secretion protein; Biotin_lipoyl_2 (PF13533) Biotin-lipoyl like; HlyD (PF00529) HlyD membrane-fusion protein of T1SS; Biotin_lipoyl (PF00364) Biotin-requiring enzyme
OG_967	149	VFG036938	361	384	35.9	54	farA	fatty acid efflux system protein FarA	FarAB	Antimicrobial activity/Competitive advantage	HlyD_D23 (PF16576) Barrel-sandwich domain of CusB or HlyD membrane-fusion; HlyD_3 (PF13437) HlyD family secretion protein; Biotin_lipoyl_2 (PF13533) Biotin-lipoyl like; HlyD (PF00529) HlyD membrane-fusion protein of T1SS
OG_1046	149	VFG036956	525	508	24.5	40.8	farB	fatty acid efflux system protein FarB	FarAB	Antimicrobial activity/Competitive advantage	MFS_1 (PF07690) Major Facilitator Superfamily
OG_311	136	VFG036938	353	384	33.3	55.6	farA	fatty acid efflux system protein FarA	FarAB	Antimicrobial activity/Competitive advantage	HlyD_3 (PF13437) HlyD family secretion protein; HlyD_D23 (PF16576) Barrel-sandwich domain of CusB or HlyD membrane-fusion; Biotin_lipoyl_2 (PF13533) Biotin-lipoyl like; HlyD (PF00529) HlyD membrane-fusion protein of T1SS
OG_1328	136	VFG036956	515	508	26.1	49.8	farB	fatty acid efflux system protein FarB	FarAB	Antimicrobial activity/Competitive advantage	MFS_1 (PF07690) Major Facilitator Superfamily
OG_2438	102	VFG036938	359	384	37.1	52.7	farA	fatty acid efflux system protein FarA	FarAB	Antimicrobial activity/Competitive advantage	HlyD_D23 (PF16576) Barrel-sandwich domain of CusB or HlyD membrane-fusion; HlyD_3 (PF13437) HlyD family secretion protein; HlyD (PF00529) HlyD membrane-fusion protein of T1SS; Biotin_lipoyl_2 (PF13533) Biotin-lipoyl like; Biotin_lipoyl (PF00364) Biotin-requiring enzyme
OG_2987	10	VFG036956	504	508	27.8	45.1	farB	fatty acid efflux system protein FarB	FarAB	Antimicrobial activity/Competitive advantage	MFS_1 (PF07690) Major Facilitator Superfamily; Sugar_tr (PF00083) Sugar (and other) transporter; MFS_1_like (PF12832) MFS_1 like family
OG_293	90	VFG036956	446	508	24.7	50	farB	fatty acid efflux system protein FarB	FarAB	Antimicrobial activity/Competitive advantage	MFS_1 (PF07690) Major Facilitator Superfamily; Sugar_tr (PF00083) Sugar (and other) transporter
OG_3697	157	VFG036956	463	508	26.2	47.6	farB	fatty acid efflux system protein FarB	FarAB	Antimicrobial activity/Competitive advantage	MFS_1 (PF07690) Major Facilitator Superfamily; MFS_3 (PF05977) Transmembrane secretion effector
OG_13022	157	VFG036956	507	508	41.9	60.3	farB	fatty acid efflux system protein FarB	FarAB	Antimicrobial activity/Competitive advantage	MFS_1 (PF07690) Major Facilitator Superfamily; Sugar_tr (PF00083) Sugar (and other) transporter
OG_2526	157	VFG036938	383	384	46.2	61.6	farA	fatty acid efflux system protein FarA	FarAB	Antimicrobial activity/Competitive advantage	HlyD_3 (PF13437) HlyD family secretion protein; HlyD (PF00529) HlyD membrane-fusion protein of T1SS; HlyD_D23 (PF16576) Barrel-sandwich domain of CusB or HlyD membrane-fusion; Biotin_lipoyl_2 (PF13533) Biotin-lipoyl like; Biotin_lipoyl (PF00364) Biotin-requiring enzyme
OG_13187	157	VFG002301	204	246	33.2	53.7	mig-5	putative carbonic anhydrase	Mig-5	Antimicrobial activity/Competitive advantage	Pro_CA (PF00484) Carbonic anhydrase
OG_2834	157	VFG002301	729	246	36.6	57.3	mig-5	putative carbonic anhydrase	Mig-5	Antimicrobial activity/Competitive advantage	Sulfate_transp (PF00916) Sulfate permease family; Pro_CA (PF00484) Carbonic anhydrase; MFS_MOT1 (PF16983) Molybdate transporter of MFS superfamily
OG_1262	156	VFG036992	1001	1067	28.1	49.3	mtrD	multiple transferable resistance system protein MtrD	MtrCDE	Antimicrobial activity/Competitive advantage	ACR_tran (PF00873) AcrB/AcrD/AcrF family; MMPL (PF03176) MMPL family; SecD_SecF (PF02355) Protein export membrane protein
OG_385	137	VFG036974	262	412	41.2	60.8	mtrC	membrane fusion protein MtrC	MtrCDE	Antimicrobial activity/Competitive advantage	HlyD_D23 (PF16576) Barrel-sandwich domain of CusB or HlyD membrane-fusion; Biotin_lipoyl_2 (PF13533) Biotin-lipoyl like; HlyD_3 (PF13437) HlyD family secretion protein
OG_98	145	VFG037010	465	467	37.7	61.2	mtrE	multidrug efflux pump channel protein MtrE	MtrCDE	Antimicrobial activity/Competitive advantage	OEP (PF02321) Outer membrane efflux protein
OG_1489	85	VFG036992	1042	1067	22.8	43.7	mtrD	multiple transferable resistance system protein MtrD	MtrCDE	Antimicrobial activity/Competitive advantage	ACR_tran (PF00873) AcrB/AcrD/AcrF family
OG_8735	1	VFG037010	465	467	39.4	61.1	mtrE	multidrug efflux pump channel protein MtrE	MtrCDE	Antimicrobial activity/Competitive advantage	OEP (PF02321) Outer membrane efflux protein
OG_7877	4	VFG037010	464	467	40.4	61.4	mtrE	multidrug efflux pump channel protein MtrE	MtrCDE	Antimicrobial activity/Competitive advantage	OEP (PF02321) Outer membrane efflux protein
OG_7071	2	VFG037010	482	467	39	59.7	mtrE	multidrug efflux pump channel protein MtrE	MtrCDE	Antimicrobial activity/Competitive advantage	OEP (PF02321) Outer membrane efflux protein
OG_5901	1	VFG036992	1052	1067	24.7	45	mtrD	multiple transferable resistance system protein MtrD	MtrCDE	Antimicrobial activity/Competitive advantage	ACR_tran (PF00873) AcrB/AcrD/AcrF family
OG_4736	3	VFG036974	387	412	37.7	58.8	mtrC	membrane fusion protein MtrC	MtrCDE	Antimicrobial activity/Competitive advantage	HlyD_D23 (PF16576) Barrel-sandwich domain of CusB or HlyD membrane-fusion; Biotin_lipoyl_2 (PF13533) Biotin-lipoyl like; HlyD_3 (PF13437) HlyD family secretion protein; Biotin_lipoyl (PF00364) Biotin-requiring enzyme; HlyD (PF00529) HlyD membrane-fusion protein of T1SS
OG_4089	11	VFG037010	493	467	39.3	58.8	mtrE	multidrug efflux pump channel protein MtrE	MtrCDE	Antimicrobial activity/Competitive advantage	OEP (PF02321) Outer membrane efflux protein
OG_392	108	VFG036992	1048	1067	22.1	43.1	mtrD	multiple transferable resistance system protein MtrD	MtrCDE	Antimicrobial activity/Competitive advantage	ACR_tran (PF00873) AcrB/AcrD/AcrF family
OG_2820	13	VFG036992	1044	1067	23.2	43.7	mtrD	multiple transferable resistance system protein MtrD	MtrCDE	Antimicrobial activity/Competitive advantage	ACR_tran (PF00873) AcrB/AcrD/AcrF family
OG_10469	5	VFG036974	395	412	38	57.9	mtrC	membrane fusion protein MtrC	MtrCDE	Antimicrobial activity/Competitive advantage	HlyD_D23 (PF16576) Barrel-sandwich domain of CusB or HlyD membrane-fusion; Biotin_lipoyl_2 (PF13533) Biotin-lipoyl like; HlyD_3 (PF13437) HlyD family secretion protein; Biotin_lipoyl (PF00364) Biotin-requiring enzyme
OG_10440	5	VFG037010	465	467	39.4	60.8	mtrE	multidrug efflux pump channel protein MtrE	MtrCDE	Antimicrobial activity/Competitive advantage	OEP (PF02321) Outer membrane efflux protein
OG_2324	157	VFG037010	484	467	40.7	61.8	mtrE	multidrug efflux pump channel protein MtrE	MtrCDE	Antimicrobial activity/Competitive advantage	OEP (PF02321) Outer membrane efflux protein
OG_3771	157	VFG036992	1052	1067	24.3	44.5	mtrD	multiple transferable resistance system protein MtrD	MtrCDE	Antimicrobial activity/Competitive advantage	ACR_tran (PF00873) AcrB/AcrD/AcrF family
OG_2562	157	VFG037010	468	467	29	51	mtrE	multidrug efflux pump channel protein MtrE	MtrCDE	Antimicrobial activity/Competitive advantage	OEP (PF02321) Outer membrane efflux protein
OG_4091	11	VFG037705	393	406	42	62.6	adeF	membrane-fusion protein	AdeFGH efflux pump	Biofilm	HlyD_D23 (PF16576) Barrel-sandwich domain of CusB or HlyD membrane-fusion; Biotin_lipoyl_2 (PF13533) Biotin-lipoyl like; HlyD_3 (PF13437) HlyD family secretion protein; Biotin_lipoyl (PF00364) Biotin-requiring enzyme
OG_4090	11	VFG037720	1054	1059	59.2	75.2	adeG	cation/multidrug efflux pump	AdeFGH efflux pump	Biofilm	ACR_tran (PF00873) AcrB/AcrD/AcrF family; MMPL (PF03176) MMPL family
OG_3378	157	VFG037735	482	482	98.5	99	adeH	outer membrane protein	AdeFGH efflux pump	Biofilm	OEP (PF02321) Outer membrane efflux protein
OG_541	157	VFG037720	1059	1059	99.7	100	adeG	cation/multidrug efflux pump	AdeFGH efflux pump	Biofilm	ACR_tran (PF00873) AcrB/AcrD/AcrF family; MMPL (PF03176) MMPL family; SecD_SecF (PF02355) Protein export membrane protein
OG_1022	157	VFG037705	406	406	98	99.3	adeF	membrane-fusion protein	AdeFGH efflux pump	Biofilm	Biotin_lipoyl_2 (PF13533) Biotin-lipoyl like; HlyD_D23 (PF16576) Barrel-sandwich domain of CusB or HlyD membrane-fusion; HlyD_3 (PF13437) HlyD family secretion protein; HlyD (PF00529) HlyD membrane-fusion protein of T1SS
OG_2840	54	VFG014950	383	474	37.8	55.3	mucD	serine protease MucD precursor	Alginate	Biofilm	Trypsin_2 (PF13365) Trypsin-like peptidase domain; Trypsin (PF00089) Trypsin; PDZ_2 (PF13180) PDZ domain; PDZ_6 (PF17820) PDZ domain; PDZ (PF00595) PDZ domain
OG_13123	157	VFG014984	391	389	56.6	73.2	algW	AlgW protein	Alginate	Biofilm	Trypsin_2 (PF13365) Trypsin-like peptidase domain; PDZ_2 (PF13180) PDZ domain; Trypsin (PF00089) Trypsin; PDZ_6 (PF17820) PDZ domain; PDZ (PF00595) PDZ domain
OG_3756	157	VFG014893	445	868	27.3	44.8	algC	phosphomannomutase AlgC	Alginate	Biofilm	PGM_PMM_I (PF02878) Phosphoglucomutase/phosphomannomutase, alpha/beta/alpha domain I; PGM_PMM_III (PF02880) Phosphoglucomutase/phosphomannomutase, alpha/beta/alpha domain III; PGM_PMM_II (PF02879) Phosphoglucomutase/phosphomannomutase, alpha/beta/alpha domain II; PGM_PMM_IV (PF00408) Phosphoglucomutase/phosphomannomutase, C-terminal domain
OG_2340	157	VFG014950	458	474	41.7	67	mucD	serine protease MucD precursor	Alginate	Biofilm	Trypsin_2 (PF13365) Trypsin-like peptidase domain; PDZ_2 (PF13180) PDZ domain; PDZ_6 (PF17820) PDZ domain; PDZ (PF00595) PDZ domain; Trypsin (PF00089) Trypsin; Peptidase_S46 (PF10459) Peptidase S46; Tricorn_PDZ (PF14685) Tricorn protease PDZ domain
OG_917	157	VFG000120	379	358	36.8	56.9	algZ	sigma factor AlgU	Alginate	Biofilm	His_kinase (PF06580) Histidine kinase
OG_13573	157	VFG015000	451	450	43.2	64.8	mucP	metalloprotease protease	Alginate	Biofilm	Peptidase_M50 (PF02163) Peptidase family M50; PDZ_2 (PF13180) PDZ domain; PDZ (PF00595) PDZ domain; PDZ_6 (PF17820) PDZ domain; Tricorn_PDZ (PF14685) Tricorn protease PDZ domain
OG_3591	157	VFG014893	472	868	32.9	55.9	algC	phosphomannomutase AlgC	Alginate	Biofilm	PGM_PMM_I (PF02878) Phosphoglucomutase/phosphomannomutase, alpha/beta/alpha domain I; PGM_PMM_II (PF02879) Phosphoglucomutase/phosphomannomutase, alpha/beta/alpha domain II; PGM_PMM_III (PF02880) Phosphoglucomutase/phosphomannomutase, alpha/beta/alpha domain III; PGM_PMM_IV (PF00408) Phosphoglucomutase/phosphomannomutase, C-terminal domain
OG_916	157	VFG000119	246	248	46.2	69.9	algR	alginate biosynthesis regulatory protein AlgR	Alginate	Biofilm	Response_reg (PF00072) Response regulator receiver domain; LytTR (PF04397) LytTr DNA-binding domain
OG_1	153	VFG037638	2593	2022	36.3	53.1	bap	biofilm-associated protein	Bap	Biofilm	DUF4998 (PF16389) Domain of unknown function; EF-hand_5 (PF13202) EF hand; Big_9 (PF17963) Bacterial Ig domain; Cadherin_5 (PF17892) Cadherin-like domain
OG_5	151	VFG037612	819	832	28.1	45.2	csuD	Csu pilus usher protein CsuD	Csu fimbriae	Biofilm	Usher (PF00577) Outer membrane usher protein; PapC_C (PF13953) PapC C-terminal domain
OG_2380	155	VFG037560	178	178	99.4	99.4	csuA/B	Csu pilus major pilin subunit CsuA/B	Csu fimbriae	Biofilm	SCPU (PF05229) Spore Coat Protein U domain
OG_452	153	VFG037586	172	172	86.6	93.6	csuB	Csu pilus subunit CsuB	Csu fimbriae	Biofilm	SCPU (PF05229) Spore Coat Protein U domain
OG_2381	155	VFG037599	277	277	94.9	98.6	csuC	Csu pilus chaperone protein CsuC	Csu fimbriae	Biofilm	PapD_N (PF00345) Pili and flagellar-assembly chaperone, PapD N-terminal domain
OG_2110	156	VFG037612	687	832	96.7	99	csuD	Csu pilus usher protein CsuD	Csu fimbriae	Biofilm	Usher (PF00577) Outer membrane usher protein; PapC_C (PF13953) PapC C-terminal domain
OG_5286	156	VFG037625	339	339	94.7	97.9	csuE	Csu pilus tip adhesin CsuE	Csu fimbriae	Biofilm	SCPU (PF05229) Spore Coat Protein U domain
OG_2637	12	VFG037612	765	832	24.8	42.6	csuD	Csu pilus usher protein CsuD	Csu fimbriae	Biofilm	Usher (PF00577) Outer membrane usher protein; PapC_N (PF13954) PapC N-terminal domain
OG_3216	3	VFG037612	317	832	31.6	48.8	csuD	Csu pilus usher protein CsuD	Csu fimbriae	Biofilm	-
OG_842	156	VFG037692	154	154	89	94.8	pgaD	poly-beta-1,6-N-acetyl-D-glucosamine biosynthesis protein PgaD	PNAG	Biofilm	PgaD (PF13994) PgaD-like protein
OG_257	155	VFG037678	416	415	27.9	48.2	pgaC	poly-beta-1,6 N-acetyl-D-glucosamine synthase	PNAG	Biofilm	Glyco_tranf_2_3 (PF13641) Glycosyltransferase like family 2; Glycos_transf_2 (PF00535) Glycosyl transferase family 2; Glyco_trans_2_3 (PF13632) Glycosyl transferase family group 2; Glyco_transf_21 (PF13506) Glycosyl transferase family 21; Glyco_tranf_2_2 (PF10111) Glycosyltransferase like family 2; Chitin_synth_2 (PF03142) Chitin synthase
OG_841	157	VFG037664	609	609	87.2	94.3	pgaB	poly-beta-1,6-N-acetyl-D-glucosamine N-deacetylase PgaB	PNAG	Biofilm	Polysacc_deac_1 (PF01522) Polysaccharide deacetylase; GHL13 (PF14883) Hypothetical glycosyl hydrolase family 13
OG_2387	157	VFG037678	415	415	96.1	98.6	pgaC	poly-beta-1,6 N-acetyl-D-glucosamine synthase	PNAG	Biofilm	Glyco_tranf_2_3 (PF13641) Glycosyltransferase like family 2; Glycos_transf_2 (PF00535) Glycosyl transferase family 2; Glyco_trans_2_3 (PF13632) Glycosyl transferase family group 2; Glyco_transf_21 (PF13506) Glycosyl transferase family 21; Chitin_synth_2 (PF03142) Chitin synthase; Glyco_tranf_2_2 (PF10111) Glycosyltransferase like family 2
OG_13218	157	VFG037678	418	415	53	73.2	pgaC	poly-beta-1,6 N-acetyl-D-glucosamine synthase	PNAG	Biofilm	Glyco_tranf_2_3 (PF13641) Glycosyltransferase like family 2; Glycos_transf_2 (PF00535) Glycosyl transferase family 2; Glyco_trans_2_3 (PF13632) Glycosyl transferase family group 2; Glyco_transf_21 (PF13506) Glycosyl transferase family 21; Chitin_synth_2 (PF03142) Chitin synthase
OG_13332	157	VFG037664	664	609	33.8	51.6	pgaB	poly-beta-1,6-N-acetyl-D-glucosamine N-deacetylase PgaB	PNAG	Biofilm	GHL13 (PF14883) Hypothetical glycosyl hydrolase family 13; Polysacc_deac_1 (PF01522) Polysaccharide deacetylase
OG_3850	138	VFG038191	183	188	94	100	abaI	N-acyl-L-homoserine lactone synthetase	Quorom sensing	Biofilm	Autoind_synth (PF00765) Autoinducer synthase; Acetyltransf_5 (PF13444) Acetyltransferase (GNAT) domain
OG_2759	126	VFG038205	238	238	92.9	97.9	abaR	DNA-binding HTH domain-containing protein	Quorom sensing	Biofilm	Autoind_bind (PF03472) Autoinducer binding domain; GerE (PF00196) Bacterial regulatory proteins, luxR family; Sigma70_r4_2 (PF08281) Sigma-70, region 4
OG_5305	148	VFG043626	244	233	42	63.7	mrkB	fimbrial chaperone protein mrkB precursor	Type 3 fimbriae	Biofilm	PapD_N (PF00345) Pili and flagellar-assembly chaperone, PapD N-terminal domain; PapD_C (PF02753) Pili assembly chaperone PapD, C-terminal domain
OG_3932	148	VFG043625	852	828	37.6	57.7	mrkC	fimbrial biogenesis outer membrane usher protein mrkC precursor	Type 3 fimbriae	Biofilm	Usher (PF00577) Outer membrane usher protein; PapC_N (PF13954) PapC N-terminal domain; PapC_C (PF13953) PapC C-terminal domain
OG_1052	144	VFG043624	336	331	31.3	49.9	mrkD	fimbrial adhesin protein precursor MrkD	Type 3 fimbriae	Biofilm	Fimbrial (PF00419) Fimbrial protein
OG_7758	4	VFG043624	338	331	32.8	49.1	mrkD	fimbrial adhesin protein precursor MrkD	Type 3 fimbriae	Biofilm	Fimbrial (PF00419) Fimbrial protein
OG_49	157	VFG043625	845	828	36	57	mrkC	fimbrial biogenesis outer membrane usher protein mrkC precursor	Type 3 fimbriae	Biofilm	Usher (PF00577) Outer membrane usher protein; PapC_N (PF13954) PapC N-terminal domain; PapC_C (PF13953) PapC C-terminal domain
OG_315	157	VFG043624	339	331	31.6	54	mrkD	fimbrial adhesin protein precursor MrkD	Type 3 fimbriae	Biofilm	Fimbrial (PF00419) Fimbrial protein
OG_5531	156	VFG002440	216	223	30.5	50.8	bprB	two-component response regulator	Bsa T3SS	Effector delivery system	Response_reg (PF00072) Response regulator receiver domain; GerE (PF00196) Bacterial regulatory proteins, luxR family; Sigma70_r4_2 (PF08281) Sigma-70, region 4
OG_7178	4	VFG001835	913	783	34	54.9	icmO/dotL	Dot/Icm type IV secretion system coupling protein IcmO/DotL	Dot/Icm	Effector delivery system	TrwB_AAD_bind (PF10412) Type IV secretion-system coupling protein DNA-binding domain
OG_7167	4	VFG001849	449	377	34.4	54.3	dotB	Dot/Icm type IV secretion system ATPase DotB	Dot/Icm	Effector delivery system	T2SSE (PF00437) Type II/IV secretion system protein
OG_6380	5	VFG001835	930	783	35.6	51.8	icmO/dotL	Dot/Icm type IV secretion system coupling protein IcmO/DotL	Dot/Icm	Effector delivery system	-
OG_6379	5	VFG001844	1060	1009	27.5	48.5	icmB/dotO	Dot/Icm type IV secretion system protein IcmB/DotO	Dot/Icm	Effector delivery system	-
OG_6372	5	VFG001838	315	360	31.9	50.8	icmK/dotH	Dot/Icm type IV secretion system outer membrane subcomplex protein IcmK/DotH	Dot/Icm	Effector delivery system	T4BSS_DotH_IcmK (PF12293) Putative outer membrane core complex of type IVb secretion
OG_6367	5	VFG001848	269	303	26.9	48.2	dotC	Dot/Icm type IV secretion system outer membrane subcomplex protein DotC	Dot/Icm	Effector delivery system	T4SS_TraI (PF16932) Type IV secretory system, conjugal DNA-protein transfer
OG_6366	5	VFG001849	431	377	37.8	55.8	dotB	Dot/Icm type IV secretion system ATPase DotB	Dot/Icm	Effector delivery system	T2SSE (PF00437) Type II/IV secretion system protein
OG_10747	2	VFG001838	376	360	28.8	43	icmK/dotH	Dot/Icm type IV secretion system outer membrane subcomplex protein IcmK/DotH	Dot/Icm	Effector delivery system	T4BSS_DotH_IcmK (PF12293) Putative outer membrane core complex of type IVb secretion
OG_7177	4	VFG039106	1088	1003	26.7	46.8	icmB/dotO	Type IVB secretion system protein IcmB	Dot/Icm T4SS	Effector delivery system	-
OG_7172	4	VFG039136	368	351	34.6	48.5	icmK/dotH	Type IVB secretion system protein IcmK/DotH, outer membrane protein of core-transmembrane complex	Dot/Icm T4SS	Effector delivery system	T4BSS_DotH_IcmK (PF12293) Putative outer membrane core complex of type IVb secretion
OG_7168	4	VFG039191	277	274	28.7	50.9	dotC	Type IVB secretion system protein DotC, outer membrane lipoprotein of core-transmembrane complex	Dot/Icm T4SS	Effector delivery system	T4SS_TraI (PF16932) Type IV secretory system, conjugal DNA-protein transfer
OG_10759	2	VFG039196	429	372	34	52.7	dotB	Type IVB secretion system Dot/Icm ATPase DotB	Dot/Icm T4SS	Effector delivery system	T2SSE (PF00437) Type II/IV secretion system protein
OG_10758	2	VFG039191	272	274	28.7	51.9	dotC	Type IVB secretion system protein DotC, outer membrane lipoprotein of core-transmembrane complex	Dot/Icm T4SS	Effector delivery system	T4SS_TraI (PF16932) Type IV secretory system, conjugal DNA-protein transfer
OG_10740	2	VFG039106	1090	1003	27.5	46.5	icmB/dotO	Type IVB secretion system protein IcmB	Dot/Icm T4SS	Effector delivery system	-
OG_10738	2	VFG039156	912	792	29.8	51.2	icmO/dotL	Type IVB secretion system protein IcmO/DotL,an inner membrane ATPase of the type IV coupling protein complex	Dot/Icm T4SS	Effector delivery system	-
OG_1447	153	VFG041304	185	188	37.1	50	lirB	Dot/Icm type IV secretion system effector LirB	Dot/Icm T4SS secreted effectors	Effector delivery system	Pro_isomerase (PF00160) Cyclophilin type peptidyl-prolyl cis-trans isomerase/CLD
OG_1504	23	VFG045567	411	312	29.3	48.5	LPG_RS11920	Dot/Icm type IV secretion system effector	Dot/Icm T4SS secreted effectors	Effector delivery system	HipA_C (PF07804) HipA-like C-terminal domain; Couple_hipA (PF13657) HipA N-terminal domain
OG_9714	1	VFG010515	285	495	39.6	60.4	lidL	Dot/Icm type IV secretion system effector LidL	Dot/Icm T4SS secreted effectors	Effector delivery system	Sel1 (PF08238) Sel1 repeat
OG_6116	4	VFG010515	246	495	42.3	62.2	lidL	Dot/Icm type IV secretion system effector LidL	Dot/Icm T4SS secreted effectors	Effector delivery system	Sel1 (PF08238) Sel1 repeat; TPR_16 (PF13432) Tetratricopeptide repeat
OG_4301	8	VFG010515	266	495	37.3	58	lidL	Dot/Icm type IV secretion system effector LidL	Dot/Icm T4SS secreted effectors	Effector delivery system	Sel1 (PF08238) Sel1 repeat; TPR_6 (PF13174) Tetratricopeptide repeat; TPR_7 (PF13176) Tetratricopeptide repeat
OG_4034	5	VFG010515	241	495	34.8	55.4	lidL	Dot/Icm type IV secretion system effector LidL	Dot/Icm T4SS secreted effectors	Effector delivery system	Sel1 (PF08238) Sel1 repeat
OG_4033	4	VFG010515	267	495	37.4	57.9	lidL	Dot/Icm type IV secretion system effector LidL	Dot/Icm T4SS secreted effectors	Effector delivery system	Sel1 (PF08238) Sel1 repeat
OG_3226	8	VFG010515	259	495	44.3	65.2	lidL	Dot/Icm type IV secretion system effector LidL	Dot/Icm T4SS secreted effectors	Effector delivery system	Sel1 (PF08238) Sel1 repeat
OG_2165	23	VFG010515	259	495	44.8	66.2	lidL	Dot/Icm type IV secretion system effector LidL	Dot/Icm T4SS secreted effectors	Effector delivery system	Sel1 (PF08238) Sel1 repeat; TPR_6 (PF13174) Tetratricopeptide repeat
OG_10972	2	VFG010515	259	495	42.6	61.6	lidL	Dot/Icm type IV secretion system effector LidL	Dot/Icm T4SS secreted effectors	Effector delivery system	Sel1 (PF08238) Sel1 repeat
OG_2354	157	VFG045607	240	244	38.6	59.2	LPG_RS14840	Dot/Icm type IV secretion system effector	Dot/Icm T4SS secreted effectors	Effector delivery system	Methyltrans_RNA (PF04452) RNA methyltransferase
OG_13352	157	VFG045566	148	147	52.7	72.6	LPG_RS11860	Dot/Icm type IV secretion system effector	Dot/Icm T4SS secreted effectors	Effector delivery system	YqeY (PF09424) Yqey-like protein
OG_10864	3	VFG022280	497	393	26	45.3	cyp143	cytochrome P450 Cyp143	ESX-5	Effector delivery system	p450 (PF00067) Cytochrome P450
OG_10593	5	VFG022280	463	393	24.2	43.9	cyp143	cytochrome P450 Cyp143	ESX-5	Effector delivery system	p450 (PF00067) Cytochrome P450
OG_185	155	VFG049843	567	570	27	45.8	exlB	hemolysin activator protein	Exolysin	Effector delivery system	ShlB (PF03865) Haemolysin secretion/activation protein ShlB/FhaC/HecB; POTRA_2 (PF08479) POTRA domain, ShlB-type; POTRA_3 (PF17287) POTRA domain
OG_6692	10	VFG041031	358	361	48.7	67.7	PA2359	transcriptional regulator	HSI-3	Effector delivery system	Sigma54_activat (PF00158) Sigma-54 interaction domain; Sigma54_activ_2 (PF14532) Sigma-54 interaction domain; AAA_5 (PF07728) AAA domain (dynein-related subfamily)
OG_3350	157	VFG002059	228	239	35.2	53.9	tagT	type six secretion associated protein TagT, ATP-binding component of ABC transporter	HSI-I	Effector delivery system	ABC_tran (PF00005) ABC transporter; SMC_N (PF02463) RecF/RecN/SMC N terminal domain
OG_8702	1	VFG039872	829	805	29.3	47.6	rvhB4a	type IV secretion system ATPase VirB4	Rvh T4SS	Effector delivery system	CagE_TrbE_VirB (PF03135) CagE, TrbE, VirB family, component of type IV transporter system; AAA_10 (PF12846) AAA-like domain; AAA_22 (PF13401) AAA domain
OG_8699	1	VFG040382	316	334	28.7	50	rvhB11	type IV secretion system ATPase VirB11	Rvh T4SS	Effector delivery system	T2SSE (PF00437) Type II/IV secretion system protein; FtsK_SpoIIIE (PF01580) FtsK/SpoIIIE family
OG_8685	1	VFG039025	667	740	29.8	47.9	virD4	type IV secretion system component VirD4	Rvh T4SS	Effector delivery system	T4SS-DNA_transf (PF02534) Type IV secretory system Conjugative DNA transfer; TraG-D_C (PF12696) TraM recognition site of TraD and TraG; TrwB_AAD_bind (PF10412) Type IV secretion-system coupling protein DNA-binding domain
OG_6960	3	VFG039032	345	332	42.8	61.2	virB11	type IV secretion system ATPase VirB11	Rvh T4SS	Effector delivery system	T2SSE (PF00437) Type II/IV secretion system protein
OG_6952	3	VFG038936	903	801	30.3	49.8	virB4-1	type IV secretion system ATPase VirB4	Rvh T4SS	Effector delivery system	CagE_TrbE_VirB (PF03135) CagE, TrbE, VirB family, component of type IV transporter system
OG_6896	1	VFG039025	824	740	34.2	52.6	virD4	type IV secretion system component VirD4	Rvh T4SS	Effector delivery system	T4SS-DNA_transf (PF02534) Type IV secretory system Conjugative DNA transfer; TraG-D_C (PF12696) TraM recognition site of TraD and TraG; TrwB_AAD_bind (PF10412) Type IV secretion-system coupling protein DNA-binding domain
OG_5847	1	VFG039872	903	805	32.5	50.5	rvhB4a	type IV secretion system ATPase VirB4	Rvh T4SS	Effector delivery system	CagE_TrbE_VirB (PF03135) CagE, TrbE, VirB family, component of type IV transporter system
OG_5839	1	VFG039032	343	332	42	60.1	virB11	type IV secretion system ATPase VirB11	Rvh T4SS	Effector delivery system	T2SSE (PF00437) Type II/IV secretion system protein
OG_3919	4	VFG040262	245	250	29.1	50.4	rvhB9a	type IV secretion system protein VirB9-like conjugal transfer protein precursor	Rvh T4SS	Effector delivery system	CagX (PF03524) Conjugal transfer protein
OG_10649	2	VFG039025	641	740	29.9	48.3	virD4	type IV secretion system component VirD4	Rvh T4SS	Effector delivery system	T4SS-DNA_transf (PF02534) Type IV secretory system Conjugative DNA transfer; TraG-D_C (PF12696) TraM recognition site of TraD and TraG; TrwB_AAD_bind (PF10412) Type IV secretion-system coupling protein DNA-binding domain
OG_10638	2	VFG039872	825	805	25.1	43.1	rvhB4a	type IV secretion system ATPase VirB4	Rvh T4SS	Effector delivery system	CagE_TrbE_VirB (PF03135) CagE, TrbE, VirB family, component of type IV transporter system; AAA_22 (PF13401) AAA domain; AAA_10 (PF12846) AAA-like domain
OG_8252	9	VFG041101	181	161	39.7	56.3	tae4	hypothetical protein	SCI	Effector delivery system	Tae4 (PF14113) Type VI secretion system (T6SS), amidase effector protein 4
OG_5448	156	VFG050787	401	401	98.5	99.8	gspF	general secretion pathway protein F	T2SS	Effector delivery system	T2SSF (PF00482) Type II secretion system (T2SS), protein F
OG_1126	156	VFG050802	171	193	91.5	93.3	gspG	general secretion pathway protein G	T2SS	Effector delivery system	T2SSG (PF08334) Type II secretion system (T2SS), protein G; N_methyl (PF07963) Prokaryotic N-terminal methylation motif
OG_5324	155	VFG050860	319	319	91.8	96.2	gspK	general secretion pathway protein K	T2SS	Effector delivery system	T2SSK (PF03934) Type II secretion system (T2SS), protein K; HHH_3 (PF12836) Helix-hairpin-helix motif
OG_5403	156	VFG050757	496	496	99.4	99.8	gspE1	general secretion pathway protein E	T2SS	Effector delivery system	T2SSE (PF00437) Type II/IV secretion system protein; AAA_16 (PF13191) AAA ATPase domain
OG_2455	157	VFG050832	126	126	95.2	99.2	gspI	general secretion pathway protein I	T2SS	Effector delivery system	T2SSI (PF02501) Type II secretion system (T2SS), protein I; N_methyl (PF07963) Prokaryotic N-terminal methylation motif
OG_3472	157	VFG050817	183	184	96.1	98.9	gspH	general secretion pathway protein H	T2SS	Effector delivery system	N_methyl (PF07963) Prokaryotic N-terminal methylation motif
OG_2366	157	VFG050772	585	585	96.8	98.6	gspE2	putative secretion pathway ATPase	T2SS	Effector delivery system	T2SSE (PF00437) Type II/IV secretion system protein; T2SSE_N (PF05157) Type II secretion system (T2SS), protein E, N-terminal domain; AAA_16 (PF13191) AAA ATPase domain
OG_3386	157	VFG050874	379	379	95	97.9	gspL	general secretion pathway protein L	T2SS	Effector delivery system	GspL_C (PF12693) GspL periplasmic domain; T2SSL (PF05134) Type II secretion system (T2SS), protein L
OG_3387	157	VFG050889	159	159	95.6	98.7	gspM	general secretion pathway protein M	T2SS	Effector delivery system	T2SSM (PF04612) Type II secretion system (T2SS), protein M
OG_2580	157	VFG050742	758	758	96.8	98.9	gspD	general secretion pathway protein D	T2SS	Effector delivery system	Secretin (PF00263) Bacterial type II and III secretion system protein; Secretin_N (PF03958) Bacterial type II/III secretion system short domain
OG_13227	157	VFG050727	279	278	93.5	95.7	gspC	general secretion pathway protein C	T2SS	Effector delivery system	T2SSC (PF11356) Type II secretion system protein C; PDZ_6 (PF17820) PDZ domain; PDZ_2 (PF13180) PDZ domain
OG_13370	157	VFG050712	247	247	97.2	98.8	gspN	type II secretion system protein N	T2SS	Effector delivery system	T2SSN (PF01203) Type II secretion system (T2SS), protein N
OG_13472	156	VFG039491	174	153	35.3	61.7	CBU_1434	Coxiella Dot/Icm type IVB secretion system translocated effector	T4SS secreted effectors	Effector delivery system	DUF150 (PF02576) RimP N-terminal domain; DUF150_C (PF17384) RimP C-terminal SH3 domain
OG_2347	156	VFG045340	181	175	36.3	53	ricA	type IV secretion system effector RicA, Rab2 interacting conserved protein A	T4SS secreted effectors	Effector delivery system	Hexapep (PF00132) Bacterial transferase hexapeptide (six repeats)
OG_3356	154	VFG039691	105	105	46.3	68.4	CBU_2076	Coxiella Dot/Icm type IVB secretion system translocated effector	T4SS secreted effectors	Effector delivery system	-
OG_564	143	VFG045340	201	175	34.8	53.4	ricA	type IV secretion system effector RicA, Rab2 interacting conserved protein A	T4SS secreted effectors	Effector delivery system	Hexapep (PF00132) Bacterial transferase hexapeptide (six repeats); Hexapep_2 (PF14602) Hexapeptide repeat of succinyl-transferase
OG_9329	3	VFG039691	104	105	44.2	68.4	CBU_2076	Coxiella Dot/Icm type IVB secretion system translocated effector	T4SS secreted effectors	Effector delivery system	-
OG_12606	1	VFG039536	249	244	60.8	75.9	CBU_1566	Coxiella Dot/Icm type IVB secretion system translocated effector	T4SS secreted effectors	Effector delivery system	Transcrip_reg (PF01709) Transcriptional regulator
OG_11356	1	VFG039623	292	288	36.7	55.3	CBU_1789	Coxiella Dot/Icm type IVB secretion system translocated effector	T4SS secreted effectors	Effector delivery system	SGL (PF08450) SMP-30/Gluconolactonase/LRE-like region
OG_13654	157	VFG039536	249	244	60.8	75.5	CBU_1566	Coxiella Dot/Icm type IVB secretion system translocated effector	T4SS secreted effectors	Effector delivery system	Transcrip_reg (PF01709) Transcriptional regulator
OG_2370	157	VFG039615	210	205	34	53.1	coxH3	Coxiella Dot/Icm type IVB secretion system translocated effector	T4SS secreted effectors	Effector delivery system	Hydrolase_4 (PF12146) Serine aminopeptidase, S33
OG_3610	157	VFG045340	176	175	49.1	68.9	ricA	type IV secretion system effector RicA, Rab2 interacting conserved protein A	T4SS secreted effectors	Effector delivery system	Hexapep (PF00132) Bacterial transferase hexapeptide (six repeats); Hexapep_2 (PF14602) Hexapeptide repeat of succinyl-transferase
OG_738	157	VFG039430	179	198	39.4	56	CBU_1079	Coxiella Dot/Icm type IVB secretion system translocated effector	T4SS secreted effectors	Effector delivery system	DUF924 (PF06041) Bacterial protein of unknown function (DUF924)
OG_2530	157	VFG039386	151	145	35	59.3	coxH2/rimL	Coxiella Dot/Icm type IVB secretion system translocated effector	T4SS secreted effectors	Effector delivery system	Acetyltransf_1 (PF00583) Acetyltransferase (GNAT) family; Acetyltransf_10 (PF13673) Acetyltransferase (GNAT) domain; Acetyltransf_7 (PF13508) Acetyltransferase (GNAT) domain; FR47 (PF08445) FR47-like protein; Acetyltransf_3 (PF13302) Acetyltransferase (GNAT) domain
OG_1373	105	VFG051084	364	364	95.6	98.1	tssA	type VI secretion system protein TssA	T6SS	Effector delivery system	ImpA_N (PF06812) ImpA, N-terminal, type VI secretion system
OG_4529	108	VFG051028	454	454	98.5	99.1	tssK	type VI secretion system baseplate subunit TssK	T6SS	Effector delivery system	T6SS_VasE (PF05936) Bacterial Type VI secretion, VC_A0110, EvfL, ImpJ, VasE
OG_2479	108	VFG050946	268	268	98.5	98.9	tssL	type IVB secretion system protein TssL	T6SS	Effector delivery system	DotU (PF09850) Type VI secretion system protein DotU
OG_1088	110	VFG050972	297	317	96	98.3	tagX	type VI-associated gene X, peptidoglycan hydrolase	T6SS	Effector delivery system	Peptidase_M15_4 (PF13539) D-alanyl-D-alanine carboxypeptidase
OG_323	138	VFG051070	493	493	99.6	99.8	tssC	type VI secretion system contractile sheath large subunit	T6SS	Effector delivery system	VipB (PF05943) Type VI secretion protein, EvpB/VC_A0108, tail sheath
OG_40	153	VFG050912	1103	1093	96.3	98	vgrG/tssI	type VI secretion system tip protein VgrG	T6SS	Effector delivery system	Phage_GPD (PF05954) Phage late control gene D protein (GPD); DUF2345 (PF10106) Uncharacterized protein conserved in bacteria (DUF2345); T6SS_Vgr (PF13296) Putative type VI secretion system Rhs element Vgr
OG_355	77	VFG050911	1060	1058	89.9	94.1	vgrG/tssI	type VI secretion system tip protein VgrG	T6SS	Effector delivery system	Phage_GPD (PF05954) Phage late control gene D protein (GPD); DUF2345 (PF10106) Uncharacterized protein conserved in bacteria (DUF2345); T6SS_Vgr (PF13296) Putative type VI secretion system Rhs element Vgr
OG_962	82	VFG051098	893	893	97	98.3	clpV/tssH	type VI secretion system ATPase TssH	T6SS	Effector delivery system	AAA_2 (PF07724) AAA domain (Cdc48 subfamily); AAA_lid_9 (PF17871) AAA lid domain; AAA (PF00004) ATPase family associated with various cellular activities (AAA); AAA_5 (PF07728) AAA domain (dynein-related subfamily); ClpB_D2-small (PF10431) C-terminal, D2-small domain, of ClpB protein; AAA_16 (PF13191) AAA ATPase domain; Sigma54_activat (PF00158) Sigma-54 interaction domain; AAA_25 (PF13481) AAA d…
OG_961	70	VFG051000	603	603	97.3	98.5	tssF	type VI secretion system baseplate subunit TssF	T6SS	Effector delivery system	T6SS_TssF (PF05947) Type VI secretion system, TssF
OG_78	54	VFG049917	1631	1402	26.1	40.7	rhs/PAAR	Type VI secretion system protein, PAAR family	T6SS	Effector delivery system	RHS_repeat (PF05593) RHS Repeat; RHS (PF03527) RHS protein
OG_768	84	VFG050959	1279	1274	97.1	98	tssM	type VI secretion system membrane subunit TssM	T6SS	Effector delivery system	IcmF-related (PF06761) Intracellular multiplication and human macrophage-killing; ImcF-related_N (PF14331) ImcF-related N-terminal domain; IcmF_C (PF06744) Type VI secretion protein IcmF C-terminal
OG_75	119	VFG050911	1064	1058	71.2	81	vgrG/tssI	type VI secretion system tip protein VgrG	T6SS	Effector delivery system	Phage_GPD (PF05954) Phage late control gene D protein (GPD); DUF2345 (PF10106) Uncharacterized protein conserved in bacteria (DUF2345); T6SS_Vgr (PF13296) Putative type VI secretion system Rhs element Vgr
OG_6622	5	VFG050910	927	948	83.7	90.5	vgrG/tssI	type VI secretion system tip protein VgrG	T6SS	Effector delivery system	Phage_GPD (PF05954) Phage late control gene D protein (GPD); DUF2345 (PF10106) Uncharacterized protein conserved in bacteria (DUF2345); T6SS_Vgr (PF13296) Putative type VI secretion system Rhs element Vgr
OG_5867	71	VFG050986	158	158	99.4	100	tssE	type VI secretion system baseplate subunit TssE	T6SS	Effector delivery system	GPW_gp25 (PF04965) Gene 25-like lysozyme
OG_5866	73	VFG051056	167	167	100	100	tssB	type VI secretion system contractile sheath small subunit	T6SS	Effector delivery system	T6SS_VipA (PF05591) Type VI secretion system, VipA, VC_A0107 or Hcp2
OG_478	50	VFG050910	753	948	63.9	78.6	vgrG/tssI	type VI secretion system tip protein VgrG	T6SS	Effector delivery system	Phage_GPD (PF05954) Phage late control gene D protein (GPD); T6SS_Vgr (PF13296) Putative type VI secretion system Rhs element Vgr; DUF2345 (PF10106) Uncharacterized protein conserved in bacteria (DUF2345)
OG_2942	2	VFG050911	1016	1058	74.3	83.3	vgrG/tssI	type VI secretion system tip protein VgrG	T6SS	Effector delivery system	Phage_GPD (PF05954) Phage late control gene D protein (GPD); DUF2345 (PF10106) Uncharacterized protein conserved in bacteria (DUF2345); T6SS_Vgr (PF13296) Putative type VI secretion system Rhs element Vgr
OG_1585	47	VFG050910	935	948	89.7	93.9	vgrG/tssI	type VI secretion system tip protein VgrG	T6SS	Effector delivery system	Phage_GPD (PF05954) Phage late control gene D protein (GPD); DUF2345 (PF10106) Uncharacterized protein conserved in bacteria (DUF2345); T6SS_Vgr (PF13296) Putative type VI secretion system Rhs element Vgr
OG_12783	1	VFG050910	872	948	57.9	73.9	vgrG/tssI	type VI secretion system tip protein VgrG	T6SS	Effector delivery system	Phage_GPD (PF05954) Phage late control gene D protein (GPD); DUF2345 (PF10106) Uncharacterized protein conserved in bacteria (DUF2345); T6SS_Vgr (PF13296) Putative type VI secretion system Rhs element Vgr
OG_1173	73	VFG051014	222	332	96.3	97.7	tssG	type VI secretion system baseplate subunit TssG	T6SS	Effector delivery system	T6SS_TssG (PF06996) Type VI secretion, TssG
OG_6879	9	VFG051109	270	248	42.2	57	tse1	T6SS effector Tse1, predicted lipase	T6SS secreted effectors	Effector delivery system	-
OG_6609	4	VFG051110	499	489	91	94.8	tse2	T6SS effector Tse2, predicted nuclease	T6SS secreted effectors	Effector delivery system	-
OG_4221	5	VFG051111	998	941	90.8	94.1	tse3	T6SS effector Tse3, unknown function	T6SS secreted effectors	Effector delivery system	-
OG_3148	6	VFG051112	851	207	97.3	98.9	tse4	T6SS effector Tse4, a bifunctional cell wall-targeting enzyme	T6SS secreted effectors	Effector delivery system	Peptidase_M23 (PF01551) Peptidase family M23; LysM (PF01476) LysM domain; Collagen (PF01391) Collagen triple helix repeat (20 copies)
OG_11334	1	VFG051109	297	248	42.6	57	tse1	T6SS effector Tse1, predicted lipase	T6SS secreted effectors	Effector delivery system	PGAP1 (PF07819) PGAP1-like protein
OG_3004	4	VFG041119	242	245	30.6	53.7	BPS_RS26875	response regulator VirG	T6SS-1	Effector delivery system	Response_reg (PF00072) Response regulator receiver domain; Trans_reg_C (PF00486) Transcriptional regulatory protein, C terminal
OG_8493	1	VFG002258	104	102	44.9	62.2	trwM	Trw type IV secretion sysmtem trwM protein	Trw type IV secretion system	Effector delivery system	VirB3 (PF05101) Type IV secretory pathway, VirB3-like protein
OG_8462	1	VFG002267	157	268	35.6	53.7	trwF	Trw type IV secretion sysmtem VirB9 homolog, trwF protein	Trw type IV secretion system	Effector delivery system	CagX (PF03524) Conjugal transfer protein
OG_8445	1	VFG002266	238	232	39.2	62.1	trwG	Trw type IV secretion sysmtem VirB8 homolog, trwG protein	Trw type IV secretion system	Effector delivery system	VirB8 (PF04335) VirB8 protein
OG_8444	1	VFG002268	251	395	42.9	61.8	trwE	Trw type IV secretion sysmtem VirB10 homolog, trwE protein	Trw type IV secretion system	Effector delivery system	TrbI (PF03743) Bacterial conjugation TrbI-like protein
OG_6961	3	VFG002268	459	395	37.3	54.2	trwE	Trw type IV secretion sysmtem VirB10 homolog, trwE protein	Trw type IV secretion system	Effector delivery system	TrbI (PF03743) Bacterial conjugation TrbI-like protein
OG_6899	2	VFG002264	341	294	30.3	49.5	trwI2	Trw type IV secretion sysmtem trwI2 protein required for pilus elongation	Trw type IV secretion system	Effector delivery system	TrbL (PF04610) TrbL/VirB6 plasmid conjugal transfer protein
OG_5838	1	VFG002268	450	395	36.5	54.2	trwE	Trw type IV secretion sysmtem VirB10 homolog, trwE protein	Trw type IV secretion system	Effector delivery system	TrbI (PF03743) Bacterial conjugation TrbI-like protein
OG_8081	1	VFG000539	208	160	35.9	55.2	iagB	invasion protein IagB	TTSS	Effector delivery system	SLT (PF01464) Transglycosylase SLT domain
OG_12281	1	VFG000539	201	160	36.5	55.5	iagB	invasion protein IagB	TTSS	Effector delivery system	SLT (PF01464) Transglycosylase SLT domain
OG_13231	157	VFG000048	514	444	28.8	46.7	bscN	ATP synthase in type III secretion system	TTSS	Effector delivery system	ATP-synt_ab (PF00006) ATP synthase alpha/beta family, nucleotide-binding domain; ATP-synt_ab_C (PF00306) ATP synthase alpha/beta chain, C terminal domain; ATP-synt_ab_N (PF02874) ATP synthase alpha/beta family, beta-barrel domain; HAS-barrel (PF09378) HAS barrel domain
OG_3593	157	VFG002409	1010	1479	32.2	52.4	essC	type VII secretion system protein EssC, FtsK/SpoIIIE family ATPase	Type VII secretion system	Effector delivery system	FtsK_SpoIIIE (PF01580) FtsK/SpoIIIE family; FtsK_4TM (PF13491) 4TM region of DNA translocase FtsK/SpoIIIE; FtsK_alpha (PF17854) FtsK alpha domain; FtsK_gamma (PF09397) Ftsk gamma domain; AAA_10 (PF12846) AAA-like domain; DUF87 (PF01935) Helicase HerA, central domain
OG_8727	2	VFG002216	297	285	30.9	47	virB9	type IV secretion system channel protein VirB9	VirB type IV secretion system	Effector delivery system	CagX (PF03524) Conjugal transfer protein
OG_8454	1	VFG002218	183	361	46.6	68	virB11	type IV secretion system protein ATPase VirB11	VirB type IV secretion system	Effector delivery system	T2SSE (PF00437) Type II/IV secretion system protein
OG_6901	2	VFG002210	108	116	41	60	virB3	type IV secretion system protein VirB3	VirB type IV secretion system	Effector delivery system	VirB3 (PF05101) Type IV secretory pathway, VirB3-like protein
OG_6900	2	VFG002211	820	831	41.1	60.5	virB4	type IV secretion system protein ATPase VirB4	VirB type IV secretion system	Effector delivery system	CagE_TrbE_VirB (PF03135) CagE, TrbE, VirB family, component of type IV transporter system; FtsK_SpoIIIE (PF01580) FtsK/SpoIIIE family
OG_6898	2	VFG002212	233	238	32.2	54.8	virB5	type IV secretion system protein VirB5	VirB type IV secretion system	Effector delivery system	T4SS (PF07996) Type IV secretion system proteins
OG_6897	2	VFG002218	370	361	41.5	57.1	virB11	type IV secretion system protein ATPase VirB11	VirB type IV secretion system	Effector delivery system	T2SSE (PF00437) Type II/IV secretion system protein; ABC_tran (PF00005) ABC transporter
OG_4311	2	VFG002208	225	238	39	52.3	virB1	type IV secretion system attachment mediating protein VirB1 Homolog	VirB type IV secretion system	Effector delivery system	SLT (PF01464) Transglycosylase SLT domain
OG_4309	2	VFG002215	282	239	35.6	56.2	virB8	type IV secretion system protein VirB8	VirB type IV secretion system	Effector delivery system	VirB8 (PF04335) VirB8 protein
OG_4308	2	VFG002217	473	380	41.6	65.5	virB10	type IV secretion system channel protein VirB10	VirB type IV secretion system	Effector delivery system	TrbI (PF03743) Bacterial conjugation TrbI-like protein
OG_848	156	VFG050901	593	593	96.3	99.2	cpaA	metalloendopeptidase CpaA	CpaA	Exoenzyme	Reprolysin_3 (PF13582) Metallo-peptidase family M12B Reprolysin-like
OG_5446	156	VFG040705	279	305	31.5	53.9	tlyC	hemolysin C	TlyC	Exoenzyme	CBS (PF00571) CBS domain; CorC_HlyC (PF03471) Transporter associated domain
OG_1786	157	VFG050113	587	291	32.7	54.7	cesC	ABC transporter ATP-binding protein, CesC	Cereulide	Exotoxin	ABC_tran (PF00005) ABC transporter; AAA_21 (PF13304) AAA domain, putative AbiEii toxin, Type IV TA system; AAA (PF00004) ATPase family associated with various cellular activities (AAA); AAA_30 (PF13604) AAA domain; AAA_23 (PF13476) AAA domain; AAA_15 (PF13175) AAA ATPase domain; AAA_29 (PF13555) P-loop containing region of AAA domain; AAA_22 (PF13401) AAA domain; AAA_16 (PF13191) AAA ATPase domai…
OG_2578	155	VFG049150	717	289	36.2	53.9	clbD	colibactin biosynthesis dehydrogenase ClbD	Colibactin	Exotoxin	3HCDH_N (PF02737) 3-hydroxyacyl-CoA dehydrogenase, NAD binding domain; ECH_1 (PF00378) Enoyl-CoA hydratase/isomerase; 3HCDH (PF00725) 3-hydroxyacyl-CoA dehydrogenase, C-terminal domain; ECH_2 (PF16113) Enoyl-CoA hydratase/isomerase
OG_5283	156	VFG049152	381	376	26.6	48.2	clbF	colibactin biosynthesis dehydrogenase ClbF	Colibactin	Exotoxin	Acyl-CoA_dh_1 (PF00441) Acyl-CoA dehydrogenase, C-terminal domain; Acyl-CoA_dh_N (PF02771) Acyl-CoA dehydrogenase, N-terminal domain; Acyl-CoA_dh_M (PF02770) Acyl-CoA dehydrogenase, middle domain; Acyl-CoA_dh_2 (PF08028) Acyl-CoA dehydrogenase, C-terminal domain
OG_5339	156	VFG049152	390	376	30.2	50.1	clbF	colibactin biosynthesis dehydrogenase ClbF	Colibactin	Exotoxin	Acyl-CoA_dh_1 (PF00441) Acyl-CoA dehydrogenase, C-terminal domain; Acyl-CoA_dh_N (PF02771) Acyl-CoA dehydrogenase, N-terminal domain; Acyl-CoA_dh_M (PF02770) Acyl-CoA dehydrogenase, middle domain; Acyl-CoA_dh_2 (PF08028) Acyl-CoA dehydrogenase, C-terminal domain
OG_3510	154	VFG049152	384	376	29.4	51.6	clbF	colibactin biosynthesis dehydrogenase ClbF	Colibactin	Exotoxin	Acyl-CoA_dh_1 (PF00441) Acyl-CoA dehydrogenase, C-terminal domain; Acyl-CoA_dh_M (PF02770) Acyl-CoA dehydrogenase, middle domain; Acyl-CoA_dh_N (PF02771) Acyl-CoA dehydrogenase, N-terminal domain; Acyl-CoA_dh_2 (PF08028) Acyl-CoA dehydrogenase, C-terminal domain
OG_1819	154	VFG049150	507	289	33	55.3	clbD	colibactin biosynthesis dehydrogenase ClbD	Colibactin	Exotoxin	3HCDH_N (PF02737) 3-hydroxyacyl-CoA dehydrogenase, NAD binding domain; 3HCDH (PF00725) 3-hydroxyacyl-CoA dehydrogenase, C-terminal domain; NAD_binding_2 (PF03446) NAD binding domain of 6-phosphogluconate dehydrogenase; AlaDh_PNT_C (PF01262) Alanine dehydrogenase/PNT, C-terminal domain
OG_1821	152	VFG049152	383	376	29.8	51.4	clbF	colibactin biosynthesis dehydrogenase ClbF	Colibactin	Exotoxin	Acyl-CoA_dh_1 (PF00441) Acyl-CoA dehydrogenase, C-terminal domain; Acyl-CoA_dh_M (PF02770) Acyl-CoA dehydrogenase, middle domain; Acyl-CoA_dh_N (PF02771) Acyl-CoA dehydrogenase, N-terminal domain; Acyl-CoA_dh_2 (PF08028) Acyl-CoA dehydrogenase, C-terminal domain
OG_274	139	VFG049150	512	289	35.7	53.4	clbD	colibactin biosynthesis dehydrogenase ClbD	Colibactin	Exotoxin	3HCDH_N (PF02737) 3-hydroxyacyl-CoA dehydrogenase, NAD binding domain; 3HCDH (PF00725) 3-hydroxyacyl-CoA dehydrogenase, C-terminal domain; 3HCDH_RFF (PF18321) 3-hydroxybutyryl-CoA dehydrogenase reduced Rossmann-fold domain; NAD_binding_2 (PF03446) NAD binding domain of 6-phosphogluconate dehydrogenase
OG_2690	146	VFG049152	375	376	32.7	53.1	clbF	colibactin biosynthesis dehydrogenase ClbF	Colibactin	Exotoxin	Acyl-CoA_dh_1 (PF00441) Acyl-CoA dehydrogenase, C-terminal domain; Acyl-CoA_dh_N (PF02771) Acyl-CoA dehydrogenase, N-terminal domain; Acyl-CoA_dh_2 (PF08028) Acyl-CoA dehydrogenase, C-terminal domain; Acyl-CoA_dh_M (PF02770) Acyl-CoA dehydrogenase, middle domain
OG_1969	152	VFG049156	549	2143	25.9	42.9	clbJ	colibactin non-ribosomal peptide synthetase ClbJ	Colibactin	Exotoxin	AMP-binding (PF00501) AMP-binding enzyme; AMP-binding_C (PF13193) AMP-binding enzyme C-terminal domain
OG_2659	153	VFG049152	385	376	26.1	46	clbF	colibactin biosynthesis dehydrogenase ClbF	Colibactin	Exotoxin	Acyl-CoA_dh_1 (PF00441) Acyl-CoA dehydrogenase, C-terminal domain; Acyl-CoA_dh_N (PF02771) Acyl-CoA dehydrogenase, N-terminal domain; Acyl-CoA_dh_M (PF02770) Acyl-CoA dehydrogenase, middle domain; Acyl-CoA_dh_2 (PF08028) Acyl-CoA dehydrogenase, C-terminal domain
OG_8434	2	VFG049158	490	487	35.2	52.1	clbL	colibactin biosynthesis amidase ClbL	Colibactin	Exotoxin	Amidase (PF01425) Amidase
OG_7428	6	VFG049150	611	289	25.9	44.7	clbD	colibactin biosynthesis dehydrogenase ClbD	Colibactin	Exotoxin	3HCDH_N (PF02737) 3-hydroxyacyl-CoA dehydrogenase, NAD binding domain; 3HCDH (PF00725) 3-hydroxyacyl-CoA dehydrogenase, C-terminal domain; UDPG_MGDP_dh_N (PF03721) UDP-glucose/GDP-mannose dehydrogenase family, NAD binding domain; NAD_Gly3P_dh_N (PF01210) NAD-dependent glycerol-3-phosphate dehydrogenase N-terminus; NAD_binding_2 (PF03446) NAD binding domain of 6-phosphogluconate dehydrogenase; Ala…
OG_13334	157	VFG049152	378	376	34.7	52.6	clbF	colibactin biosynthesis dehydrogenase ClbF	Colibactin	Exotoxin	Acyl-CoA_dh_1 (PF00441) Acyl-CoA dehydrogenase, C-terminal domain; Acyl-CoA_dh_N (PF02771) Acyl-CoA dehydrogenase, N-terminal domain; Acyl-CoA_dh_2 (PF08028) Acyl-CoA dehydrogenase, C-terminal domain; Acyl-CoA_dh_M (PF02770) Acyl-CoA dehydrogenase, middle domain
OG_707	157	VFG049152	379	376	27.8	47.1	clbF	colibactin biosynthesis dehydrogenase ClbF	Colibactin	Exotoxin	Acyl-CoA_dh_1 (PF00441) Acyl-CoA dehydrogenase, C-terminal domain; Acyl-CoA_dh_N (PF02771) Acyl-CoA dehydrogenase, N-terminal domain; Acyl-CoA_dh_M (PF02770) Acyl-CoA dehydrogenase, middle domain; Acyl-CoA_dh_2 (PF08028) Acyl-CoA dehydrogenase, C-terminal domain
OG_1241	157	VFG049150	711	289	31.1	48.5	clbD	colibactin biosynthesis dehydrogenase ClbD	Colibactin	Exotoxin	3HCDH_N (PF02737) 3-hydroxyacyl-CoA dehydrogenase, NAD binding domain; ECH_1 (PF00378) Enoyl-CoA hydratase/isomerase; 3HCDH (PF00725) 3-hydroxyacyl-CoA dehydrogenase, C-terminal domain; ECH_2 (PF16113) Enoyl-CoA hydratase/isomerase
OG_13502	157	VFG049153	328	422	31.3	47.2	clbG	colibactin biosynthesis acyltransferase ClbG	Colibactin	Exotoxin	Acyl_transf_1 (PF00698) Acyl transferase domain
OG_1790	157	VFG049152	401	376	27.2	49.3	clbF	colibactin biosynthesis dehydrogenase ClbF	Colibactin	Exotoxin	Acyl-CoA_dh_1 (PF00441) Acyl-CoA dehydrogenase, C-terminal domain; Acyl-CoA_dh_M (PF02770) Acyl-CoA dehydrogenase, middle domain; Acyl-CoA_dh_2 (PF08028) Acyl-CoA dehydrogenase, C-terminal domain
OG_1476	157	VFG049152	390	376	28.1	46	clbF	colibactin biosynthesis dehydrogenase ClbF	Colibactin	Exotoxin	Acyl-CoA_dh_1 (PF00441) Acyl-CoA dehydrogenase, C-terminal domain; Acyl-CoA_dh_N (PF02771) Acyl-CoA dehydrogenase, N-terminal domain; Acyl-CoA_dh_M (PF02770) Acyl-CoA dehydrogenase, middle domain; Acyl-CoA_dh_2 (PF08028) Acyl-CoA dehydrogenase, C-terminal domain; Acyl-CoA_ox_N (PF14749) Acyl-coenzyme A oxidase N-terminal
OG_13359	157	VFG049152	406	376	29.1	47.5	clbF	colibactin biosynthesis dehydrogenase ClbF	Colibactin	Exotoxin	Acyl-CoA_dh_N (PF02771) Acyl-CoA dehydrogenase, N-terminal domain; Acyl-CoA_dh_1 (PF00441) Acyl-CoA dehydrogenase, C-terminal domain; Acyl-CoA_dh_M (PF02770) Acyl-CoA dehydrogenase, middle domain; Acyl-CoA_dh_2 (PF08028) Acyl-CoA dehydrogenase, C-terminal domain
OG_1146	157	VFG049152	387	376	29.3	47.2	clbF	colibactin biosynthesis dehydrogenase ClbF	Colibactin	Exotoxin	Acyl-CoA_dh_1 (PF00441) Acyl-CoA dehydrogenase, C-terminal domain; Acyl-CoA_dh_N (PF02771) Acyl-CoA dehydrogenase, N-terminal domain; Acyl-CoA_dh_M (PF02770) Acyl-CoA dehydrogenase, middle domain; Acyl-CoA_dh_2 (PF08028) Acyl-CoA dehydrogenase, C-terminal domain
OG_2132	9	VFG001269	704	712	26.5	48	cyaB	cyclolysin secretion ATP-binding protein	Cya	Exotoxin	Peptidase_C39 (PF03412) Peptidase C39 family; ABC_membrane (PF00664) ABC transporter transmembrane region; ABC_tran (PF00005) ABC transporter; SMC_N (PF02463) RecF/RecN/SMC N terminal domain
OG_10716	1	VFG001269	613	712	34.6	52	cyaB	cyclolysin secretion ATP-binding protein	Cya	Exotoxin	ABC_tran (PF00005) ABC transporter; ABC_membrane (PF00664) ABC transporter transmembrane region; SMC_N (PF02463) RecF/RecN/SMC N terminal domain
OG_10069	4	VFG000025	1098	1706	31.7	48.1	cyaA	bifunctional hemolysin-adenylate cyclase precursor	Cya	Exotoxin	HemolysinCabind (PF00353) RTX calcium-binding nonapeptide repeat (4 copies); Peptidase_M43 (PF05572) Pregnancy-associated plasma protein-A
OG_1856	128	VFG005766	254	240	28.3	54.5	cylG	3-ketoacyl-ACP-reductase CylG	haemolysin/cytolysin	Exotoxin	adh_short_C2 (PF13561) Enoyl-(Acyl carrier protein) reductase; adh_short (PF00106) short chain dehydrogenase; KR (PF08659) KR domain
OG_1818	154	VFG005766	253	240	31.6	51.8	cylG	3-ketoacyl-ACP-reductase CylG	haemolysin/cytolysin	Exotoxin	adh_short_C2 (PF13561) Enoyl-(Acyl carrier protein) reductase; adh_short (PF00106) short chain dehydrogenase; KR (PF08659) KR domain; DUF1776 (PF08643) Fungal family of unknown function (DUF1776)
OG_2016	156	VFG005766	257	240	33	52.7	cylG	3-ketoacyl-ACP-reductase CylG	haemolysin/cytolysin	Exotoxin	adh_short (PF00106) short chain dehydrogenase; adh_short_C2 (PF13561) Enoyl-(Acyl carrier protein) reductase; KR (PF08659) KR domain
OG_106	145	VFG005787	409	731	27.9	45.7	cylI	putative 3-ketoacyl-ACP synthase CylI	haemolysin/cytolysin	Exotoxin	ketoacyl-synt (PF00109) Beta-ketoacyl synthase, N-terminal domain; Ketoacyl-synt_C (PF02801) Beta-ketoacyl synthase, C-terminal domain
OG_7840	4	VFG005766	302	240	32.9	53.4	cylG	3-ketoacyl-ACP-reductase CylG	haemolysin/cytolysin	Exotoxin	adh_short (PF00106) short chain dehydrogenase; adh_short_C2 (PF13561) Enoyl-(Acyl carrier protein) reductase; KR (PF08659) KR domain
OG_7839	4	VFG005766	254	240	33.7	53.5	cylG	3-ketoacyl-ACP-reductase CylG	haemolysin/cytolysin	Exotoxin	adh_short_C2 (PF13561) Enoyl-(Acyl carrier protein) reductase; adh_short (PF00106) short chain dehydrogenase; KR (PF08659) KR domain; Epimerase (PF01370) NAD dependent epimerase/dehydratase family
OG_683	156	VFG005766	261	240	33.6	56.1	cylG	3-ketoacyl-ACP-reductase CylG	haemolysin/cytolysin	Exotoxin	adh_short_C2 (PF13561) Enoyl-(Acyl carrier protein) reductase; adh_short (PF00106) short chain dehydrogenase; Epimerase (PF01370) NAD dependent epimerase/dehydratase family; KR (PF08659) KR domain; 3Beta_HSD (PF01073) 3-beta hydroxysteroid dehydrogenase/isomerase family
OG_6799	4	VFG005766	264	240	28.6	52.4	cylG	3-ketoacyl-ACP-reductase CylG	haemolysin/cytolysin	Exotoxin	adh_short_C2 (PF13561) Enoyl-(Acyl carrier protein) reductase; adh_short (PF00106) short chain dehydrogenase; KR (PF08659) KR domain
OG_4363	26	VFG005787	400	731	35.2	54.9	cylI	putative 3-ketoacyl-ACP synthase CylI	haemolysin/cytolysin	Exotoxin	Ketoacyl-synt_C (PF02801) Beta-ketoacyl synthase, C-terminal domain; ketoacyl-synt (PF00109) Beta-ketoacyl synthase, N-terminal domain; Thiolase_N (PF00108) Thiolase, N-terminal domain
OG_844	157	VFG005766	256	240	30.9	52.8	cylG	3-ketoacyl-ACP-reductase CylG	haemolysin/cytolysin	Exotoxin	adh_short (PF00106) short chain dehydrogenase; adh_short_C2 (PF13561) Enoyl-(Acyl carrier protein) reductase; KR (PF08659) KR domain; Epimerase (PF01370) NAD dependent epimerase/dehydratase family
OG_13314	157	VFG005787	409	731	29.8	49.2	cylI	putative 3-ketoacyl-ACP synthase CylI	haemolysin/cytolysin	Exotoxin	ketoacyl-synt (PF00109) Beta-ketoacyl synthase, N-terminal domain; Ketoacyl-synt_C (PF02801) Beta-ketoacyl synthase, C-terminal domain
OG_1061	157	VFG005766	261	240	36	57.7	cylG	3-ketoacyl-ACP-reductase CylG	haemolysin/cytolysin	Exotoxin	adh_short (PF00106) short chain dehydrogenase; adh_short_C2 (PF13561) Enoyl-(Acyl carrier protein) reductase; KR (PF08659) KR domain; Epimerase (PF01370) NAD dependent epimerase/dehydratase family
OG_3525	157	VFG005766	302	240	33.5	53.8	cylG	3-ketoacyl-ACP-reductase CylG	haemolysin/cytolysin	Exotoxin	adh_short (PF00106) short chain dehydrogenase; adh_short_C2 (PF13561) Enoyl-(Acyl carrier protein) reductase; KR (PF08659) KR domain
OG_9087	7	VFG000907	711	707	29	52.3	hlyB	Hemolysin B	Hemolysin	Exotoxin	ABC_tran (PF00005) ABC transporter; ABC_membrane (PF00664) ABC transporter transmembrane region; AAA_21 (PF13304) AAA domain, putative AbiEii toxin, Type IV TA system
OG_13520	157	VFG000907	341	707	36.3	59.1	hlyB	Hemolysin B	Hemolysin	Exotoxin	ABC_tran (PF00005) ABC transporter; NIL (PF09383) NIL domain; SMC_N (PF02463) RecF/RecN/SMC N terminal domain; AAA_21 (PF13304) AAA domain, putative AbiEii toxin, Type IV TA system; AAA_22 (PF13401) AAA domain
OG_3948	15	VFG007027	396	453	26.5	45.1	rtxD	RTX toxin transporter RtxD	MARTX	Exotoxin	HlyD_3 (PF13437) HlyD family secretion protein; HlyD_D23 (PF16576) Barrel-sandwich domain of CusB or HlyD membrane-fusion; Biotin_lipoyl_2 (PF13533) Biotin-lipoyl like; HlyD (PF00529) HlyD membrane-fusion protein of T1SS
OG_9976	1	VFG007027	395	453	27	46	rtxD	RTX toxin transporter RtxD	MARTX	Exotoxin	HlyD_3 (PF13437) HlyD family secretion protein; HlyD_D23 (PF16576) Barrel-sandwich domain of CusB or HlyD membrane-fusion; Biotin_lipoyl_2 (PF13533) Biotin-lipoyl like; HlyD (PF00529) HlyD membrane-fusion protein of T1SS
OG_9086	7	VFG007027	479	453	24.2	46.5	rtxD	RTX toxin transporter RtxD	MARTX	Exotoxin	HlyD_3 (PF13437) HlyD family secretion protein; Biotin_lipoyl_2 (PF13533) Biotin-lipoyl like; HlyD_D23 (PF16576) Barrel-sandwich domain of CusB or HlyD membrane-fusion; HlyD (PF00529) HlyD membrane-fusion protein of T1SS; Biotin_lipoyl (PF00364) Biotin-requiring enzyme
OG_3478	157	VFG007023	615	701	33.8	52.7	rtxB	RTX toxin transporter RtxB	MARTX	Exotoxin	ABC_tran (PF00005) ABC transporter; ABC_membrane (PF00664) ABC transporter transmembrane region; SMC_N (PF02463) RecF/RecN/SMC N terminal domain
OG_396	157	VFG007023	711	701	29.8	54.1	rtxB	RTX toxin transporter RtxB	MARTX	Exotoxin	ABC_membrane (PF00664) ABC transporter transmembrane region; ABC_tran (PF00005) ABC transporter; AAA_21 (PF13304) AAA domain, putative AbiEii toxin, Type IV TA system; SMC_N (PF02463) RecF/RecN/SMC N terminal domain
OG_2404	156	VFG037177	742	742	97.7	98.9	plc2	phospholipase C	Phospholipase C	Exotoxin	Phosphoesterase (PF04185) Phosphoesterase family; DUF756 (PF05506) Domain of unknown function (DUF756)
OG_2191	157	VFG037176	722	722	95.6	97.2	plc1	phospholipase C	Phospholipase C	Exotoxin	Phosphoesterase (PF04185) Phosphoesterase family; DUF756 (PF05506) Domain of unknown function (DUF756)
OG_267	155	VFG037203	519	541	40.5	60.2	plcD	phosphatidylserine/phosphatidylglycerophosphate/cardiolipin synthase	Phospholipase D	Exotoxin	PLDc_2 (PF13091) PLD-like domain; PLDc (PF00614) Phospholipase D Active site motif
OG_1953	156	VFG037203	541	541	95	98	plcD	phosphatidylserine/phosphatidylglycerophosphate/cardiolipin synthase	Phospholipase D	Exotoxin	PLDc_2 (PF13091) PLD-like domain; PLDc (PF00614) Phospholipase D Active site motif
OG_2443	156	VFG002420	593	772	26	40.4	adsA	Adenosine synthase A	AdsA	Immune modulation	5_nucleotid_C (PF02872) 5'-nucleotidase, C-terminal domain; Metallophos (PF00149) Calcineurin-like phosphoesterase
OG_946	71	VFG045465	292	275	41.5	58.2	btpA	Tir domain containing protein BtpA	BtpA/Btp1/TcpB	Immune modulation	TIR_2 (PF13676) TIR domain; TIR (PF01582) TIR domain
OG_8028	2	VFG045465	267	275	41.1	59.6	btpA	Tir domain containing protein BtpA	BtpA/Btp1/TcpB	Immune modulation	TIR_2 (PF13676) TIR domain; TIR (PF01582) TIR domain
OG_1850	151	VFG048980	480	477	46	62.7	KP1_RS17345	capsule assembly Wzi family protein	Capsule	Immune modulation	Caps_assemb_Wzi (PF14052) Capsule assembly protein Wzi
OG_108	147	VFG001312	378	381	40.8	60.1	cap8P	type 8 capsular polysaccharide synthesis protein Cap8P	Capsule	Immune modulation	Epimerase_2 (PF02350) UDP-N-acetylglucosamine 2-epimerase
OG_150	141	VFG037852	731	728	70.2	83.7	ACICU_RS00395	polysaccharide biosynthesis tyrosine autokinase	Capsule	Immune modulation	GNVR (PF13807) G-rich domain on putative tyrosine kinase; Wzz (PF02706) Chain length determinant protein; AAA_31 (PF13614) AAA domain; CbiA (PF01656) CobQ/CobB/MinD/ParA nucleotide binding domain; ParA (PF10609) NUBPL iron-transfer P-loop NTPase; MipZ (PF09140) ATPase MipZ; AAA_26 (PF13500) AAA domain
OG_340	141	VFG037867	142	142	71.2	86.3	ACICU_RS00400	low molecular weight phosphotyrosine protein phosphatase	Capsule	Immune modulation	LMWPc (PF01451) Low molecular weight phosphotyrosine protein phosphatase
OG_1133	130	VFG037882	380	366	59.7	76.8	ACICU_RS00405	polysaccharide biosynthesis/export family protein	Capsule	Immune modulation	Poly_export (PF02563) Polysaccharide biosynthesis/export protein
OG_124	141	VFG037897	425	424	84.4	91	tviB	Vi polysaccharide biosynthesis UDP-N-acetylglucosamine C-6 dehydrogenase TviB	Capsule	Immune modulation	UDPG_MGDP_dh_N (PF03721) UDP-glucose/GDP-mannose dehydrogenase family, NAD binding domain; UDPG_MGDP_dh (PF00984) UDP-glucose/GDP-mannose dehydrogenase family, central domain; UDPG_MGDP_dh_C (PF03720) UDP-glucose/GDP-mannose dehydrogenase family, UDP binding domain
OG_285	128	VFG038144	339	338	93.8	96.7	galE	UDP-glucose 4-epimerase GalE	Capsule	Immune modulation	GDP_Man_Dehyd (PF16363) GDP-mannose 4,6 dehydratase; Epimerase (PF01370) NAD dependent epimerase/dehydratase family; Polysacc_synt_2 (PF02719) Polysaccharide biosynthesis protein; 3Beta_HSD (PF01073) 3-beta hydroxysteroid dehydrogenase/isomerase family; RmlD_sub_bind (PF04321) RmlD substrate binding domain; NAD_binding_10 (PF13460) NAD(P)H-binding; adh_short (PF00106) short chain dehydrogenase; K…
OG_413	128	VFG038105	291	291	96.2	97.9	galU	UTP--glucose-1-phosphate uridylyltransferase GalU	Capsule	Immune modulation	NTP_transferase (PF00483) Nucleotidyl transferase; NTP_transf_3 (PF12804) MobA-like NTP transferase domain
OG_2600	77	VFG038091	206	206	97.6	99.5	ACICU_RS00475	sugar transferase	Capsule	Immune modulation	Bac_transf (PF02397) Bacterial sugar transferase
OG_9731	2	VFG005930	307	315	30	52.6	GBS_RS06565	glycosyltransferase	Capsule	Immune modulation	Glycos_transf_2 (PF00535) Glycosyl transferase family 2; Glyco_tranf_2_3 (PF13641) Glycosyltransferase like family 2; Glyco_tranf_2_2 (PF10111) Glycosyltransferase like family 2
OG_9706	1	VFG038062	272	274	45.1	65.9	ACICU_RS00465	hypothetical protein	Capsule	Immune modulation	Branch (PF02485) Core-2/I-Branching enzyme
OG_9686	6	VFG048980	481	477	44.3	61.2	KP1_RS17345	capsule assembly Wzi family protein	Capsule	Immune modulation	Caps_assemb_Wzi (PF14052) Capsule assembly protein Wzi
OG_943	80	VFG038091	204	206	75.7	84.2	ACICU_RS00475	sugar transferase	Capsule	Immune modulation	Bac_transf (PF02397) Bacterial sugar transferase
OG_9231	7	VFG001301	356	342	61.9	78.3	cap8E	type 8 capsular polysaccharide synthesis protein Cap8E	Capsule	Immune modulation	Polysacc_synt_2 (PF02719) Polysaccharide biosynthesis protein; Epimerase (PF01370) NAD dependent epimerase/dehydratase family; 3Beta_HSD (PF01073) 3-beta hydroxysteroid dehydrogenase/isomerase family; Polysacc_syn_2C (PF08485) Polysaccharide biosynthesis protein C-terminal; GDP_Man_Dehyd (PF16363) GDP-mannose 4,6 dehydratase; NAD_binding_10 (PF13460) NAD(P)H-binding; RmlD_sub_bind (PF04321) RmlD …
OG_8512	3	VFG046747	260	335	49	71.4	FTT_RS04145	glycosyltransferase family 2 protein	Capsule	Immune modulation	Glycos_transf_2 (PF00535) Glycosyl transferase family 2; Glyco_tranf_2_2 (PF10111) Glycosyltransferase like family 2; Glyco_tranf_2_3 (PF13641) Glycosyltransferase like family 2
OG_8301	4	VFG046732	300	319	31	51.3	FTT_RS04140	glycosyltransferase family 2 protein	Capsule	Immune modulation	Glycos_transf_2 (PF00535) Glycosyl transferase family 2; Glyco_tranf_2_2 (PF10111) Glycosyltransferase like family 2; Glyco_tranf_2_3 (PF13641) Glycosyltransferase like family 2
OG_6185	12	VFG046747	315	335	44.8	70.5	FTT_RS04145	glycosyltransferase family 2 protein	Capsule	Immune modulation	Glycos_transf_2 (PF00535) Glycosyl transferase family 2; Glyco_tranf_2_3 (PF13641) Glycosyltransferase like family 2; Glyco_tranf_2_2 (PF10111) Glycosyltransferase like family 2
OG_5507	28	VFG046747	315	335	46.7	69.5	FTT_RS04145	glycosyltransferase family 2 protein	Capsule	Immune modulation	Glycos_transf_2 (PF00535) Glycosyl transferase family 2; Glyco_tranf_2_2 (PF10111) Glycosyltransferase like family 2; Glyco_tranf_2_3 (PF13641) Glycosyltransferase like family 2
OG_4160	17	VFG038105	291	291	88.3	94.8	galU	UTP--glucose-1-phosphate uridylyltransferase GalU	Capsule	Immune modulation	NTP_transferase (PF00483) Nucleotidyl transferase; NTP_transf_3 (PF12804) MobA-like NTP transferase domain
OG_4061	10	VFG005930	335	315	30.6	50.7	GBS_RS06565	glycosyltransferase	Capsule	Immune modulation	Glycos_transf_2 (PF00535) Glycosyl transferase family 2; Glyco_tranf_2_2 (PF10111) Glycosyltransferase like family 2; Glyco_tranf_2_3 (PF13641) Glycosyltransferase like family 2
OG_3853	16	VFG037882	368	366	60.5	78.6	ACICU_RS00405	polysaccharide biosynthesis/export family protein	Capsule	Immune modulation	Poly_export (PF02563) Polysaccharide biosynthesis/export protein
OG_3212	12	VFG038105	291	291	85.6	93.5	galU	UTP--glucose-1-phosphate uridylyltransferase GalU	Capsule	Immune modulation	NTP_transferase (PF00483) Nucleotidyl transferase; NTP_transf_3 (PF12804) MobA-like NTP transferase domain
OG_2694	16	VFG037852	728	728	73.1	86	ACICU_RS00395	polysaccharide biosynthesis tyrosine autokinase	Capsule	Immune modulation	GNVR (PF13807) G-rich domain on putative tyrosine kinase; Wzz (PF02706) Chain length determinant protein; AAA_31 (PF13614) AAA domain; CbiA (PF01656) CobQ/CobB/MinD/ParA nucleotide binding domain; ParA (PF10609) NUBPL iron-transfer P-loop NTPase; MipZ (PF09140) ATPase MipZ
OG_2693	16	VFG037897	425	424	90.6	95.8	tviB	Vi polysaccharide biosynthesis UDP-N-acetylglucosamine C-6 dehydrogenase TviB	Capsule	Immune modulation	UDPG_MGDP_dh_N (PF03721) UDP-glucose/GDP-mannose dehydrogenase family, NAD binding domain; UDPG_MGDP_dh (PF00984) UDP-glucose/GDP-mannose dehydrogenase family, central domain; UDPG_MGDP_dh_C (PF03720) UDP-glucose/GDP-mannose dehydrogenase family, UDP binding domain
OG_2122	11	VFG037882	378	366	56.9	76	ACICU_RS00405	polysaccharide biosynthesis/export family protein	Capsule	Immune modulation	Poly_export (PF02563) Polysaccharide biosynthesis/export protein
OG_1971	16	VFG037867	142	142	83.1	93.7	ACICU_RS00400	low molecular weight phosphotyrosine protein phosphatase	Capsule	Immune modulation	LMWPc (PF01451) Low molecular weight phosphotyrosine protein phosphatase
OG_12073	4	VFG001373	375	365	52.9	70.9	cps4I	capsular polysaccharide biosynthesis protein Cps4I	Capsule	Immune modulation	Epimerase_2 (PF02350) UDP-N-acetylglucosamine 2-epimerase
OG_11936	1	VFG001372	367	372	28.4	45.8	cps4H	capsular polysaccharide biosynthesis protein Cps4H	Capsule	Immune modulation	Glycos_transf_1 (PF00534) Glycosyl transferases group 1; Glyco_trans_1_4 (PF13692) Glycosyl transferases group 1; Glyco_transf_4 (PF13439) Glycosyltransferase Family 4; Glyco_trans_4_4 (PF13579) Glycosyl transferase 4-like domain
OG_11655	1	VFG001301	345	342	68.7	82.4	cap8E	type 8 capsular polysaccharide synthesis protein Cap8E	Capsule	Immune modulation	Polysacc_synt_2 (PF02719) Polysaccharide biosynthesis protein; Epimerase (PF01370) NAD dependent epimerase/dehydratase family; Polysacc_syn_2C (PF08485) Polysaccharide biosynthesis protein C-terminal; 3Beta_HSD (PF01073) 3-beta hydroxysteroid dehydrogenase/isomerase family; GDP_Man_Dehyd (PF16363) GDP-mannose 4,6 dehydratase; NAD_binding_10 (PF13460) NAD(P)H-binding; NAD_binding_4 (PF07993) Male …
OG_11654	1	VFG001302	370	369	45.2	63.8	cap8F	type 8 capsular polysaccharide synthesis protein Cap8F	Capsule	Immune modulation	Epimerase (PF01370) NAD dependent epimerase/dehydratase family; GDP_Man_Dehyd (PF16363) GDP-mannose 4,6 dehydratase; NAD_binding_4 (PF07993) Male sterility protein; RmlD_sub_bind (PF04321) RmlD substrate binding domain; Polysacc_synt_2 (PF02719) Polysaccharide biosynthesis protein
OG_11653	1	VFG001303	376	374	54.4	70.1	cap8G	type 8 capsular polysaccharide synthesis protein Cap8G	Capsule	Immune modulation	Epimerase_2 (PF02350) UDP-N-acetylglucosamine 2-epimerase; LpxB (PF02684) Lipid-A-disaccharide synthetase
OG_11652	1	VFG001308	396	401	24.3	48.4	cap8L	type 8 capsular polysaccharide synthesis protein Cap8L	Capsule	Immune modulation	Glycos_transf_1 (PF00534) Glycosyl transferases group 1; Glyco_trans_1_4 (PF13692) Glycosyl transferases group 1
OG_2412	157	VFG038144	335	338	33.5	57.2	galE	UDP-glucose 4-epimerase GalE	Capsule	Immune modulation	Epimerase (PF01370) NAD dependent epimerase/dehydratase family; GDP_Man_Dehyd (PF16363) GDP-mannose 4,6 dehydratase; 3Beta_HSD (PF01073) 3-beta hydroxysteroid dehydrogenase/isomerase family; Polysacc_synt_2 (PF02719) Polysaccharide biosynthesis protein; RmlD_sub_bind (PF04321) RmlD substrate binding domain; NAD_binding_10 (PF13460) NAD(P)H-binding; NAD_binding_4 (PF07993) Male sterility protein; …
OG_3609	157	VFG046610	228	222	65	74.7	rpe	ribulose-phosphate 3-epimerase	Capsule	Immune modulation	Ribul_P_3_epim (PF00834) Ribulose-phosphate 3 epimerase family; QRPTase_C (PF01729) Quinolinate phosphoribosyl transferase, C-terminal domain
OG_13158	157	VFG001971	325	315	47.7	66.7	kpsF	D-arabinose 5-phosphate isomerase	Capsule	Immune modulation	SIS (PF01380) SIS domain; CBS (PF00571) CBS domain
OG_13211	157	VFG002190	250	271	38.8	58.8	cpsA/uppS	undecaprenyl diphosphate synthase	Capsule	Immune modulation	Prenyltransf (PF01255) Putative undecaprenyl diphosphate synthase
OG_12904	157	VFG002189	274	266	46.4	62.4	cpsB/cdsA	phosphatidate cytidylyltransferase	Capsule	Immune modulation	CTP_transf_1 (PF01148) Cytidylyltransferase family; CarS-like (PF01864) CDP-archaeol synthase
OG_1131	157	VFG038155	456	456	97.4	98.5	ACICU_RS00500	phosphomannomutase/phosphoglucomutase	Capsule	Immune modulation	PGM_PMM_I (PF02878) Phosphoglucomutase/phosphomannomutase, alpha/beta/alpha domain I; PGM_PMM_III (PF02880) Phosphoglucomutase/phosphomannomutase, alpha/beta/alpha domain III; PGM_PMM_II (PF02879) Phosphoglucomutase/phosphomannomutase, alpha/beta/alpha domain II; PGM_PMM_IV (PF00408) Phosphoglucomutase/phosphomannomutase, C-terminal domain
OG_924	157	VFG038132	556	556	94.4	97.8	pgi	glucose-6-phosphate isomerase	Capsule	Immune modulation	PGI (PF00342) Phosphoglucose isomerase
OG_339	157	VFG038119	420	420	95.2	97.6	ACICU_RS00485	nucleotide sugar dehydrogenase	Capsule	Immune modulation	UDPG_MGDP_dh (PF00984) UDP-glucose/GDP-mannose dehydrogenase family, central domain; UDPG_MGDP_dh_C (PF03720) UDP-glucose/GDP-mannose dehydrogenase family, UDP binding domain
OG_94	157	VFG000680	574	411	28.3	43.3	capA	CapA, required for Poly-gamma-glutamate transport	Capsule	Immune modulation	PGA_cap (PF09587) Bacterial capsule synthesis protein PGA_cap
OG_1884	157	VFG001965	361	367	26.5	49.7	Cj1437c	aminotransferase	Capsule	Immune modulation	Aminotran_1_2 (PF00155) Aminotransferase class I and II
OG_338	142	VFG002549	613	510	24.5	45.2	wcbQ	capsular polysaccharide biosynthesis transmembrane protein	Capsule I	Immune modulation	Sulfatase (PF00884) Sulfatase
OG_6449	4	VFG002549	608	510	24.7	45.1	wcbQ	capsular polysaccharide biosynthesis transmembrane protein	Capsule I	Immune modulation	Sulfatase (PF00884) Sulfatase
OG_2841	10	VFG002549	608	510	24.6	43.5	wcbQ	capsular polysaccharide biosynthesis transmembrane protein	Capsule I	Immune modulation	Sulfatase (PF00884) Sulfatase
OG_4022	157	VFG002550	247	262	31.6	51.3	wcbP	capsular polysaccharide biosynthesis dehydrogenase/reductase	Capsule I	Immune modulation	adh_short (PF00106) short chain dehydrogenase; adh_short_C2 (PF13561) Enoyl-(Acyl carrier protein) reductase; KR (PF08659) KR domain; Epimerase (PF01370) NAD dependent epimerase/dehydratase family
OG_1408	157	VFG002546	385	439	31.7	52.3	wcbT	acyl-CoA transferase	Capsule I	Immune modulation	Aminotran_1_2 (PF00155) Aminotransferase class I and II
OG_5677	137	VFG013315	255	254	30	53.2	lgtF	beta-1,4-glucosyltransferase	LOS	Immune modulation	Glycos_transf_2 (PF00535) Glycosyl transferase family 2; Glyco_tranf_2_4 (PF13704) Glycosyl transferase family 2
OG_126	122	VFG013248	563	587	22.7	46.4	msbA	lipid transporter ATP-binding/permease	LOS	Immune modulation	ABC_tran (PF00005) ABC transporter; ABC_membrane (PF00664) ABC transporter transmembrane region; RsgA_GTPase (PF03193) RsgA GTPase
OG_3649	156	VFG013265	208	195	46.7	60.5	orfM	deoxyribonucleotide triphosphate pyrophosphatase	LOS	Immune modulation	Ham1p_like (PF01725) Ham1 family
OG_2758	62	VFG013368	352	338	65.8	80.8	rffG	dTDP-glucose 46-dehydratase	LOS	Immune modulation	GDP_Man_Dehyd (PF16363) GDP-mannose 4,6 dehydratase; Epimerase (PF01370) NAD dependent epimerase/dehydratase family; Polysacc_synt_2 (PF02719) Polysaccharide biosynthesis protein; 3Beta_HSD (PF01073) 3-beta hydroxysteroid dehydrogenase/isomerase family; RmlD_sub_bind (PF04321) RmlD substrate binding domain; NAD_binding_4 (PF07993) Male sterility protein
OG_12805	1	VFG013482	276	267	52.6	68.8	lsgF	glycosyltransferase	LOS	Immune modulation	Glycos_transf_2 (PF00535) Glycosyl transferase family 2; Glyco_tranf_2_2 (PF10111) Glycosyltransferase like family 2; Glyco_tranf_2_3 (PF13641) Glycosyltransferase like family 2
OG_9733	2	VFG013496	344	353	31.5	55.1	lsgC	glycosyltransferase	LOS	Immune modulation	Glycos_transf_1 (PF00534) Glycosyl transferases group 1; Glyco_trans_1_4 (PF13692) Glycosyl transferases group 1; Glyco_transf_4 (PF13439) Glycosyltransferase Family 4; Glyco_trans_4_2 (PF13477) Glycosyl transferase 4-like
OG_9705	1	VFG013482	279	267	50.4	68.5	lsgF	glycosyltransferase	LOS	Immune modulation	Glycos_transf_2 (PF00535) Glycosyl transferase family 2; Glyco_tranf_2_2 (PF10111) Glycosyltransferase like family 2; Glyco_tranf_2_3 (PF13641) Glycosyltransferase like family 2
OG_8270	6	VFG013248	557	587	26.9	46.2	msbA	lipid transporter ATP-binding/permease	LOS	Immune modulation	ABC_tran (PF00005) ABC transporter; ABC_membrane (PF00664) ABC transporter transmembrane region; AAA_21 (PF13304) AAA domain, putative AbiEii toxin, Type IV TA system
OG_8172	10	VFG013248	614	587	30.1	51.6	msbA	lipid transporter ATP-binding/permease	LOS	Immune modulation	ABC_membrane (PF00664) ABC transporter transmembrane region; ABC_tran (PF00005) ABC transporter; SMC_N (PF02463) RecF/RecN/SMC N terminal domain; AAA_16 (PF13191) AAA ATPase domain; AAA_22 (PF13401) AAA domain
OG_8167	29	VFG013368	358	338	63.7	81.7	rffG	dTDP-glucose 46-dehydratase	LOS	Immune modulation	GDP_Man_Dehyd (PF16363) GDP-mannose 4,6 dehydratase; Epimerase (PF01370) NAD dependent epimerase/dehydratase family; 3Beta_HSD (PF01073) 3-beta hydroxysteroid dehydrogenase/isomerase family; RmlD_sub_bind (PF04321) RmlD substrate binding domain; Polysacc_synt_2 (PF02719) Polysaccharide biosynthesis protein; NAD_binding_4 (PF07993) Male sterility protein; adh_short (PF00106) short chain dehydrogen…
OG_7868	6	VFG013496	359	353	37.9	59.9	lsgC	glycosyltransferase	LOS	Immune modulation	Glycos_transf_1 (PF00534) Glycosyl transferases group 1; Glyco_trans_1_4 (PF13692) Glycosyl transferases group 1; Glyco_transf_4 (PF13439) Glycosyltransferase Family 4
OG_7009	13	VFG013354	280	250	40	62.6	kfiC	lipopolysaccharide biosynthesis protein	LOS	Immune modulation	Glycos_transf_2 (PF00535) Glycosyl transferase family 2; Glyco_tranf_2_3 (PF13641) Glycosyltransferase like family 2; Glyco_tranf_2_2 (PF10111) Glycosyltransferase like family 2
OG_6882	2	VFG013482	276	267	50.4	68.4	lsgF	glycosyltransferase	LOS	Immune modulation	Glycos_transf_2 (PF00535) Glycosyl transferase family 2; Glyco_tranf_2_2 (PF10111) Glycosyltransferase like family 2; Glyco_tranf_2_3 (PF13641) Glycosyltransferase like family 2
OG_5918	22	VFG013354	287	250	32.9	52.3	kfiC	lipopolysaccharide biosynthesis protein	LOS	Immune modulation	Glycos_transf_2 (PF00535) Glycosyl transferase family 2; Glyco_tranf_2_2 (PF10111) Glycosyltransferase like family 2; Glyco_tranf_2_3 (PF13641) Glycosyltransferase like family 2
OG_5190	2	VFG013354	139	250	40.8	60.8	kfiC	lipopolysaccharide biosynthesis protein	LOS	Immune modulation	Glycos_transf_2 (PF00535) Glycosyl transferase family 2; Glyco_tranf_2_2 (PF10111) Glycosyltransferase like family 2; Glyco_tranf_2_3 (PF13641) Glycosyltransferase like family 2
OG_4963	2	VFG013496	344	353	30.8	52.7	lsgC	glycosyltransferase	LOS	Immune modulation	Glycos_transf_1 (PF00534) Glycosyl transferases group 1; Glyco_trans_1_4 (PF13692) Glycosyl transferases group 1; Glyco_transf_4 (PF13439) Glycosyltransferase Family 4
OG_4962	4	VFG013482	275	267	43.7	64.4	lsgF	glycosyltransferase	LOS	Immune modulation	Glycos_transf_2 (PF00535) Glycosyl transferase family 2; Glyco_tranf_2_2 (PF10111) Glycosyltransferase like family 2; Glyco_tranf_2_3 (PF13641) Glycosyltransferase like family 2
OG_4687	17	VFG013496	359	353	24.8	48	lsgC	glycosyltransferase	LOS	Immune modulation	Glycos_transf_1 (PF00534) Glycosyl transferases group 1; Glyco_trans_1_4 (PF13692) Glycosyl transferases group 1; Glyco_transf_4 (PF13439) Glycosyltransferase Family 4; Glyco_trans_1_2 (PF13524) Glycosyl transferases group 1
OG_3939	25	VFG013496	359	353	38.4	59.3	lsgC	glycosyltransferase	LOS	Immune modulation	Glycos_transf_1 (PF00534) Glycosyl transferases group 1; Glyco_trans_1_4 (PF13692) Glycosyl transferases group 1; Glyco_transf_4 (PF13439) Glycosyltransferase Family 4
OG_3852	6	VFG013496	358	353	40.6	59.7	lsgC	glycosyltransferase	LOS	Immune modulation	Glycos_transf_1 (PF00534) Glycosyl transferases group 1; Glyco_trans_1_4 (PF13692) Glycosyl transferases group 1; Glyco_transf_4 (PF13439) Glycosyltransferase Family 4
OG_3275	1	VFG013496	269	353	40.8	60.3	lsgC	glycosyltransferase	LOS	Immune modulation	Glycos_transf_1 (PF00534) Glycosyl transferases group 1; Glyco_trans_1_4 (PF13692) Glycosyl transferases group 1
OG_3147	4	VFG013496	358	353	40.4	62.4	lsgC	glycosyltransferase	LOS	Immune modulation	Glycos_transf_1 (PF00534) Glycosyl transferases group 1; Glyco_trans_1_4 (PF13692) Glycosyl transferases group 1; Glyco_transf_4 (PF13439) Glycosyltransferase Family 4
OG_1917	61	VFG013482	275	267	51.9	69.3	lsgF	glycosyltransferase	LOS	Immune modulation	Glycos_transf_2 (PF00535) Glycosyl transferase family 2; Glyco_tranf_2_3 (PF13641) Glycosyltransferase like family 2; Glyco_tranf_2_2 (PF10111) Glycosyltransferase like family 2
OG_1444	57	VFG013496	344	353	30.6	53.8	lsgC	glycosyltransferase	LOS	Immune modulation	Glycos_transf_1 (PF00534) Glycosyl transferases group 1; Glyco_trans_1_4 (PF13692) Glycosyl transferases group 1; Glyco_transf_4 (PF13439) Glycosyltransferase Family 4
OG_11816	1	VFG013496	360	353	37.6	59.3	lsgC	glycosyltransferase	LOS	Immune modulation	Glycos_transf_1 (PF00534) Glycosyl transferases group 1; Glyco_trans_1_4 (PF13692) Glycosyl transferases group 1; Glyco_transf_4 (PF13439) Glycosyltransferase Family 4
OG_11614	1	VFG013496	359	353	41.2	63.3	lsgC	glycosyltransferase	LOS	Immune modulation	Glycos_transf_1 (PF00534) Glycosyl transferases group 1; Glyco_trans_1_4 (PF13692) Glycosyl transferases group 1; Glyco_transf_4 (PF13439) Glycosyltransferase Family 4
OG_10852	3	VFG013354	301	250	38	59.2	kfiC	lipopolysaccharide biosynthesis protein	LOS	Immune modulation	Glycos_transf_2 (PF00535) Glycosyl transferase family 2; Glyco_tranf_2_2 (PF10111) Glycosyltransferase like family 2; Glyco_tranf_2_3 (PF13641) Glycosyltransferase like family 2
OG_10512	8	VFG013496	356	353	37.8	60.2	lsgC	glycosyltransferase	LOS	Immune modulation	Glycos_transf_1 (PF00534) Glycosyl transferases group 1; Glyco_trans_1_4 (PF13692) Glycosyl transferases group 1; Glyco_transf_4 (PF13439) Glycosyltransferase Family 4
OG_845	157	VFG013321	239	237	39.8	59.3	lpxH	UDP-2,3-diacylglucosamine pyrophosphohydrolase	LOS	Immune modulation	Metallophos (PF00149) Calcineurin-like phosphoesterase; Metallophos_2 (PF12850) Calcineurin-like phosphoesterase superfamily domain
OG_1796	157	VFG013242	336	332	39.4	56.7	lpxK	tetraacyldisaccharide 4'-kinase	LOS	Immune modulation	LpxK (PF02606) Tetraacyldisaccharide-1-P 4'-kinase
OG_13206	157	VFG013248	575	587	40.9	63.8	msbA	lipid transporter ATP-binding/permease	LOS	Immune modulation	ABC_membrane (PF00664) ABC transporter transmembrane region; ABC_tran (PF00005) ABC transporter; SMC_N (PF02463) RecF/RecN/SMC N terminal domain; RsgA_GTPase (PF03193) RsgA GTPase
OG_12997	157	VFG013465	285	284	61.4	81.1	kdsA	2-dehydro-3-deoxyphosphooctonate aldolase	LOS	Immune modulation	DAHP_synth_1 (PF00793) DAHP synthetase I family
OG_4818	6	VFG049062	373	384	60.7	76.9	rfbD	UDP-galactopyranose mutase	LPS	Immune modulation	GLF (PF03275) UDP-galactopyranose mutase; NAD_binding_8 (PF13450) NAD(P)-binding Rossmann-like domain; Amino_oxidase (PF01593) Flavin containing amine oxidoreductase; NAD_binding_9 (PF13454) FAD-NAD(P)-binding
OG_1276	155	VFG037747	327	327	91.1	97.2	lpxM	lysophospholipid acyltransferase family protein	LPS	Immune modulation	Lip_A_acyltrans (PF03279) Bacterial lipid A biosynthesis acyltransferase
OG_641	156	VFG046903	326	318	38.8	64.5	flmF2	glycosyl transferase family protein	LPS	Immune modulation	Glycos_transf_2 (PF00535) Glycosyl transferase family 2; Glyco_tranf_2_3 (PF13641) Glycosyltransferase like family 2; Glyco_tranf_2_2 (PF10111) Glycosyltransferase like family 2
OG_1174	62	VFG047039	291	294	67.4	82.1	wbtL	glucose-1-phosphate thymidylyltransferase	LPS	Immune modulation	NTP_transferase (PF00483) Nucleotidyl transferase; NTP_transf_3 (PF12804) MobA-like NTP transferase domain
OG_6714	7	VFG000037	284	191	43.4	63.8	bplB	probable acetyltransferase	LPS	Immune modulation	FdtA (PF05523) WxcM-like, C-terminal; Hexapep (PF00132) Bacterial transferase hexapeptide (six repeats); Hexapep_2 (PF14602) Hexapeptide repeat of succinyl-transferase
OG_771	53	VFG014103	371	359	40.7	58.8	wbpE	UDP-2-acetamido-2-deoxy-3-oxo-D-glucuronate aminotransferase	LPS	Immune modulation	DegT_DnrJ_EryC1 (PF01041) DegT/DnrJ/EryC1/StrS aminotransferase family; Aminotran_1_2 (PF00155) Aminotransferase class I and II; Aminotran_5 (PF00266) Aminotransferase class-V
OG_9676	1	VFG014103	371	359	39.5	58.2	wbpE	UDP-2-acetamido-2-deoxy-3-oxo-D-glucuronate aminotransferase	LPS	Immune modulation	DegT_DnrJ_EryC1 (PF01041) DegT/DnrJ/EryC1/StrS aminotransferase family; Aminotran_1_2 (PF00155) Aminotransferase class I and II; Aminotran_5 (PF00266) Aminotransferase class-V
OG_9675	1	VFG000037	283	191	41.1	63.6	bplB	probable acetyltransferase	LPS	Immune modulation	FdtA (PF05523) WxcM-like, C-terminal; Hexapep (PF00132) Bacterial transferase hexapeptide (six repeats); Hexapep_2 (PF14602) Hexapeptide repeat of succinyl-transferase
OG_9232	7	VFG045304	183	187	54.7	68.7	rfbC	dTDP-4-dehydrorhamnose 3,5-epimerase	LPS	Immune modulation	dTDP_sugar_isom (PF00908) dTDP-4-dehydrorhamnose 3,5-epimerase
OG_8469	7	VFG047068	492	495	33.3	57.2	wzx	O-antigen flippase	LPS	Immune modulation	Polysacc_synt (PF01943) Polysaccharide biosynthesis protein
OG_8468	8	VFG045302	209	202	33.3	54.2	LPG_RS03740	acetyltransferase	LPS	Immune modulation	PglD_N (PF17836) PglD N-terminal domain; Hexapep (PF00132) Bacterial transferase hexapeptide (six repeats); Hexapep_2 (PF14602) Hexapeptide repeat of succinyl-transferase
OG_8168	7	VFG047068	508	495	23.4	51.1	wzx	O-antigen flippase	LPS	Immune modulation	MurJ (PF03023) Lipid II flippase MurJ
OG_809	58	VFG047176	385	363	28.9	47	wbtD	galacturonosyl transferase	LPS	Immune modulation	Glycos_transf_1 (PF00534) Glycosyl transferases group 1; Glyco_trans_1_4 (PF13692) Glycosyl transferases group 1; Glyco_trans_4_2 (PF13477) Glycosyl transferase 4-like; Glyco_transf_4 (PF13439) Glycosyltransferase Family 4; Glyco_trans_1_2 (PF13524) Glycosyl transferases group 1; Glyco_trans_4_4 (PF13579) Glycosyl transferase 4-like domain
OG_5917	26	VFG000037	285	191	43.4	63.2	bplB	probable acetyltransferase	LPS	Immune modulation	FdtA (PF05523) WxcM-like, C-terminal; Hexapep (PF00132) Bacterial transferase hexapeptide (six repeats); Hexapep_2 (PF14602) Hexapeptide repeat of succinyl-transferase
OG_4758	8	VFG047055	322	286	43.4	63.5	wbtK	glycosyltransferase	LPS	Immune modulation	Glycos_transf_2 (PF00535) Glycosyl transferase family 2; Glyco_tranf_2_3 (PF13641) Glycosyltransferase like family 2
OG_4757	8	VFG047095	366	360	44.3	64.6	wbtI	DegT/DnrJ/EryC1/StrS family aminotransferase	LPS	Immune modulation	DegT_DnrJ_EryC1 (PF01041) DegT/DnrJ/EryC1/StrS aminotransferase family; Aminotran_1_2 (PF00155) Aminotransferase class I and II
OG_3113	21	VFG045304	188	187	58.6	71.8	rfbC	dTDP-4-dehydrorhamnose 3,5-epimerase	LPS	Immune modulation	dTDP_sugar_isom (PF00908) dTDP-4-dehydrorhamnose 3,5-epimerase
OG_3112	29	VFG047039	296	294	67.4	80.2	wbtL	glucose-1-phosphate thymidylyltransferase	LPS	Immune modulation	NTP_transferase (PF00483) Nucleotidyl transferase; NTP_transf_3 (PF12804) MobA-like NTP transferase domain
OG_2240	29	VFG045305	301	294	38.7	57	rfbD	dTDP-4-dehydrorhamnose reductase	LPS	Immune modulation	RmlD_sub_bind (PF04321) RmlD substrate binding domain; Epimerase (PF01370) NAD dependent epimerase/dehydratase family; GDP_Man_Dehyd (PF16363) GDP-mannose 4,6 dehydratase; Polysacc_synt_2 (PF02719) Polysaccharide biosynthesis protein; NAD_binding_4 (PF07993) Male sterility protein
OG_2068	25	VFG037762	310	311	65.4	78.2	lpxL	lauroyl acyltransferase	LPS	Immune modulation	Lip_A_acyltrans (PF03279) Bacterial lipid A biosynthesis acyltransferase
OG_12509	1	VFG047176	390	363	31.5	52	wbtD	galacturonosyl transferase	LPS	Immune modulation	Glycos_transf_1 (PF00534) Glycosyl transferases group 1; Glyco_trans_1_4 (PF13692) Glycosyl transferases group 1; Glyco_trans_4_2 (PF13477) Glycosyl transferase 4-like; Glyco_trans_1_2 (PF13524) Glycosyl transferases group 1
OG_12508	1	VFG047125	360	366	25.1	47.4	wbtG	glycosyl transferase family protein	LPS	Immune modulation	Glycos_transf_1 (PF00534) Glycosyl transferases group 1; Glyco_trans_1_4 (PF13692) Glycosyl transferases group 1; Glyco_transf_4 (PF13439) Glycosyltransferase Family 4; Glyco_trans_4_2 (PF13477) Glycosyl transferase 4-like; Glyco_transf_20 (PF00982) Glycosyltransferase family 20
OG_12412	1	VFG000036	369	366	37	58.8	bplC	lipopolysaccharide biosynthesis protein	LPS	Immune modulation	DegT_DnrJ_EryC1 (PF01041) DegT/DnrJ/EryC1/StrS aminotransferase family; Aminotran_1_2 (PF00155) Aminotransferase class I and II; Cys_Met_Meta_PP (PF01053) Cys/Met metabolism PLP-dependent enzyme
OG_11660	1	VFG045304	183	187	58.4	69.7	rfbC	dTDP-4-dehydrorhamnose 3,5-epimerase	LPS	Immune modulation	dTDP_sugar_isom (PF00908) dTDP-4-dehydrorhamnose 3,5-epimerase
OG_11612	1	VFG047125	360	366	24.9	47.6	wbtG	glycosyl transferase family protein	LPS	Immune modulation	Glycos_transf_1 (PF00534) Glycosyl transferases group 1; Glyco_trans_1_4 (PF13692) Glycosyl transferases group 1; Glyco_transf_4 (PF13439) Glycosyltransferase Family 4; Glyco_trans_4_2 (PF13477) Glycosyl transferase 4-like; Glyco_transf_20 (PF00982) Glycosyltransferase family 20; Glyco_trans_4_4 (PF13579) Glycosyl transferase 4-like domain
OG_2569	157	VFG037777	366	366	96.4	98.6	lpsB	glycosyltransferase family 4 protein	LPS	Immune modulation	Glycos_transf_1 (PF00534) Glycosyl transferases group 1; Glyco_transf_4 (PF13439) Glycosyltransferase Family 4; Glyco_trans_1_4 (PF13692) Glycosyl transferases group 1; Glyco_trans_4_4 (PF13579) Glycosyl transferase 4-like domain; Glyco_trans_4_2 (PF13477) Glycosyl transferase 4-like
OG_3655	157	VFG037762	311	311	97.4	99.4	lpxL	lauroyl acyltransferase	LPS	Immune modulation	Lip_A_acyltrans (PF03279) Bacterial lipid A biosynthesis acyltransferase
OG_13623	157	VFG037822	300	300	98.3	99.7	lpxC	UDP-3-O-acyl-N-acetylglucosamine deacetylase	LPS	Immune modulation	LpxC (PF03331) UDP-3-O-acyl N-acetylglycosamine deacetylase
OG_13393	157	VFG000141	430	425	38.1	52.4	waaA	lipopolysaccharide core biosynthesis protein WaaP	LPS	Immune modulation	Glycos_transf_N (PF04413) 3-Deoxy-D-manno-octulosonic-acid transferase (kdotransferase)
OG_12952	157	VFG045297	252	253	41.9	68.1	wbuZ	glycosyl amidation-associated protein WbuZ	LPS	Immune modulation	His_biosynth (PF00977) Histidine biosynthesis protein; Dus (PF01207) Dihydrouridine synthase (Dus); NMO (PF03060) Nitronate monooxygenase; ThiG (PF05690) Thiazole biosynthesis protein ThiG; TMP-TENI (PF02581) Thiamine monophosphate synthase; G3P_antiterm (PF04309) Glycerol-3-phosphate responsive antiterminator
OG_3767	157	VFG014106	205	202	44.1	62.9	hisH2	imidazole glycerol phosphate synthase subunit HisH	LPS	Immune modulation	GATase (PF00117) Glutamine amidotransferase class-I; GATase_3 (PF07685) CobB/CobQ-like glutamine amidotransferase domain; SNO (PF01174) SNO glutamine amidotransferase family
OG_12855	157	VFG011430	78	78	52	72	acpXL	acyl carrier protein	LPS	Immune modulation	PP-binding (PF00550) Phosphopantetheine attachment site; PP-binding_2 (PF14573) Acyl-carrier
OG_1340	157	VFG037807	391	391	96.7	99	lpxB	lipid-A-disaccharide synthase	LPS	Immune modulation	LpxB (PF02684) Lipid-A-disaccharide synthetase
OG_12879	157	VFG000320	163	157	46.2	68.3	kdtB	lipopolysaccharide core biosynthesis protein	LPS	Immune modulation	CTP_transf_like (PF01467) Cytidylyltransferase-like; Citrate_ly_lig (PF08218) Citrate lyase ligase C-terminal domain
OG_1696	157	VFG046921	548	587	29.9	49.7	flmK	glycosyltransferase family 39 protein	LPS	Immune modulation	PMT_2 (PF13231) Dolichyl-phosphate-mannose-protein mannosyltransferase; PMT (PF02366) Dolichyl-phosphate-mannose-protein mannosyltransferase
OG_12944	157	VFG037837	356	356	93.5	97.2	lpxD	UDP-3-O-(3-hydroxymyristoyl)glucosamine N-acyltransferase	LPS	Immune modulation	Hexapep (PF00132) Bacterial transferase hexapeptide (six repeats); LpxD (PF04613) UDP-3-O-[3-hydroxymyristoyl] glucosamine N-acyltransferase, LpxD; Hexapep_2 (PF14602) Hexapeptide repeat of succinyl-transferase; Fucokinase (PF07959) L-fucokinase
OG_13029	157	VFG011399	161	157	47.5	66.7	fabZ	(3R)-hydroxymyristoyl ACP dehydratase	LPS	Immune modulation	FabA (PF07977) FabA-like domain
OG_13036	157	VFG037792	262	262	98.5	100	lpxA	acyl-ACP--UDP-N-acetylglucosamine O-acyltransferase	LPS	Immune modulation	Acetyltransf_11 (PF13720) Udp N-acetylglucosamine O-acyltransferase; Domain 2; Hexapep (PF00132) Bacterial transferase hexapeptide (six repeats)
OG_3739	157	VFG047256	454	455	52.8	68.2	lpxA/glmU	UDP-N-acetylglucosamine pyrophosphorylase/glucosamine-1-phosphate N-acetyltransferase	LPS	Immune modulation	Hexapep (PF00132) Bacterial transferase hexapeptide (six repeats); NTP_transf_3 (PF12804) MobA-like NTP transferase domain; NTP_transferase (PF00483) Nucleotidyl transferase; Hexapep_2 (PF14602) Hexapeptide repeat of succinyl-transferase; IspD (PF01128) 2-C-methyl-D-erythritol 4-phosphate cytidylyltransferase
OG_9225	7	VFG002368	232	288	37.4	58	YE_RS15445	glycosyltransferase	O-antigen	Immune modulation	Glycos_transf_2 (PF00535) Glycosyl transferase family 2; Glyco_tranf_2_2 (PF10111) Glycosyltransferase like family 2; Glyco_tranf_2_3 (PF13641) Glycosyltransferase like family 2
OG_6885	2	VFG002368	296	288	30.3	51.7	YE_RS15445	glycosyltransferase	O-antigen	Immune modulation	Glycos_transf_2 (PF00535) Glycosyl transferase family 2; Glyco_tranf_2_2 (PF10111) Glycosyltransferase like family 2; Glyco_tranf_2_3 (PF13641) Glycosyltransferase like family 2
OG_6747	20	VFG002368	281	288	32.1	52.3	YE_RS15445	glycosyltransferase	O-antigen	Immune modulation	Glycos_transf_2 (PF00535) Glycosyl transferase family 2; Glyco_tranf_2_3 (PF13641) Glycosyltransferase like family 2; Glyco_tranf_2_2 (PF10111) Glycosyltransferase like family 2
OG_6712	4	VFG002368	290	288	34.4	53.1	YE_RS15445	glycosyltransferase	O-antigen	Immune modulation	Glycos_transf_2 (PF00535) Glycosyl transferase family 2; Glyco_tranf_2_3 (PF13641) Glycosyltransferase like family 2; Glyco_tranf_2_2 (PF10111) Glycosyltransferase like family 2
OG_3232	4	VFG002368	314	288	33.5	51.4	YE_RS15445	glycosyltransferase	O-antigen	Immune modulation	Glycos_transf_2 (PF00535) Glycosyl transferase family 2; Glyco_tranf_2_2 (PF10111) Glycosyltransferase like family 2; Glyco_tranf_2_3 (PF13641) Glycosyltransferase like family 2
OG_2692	13	VFG002372	430	429	24.5	49.1	YE_RS15465	flippase	O-antigen	Immune modulation	Polysacc_synt_3 (PF13440) Polysaccharide biosynthesis protein; Polysacc_synt (PF01943) Polysaccharide biosynthesis protein; Polysacc_synt_C (PF14667) Polysaccharide biosynthesis C-terminal domain
OG_1918	44	VFG002368	313	288	38.5	59.5	YE_RS15445	glycosyltransferase	O-antigen	Immune modulation	Glycos_transf_2 (PF00535) Glycosyl transferase family 2; Glyco_tranf_2_3 (PF13641) Glycosyltransferase like family 2; Glyco_tranf_2_2 (PF10111) Glycosyltransferase like family 2
OG_2713	115	VFG038176	349	356	91.4	94.6	ompA	outer membrane protein OmpA	OmpA	Immune modulation	OmpA (PF00691) OmpA family; OMP_b-brl (PF13505) Outer membrane protein beta-barrel domain; OprF (PF05736) OprF membrane domain
OG_5230	42	VFG038176	342	356	86.2	91.4	ompA	outer membrane protein OmpA	OmpA	Immune modulation	OmpA (PF00691) OmpA family; OMP_b-brl (PF13505) Outer membrane protein beta-barrel domain; OprF (PF05736) OprF membrane domain
OG_3947	157	VFG038249	348	348	98.3	99.4	pbpG	D-alanyl-D-alanine endopeptidase PBP7/8	PbpG	Immune modulation	Peptidase_S11 (PF00768) D-alanyl-D-alanine carboxypeptidase; Beta-lactamase2 (PF13354) Beta-lactamase enzyme family
OG_900	97	VFG007849	338	2188	27.5	45.6	ppsC	phthiocerol synthesis polyketide synthase type I PpsC	PDIM	Immune modulation	ADH_zinc_N (PF00107) Zinc-binding dehydrogenase; ADH_zinc_N_2 (PF13602) Zinc-binding dehydrogenase; ADH_N (PF08240) Alcohol dehydrogenase GroES-like domain
OG_8561	1	VFG007849	330	2188	28.2	43.6	ppsC	phthiocerol synthesis polyketide synthase type I PpsC	PDIM	Immune modulation	ADH_zinc_N (PF00107) Zinc-binding dehydrogenase; ADH_zinc_N_2 (PF13602) Zinc-binding dehydrogenase; ADH_N (PF08240) Alcohol dehydrogenase GroES-like domain
OG_6658	28	VFG007849	328	2188	26.2	46.4	ppsC	phthiocerol synthesis polyketide synthase type I PpsC	PDIM	Immune modulation	ADH_zinc_N (PF00107) Zinc-binding dehydrogenase; ADH_zinc_N_2 (PF13602) Zinc-binding dehydrogenase; ADH_N (PF08240) Alcohol dehydrogenase GroES-like domain
OG_13435	157	VFG007904	311	331	35.5	56	ddrA	daunorubicin ABC transporter ATP-binding protein DrrA	PDIM	Immune modulation	ABC_tran (PF00005) ABC transporter; AAA_21 (PF13304) AAA domain, putative AbiEii toxin, Type IV TA system; SMC_N (PF02463) RecF/RecN/SMC N terminal domain; AAA_15 (PF13175) AAA ATPase domain
OG_2312	157	VFG007849	332	2188	31.3	48.3	ppsC	phthiocerol synthesis polyketide synthase type I PpsC	PDIM	Immune modulation	ADH_zinc_N (PF00107) Zinc-binding dehydrogenase; ADH_zinc_N_2 (PF13602) Zinc-binding dehydrogenase; ADH_N (PF08240) Alcohol dehydrogenase GroES-like domain
OG_4689	18	VFG000430	378	348	27.3	42.3	tviC	Vi polysaccharide biosynthesis protein, epimerase TviC	Vi antigen	Immune modulation	Epimerase (PF01370) NAD dependent epimerase/dehydratase family; GDP_Man_Dehyd (PF16363) GDP-mannose 4,6 dehydratase; 3Beta_HSD (PF01073) 3-beta hydroxysteroid dehydrogenase/isomerase family; Polysacc_synt_2 (PF02719) Polysaccharide biosynthesis protein; NAD_binding_4 (PF07993) Male sterility protein; RmlD_sub_bind (PF04321) RmlD substrate binding domain; NAD_binding_10 (PF13460) NAD(P)H-binding
OG_5226	137	VFG034721	507	577	25.5	44	ibeC	phosphoethanolamine transferase CptA	Ibes	Invasion	Sulfatase (PF00884) Sulfatase
OG_10139	1	VFG034679	468	460	39	62.3	ibeB	Cu(+)/Ag(+) efflux RND transporter outer membrane channel CusC	Ibes	Invasion	OEP (PF02321) Outer membrane efflux protein
OG_9979	1	VFG001443	281	346	39.2	57.7	ompA	outer membrane protein A	OmpA	Invasion	OmpA (PF00691) OmpA family
OG_5558	156	VFG043391	327	307	34.6	53.9	pdxA	4-hydroxythreonine-4-phosphate dehydrogenase	Flagella	Motility	PdxA (PF04166) Pyridoxal phosphate biosynthetic protein PdxA
OG_4273	3	VFG043392	541	512	38.4	55.6	eptC	phosphoethanolamine transferase	Flagella	Motility	EptA_B_N (PF08019) Phosphoethanolamine transferase EptA/EptB; Sulfatase (PF00884) Sulfatase
OG_3050	17	VFG043392	548	512	38.6	56	eptC	phosphoethanolamine transferase	Flagella	Motility	Sulfatase (PF00884) Sulfatase; EptA_B_N (PF08019) Phosphoethanolamine transferase EptA/EptB
OG_1685	157	VFG043392	533	512	40.5	57.3	eptC	phosphoethanolamine transferase	Flagella	Motility	Sulfatase (PF00884) Sulfatase; EptA_B_N (PF08019) Phosphoethanolamine transferase EptA/EptB
OG_3358	157	VFG043390	241	262	35.2	53.6	pdxJ	pyridoxine 5'-phosphate synthase	Flagella	Motility	PdxJ (PF03740) Pyridoxal phosphate biosynthesis protein PdxJ
OG_3701	157	VFG007454	464	439	31.9	52.6	fliI	flagellum-specific ATP synthase	Flagella	Motility	ATP-synt_ab (PF00006) ATP synthase alpha/beta family, nucleotide-binding domain; ATP-synt_ab_N (PF02874) ATP synthase alpha/beta family, beta-barrel domain
OG_4012	20	VFG038840	268	244	29.8	51	flmH	short chain dehydrogenase/reductase family oxidoreductase	Polar flagella	Motility	adh_short (PF00106) short chain dehydrogenase; adh_short_C2 (PF13561) Enoyl-(Acyl carrier protein) reductase; KR (PF08659) KR domain; Polysacc_synt_2 (PF02719) Polysaccharide biosynthesis protein; Epimerase (PF01370) NAD dependent epimerase/dehydratase family
OG_5255	113	VFG038840	251	244	35	51.7	flmH	short chain dehydrogenase/reductase family oxidoreductase	Polar flagella	Motility	adh_short_C2 (PF13561) Enoyl-(Acyl carrier protein) reductase; adh_short (PF00106) short chain dehydrogenase; KR (PF08659) KR domain
OG_1738	108	VFG038840	249	244	35.8	54.9	flmH	short chain dehydrogenase/reductase family oxidoreductase	Polar flagella	Motility	adh_short_C2 (PF13561) Enoyl-(Acyl carrier protein) reductase; adh_short (PF00106) short chain dehydrogenase; KR (PF08659) KR domain; Epimerase (PF01370) NAD dependent epimerase/dehydratase family
OG_571	126	VFG038764	556	473	40.8	59.2	flrA	FleQ protein	Polar flagella	Motility	Sigma54_activat (PF00158) Sigma-54 interaction domain; XylR_N (PF06505) Activator of aromatic catabolism; Sigma54_activ_2 (PF14532) Sigma-54 interaction domain; V4R (PF02830) V4R domain; HTH_8 (PF02954) Bacterial regulatory protein, Fis family; AAA_5 (PF07728) AAA domain (dynein-related subfamily); AAA (PF00004) ATPase family associated with various cellular activities (AAA)
OG_5556	153	VFG038840	303	244	31.1	52	flmH	short chain dehydrogenase/reductase family oxidoreductase	Polar flagella	Motility	adh_short_C2 (PF13561) Enoyl-(Acyl carrier protein) reductase; adh_short (PF00106) short chain dehydrogenase; KR (PF08659) KR domain; Sacchrp_dh_NADP (PF03435) Saccharopine dehydrogenase NADP binding domain
OG_403	100	VFG038840	246	244	30.9	50.5	flmH	short chain dehydrogenase/reductase family oxidoreductase	Polar flagella	Motility	adh_short (PF00106) short chain dehydrogenase; adh_short_C2 (PF13561) Enoyl-(Acyl carrier protein) reductase; KR (PF08659) KR domain; Epimerase (PF01370) NAD dependent epimerase/dehydratase family
OG_2734	33	VFG038723	257	264	31.2	49.6	AHML_RS07540	CobQ/CobB/MinD/ParA family protein	Polar flagella	Motility	AAA_31 (PF13614) AAA domain; CbiA (PF01656) CobQ/CobB/MinD/ParA nucleotide binding domain; CBP_BcsQ (PF06564) Cellulose biosynthesis protein BcsQ; MipZ (PF09140) ATPase MipZ; Fer4_NifH (PF00142) 4Fe-4S iron sulfur cluster binding proteins, NifH/frxC family; ArsA_ATPase (PF02374) Anion-transporting ATPase; ParA (PF10609) NUBPL iron-transfer P-loop NTPase; VirC1 (PF07015) VirC1 protein
OG_9629	2	VFG038840	244	244	32.2	53.3	flmH	short chain dehydrogenase/reductase family oxidoreductase	Polar flagella	Motility	adh_short_C2 (PF13561) Enoyl-(Acyl carrier protein) reductase; adh_short (PF00106) short chain dehydrogenase; KR (PF08659) KR domain
OG_8294	5	VFG038840	244	244	31.6	53.7	flmH	short chain dehydrogenase/reductase family oxidoreductase	Polar flagella	Motility	adh_short_C2 (PF13561) Enoyl-(Acyl carrier protein) reductase; adh_short (PF00106) short chain dehydrogenase; KR (PF08659) KR domain; Epimerase (PF01370) NAD dependent epimerase/dehydratase family
OG_8292	5	VFG038840	254	244	31.6	53	flmH	short chain dehydrogenase/reductase family oxidoreductase	Polar flagella	Motility	adh_short_C2 (PF13561) Enoyl-(Acyl carrier protein) reductase; adh_short (PF00106) short chain dehydrogenase; KR (PF08659) KR domain; Methyltransf_25 (PF13649) Methyltransferase domain
OG_7854	4	VFG038764	627	473	41.4	57.1	flrA	FleQ protein	Polar flagella	Motility	Sigma54_activat (PF00158) Sigma-54 interaction domain; PrpR_N (PF06506) Propionate catabolism activator; Sigma54_activ_2 (PF14532) Sigma-54 interaction domain; HTH_8 (PF02954) Bacterial regulatory protein, Fis family; PAS (PF00989) PAS fold; AAA (PF00004) ATPase family associated with various cellular activities (AAA); Mg_chelatase (PF01078) Magnesium chelatase, subunit ChlI; AAA_5 (PF07728) AAA …
OG_7853	4	VFG038840	255	244	33.5	59.1	flmH	short chain dehydrogenase/reductase family oxidoreductase	Polar flagella	Motility	adh_short (PF00106) short chain dehydrogenase; adh_short_C2 (PF13561) Enoyl-(Acyl carrier protein) reductase; KR (PF08659) KR domain; Epimerase (PF01370) NAD dependent epimerase/dehydratase family
OG_7041	26	VFG038840	241	244	40	60.8	flmH	short chain dehydrogenase/reductase family oxidoreductase	Polar flagella	Motility	adh_short_C2 (PF13561) Enoyl-(Acyl carrier protein) reductase; adh_short (PF00106) short chain dehydrogenase; KR (PF08659) KR domain
OG_6653	27	VFG038840	254	244	37.3	55.7	flmH	short chain dehydrogenase/reductase family oxidoreductase	Polar flagella	Motility	adh_short_C2 (PF13561) Enoyl-(Acyl carrier protein) reductase; adh_short (PF00106) short chain dehydrogenase; KR (PF08659) KR domain; Epimerase (PF01370) NAD dependent epimerase/dehydratase family
OG_6101	3	VFG038840	254	244	31.7	51.8	flmH	short chain dehydrogenase/reductase family oxidoreductase	Polar flagella	Motility	adh_short_C2 (PF13561) Enoyl-(Acyl carrier protein) reductase; adh_short (PF00106) short chain dehydrogenase; KR (PF08659) KR domain; Epimerase (PF01370) NAD dependent epimerase/dehydratase family
OG_5310	154	VFG038840	261	244	33.2	52.8	flmH	short chain dehydrogenase/reductase family oxidoreductase	Polar flagella	Motility	adh_short_C2 (PF13561) Enoyl-(Acyl carrier protein) reductase; adh_short (PF00106) short chain dehydrogenase; KR (PF08659) KR domain
OG_4723	5	VFG038840	249	244	32.8	51.2	flmH	short chain dehydrogenase/reductase family oxidoreductase	Polar flagella	Motility	adh_short_C2 (PF13561) Enoyl-(Acyl carrier protein) reductase; adh_short (PF00106) short chain dehydrogenase; KR (PF08659) KR domain; Epimerase (PF01370) NAD dependent epimerase/dehydratase family; Polysacc_synt_2 (PF02719) Polysaccharide biosynthesis protein
OG_4596	19	VFG038840	249	244	41.3	61.5	flmH	short chain dehydrogenase/reductase family oxidoreductase	Polar flagella	Motility	adh_short_C2 (PF13561) Enoyl-(Acyl carrier protein) reductase; adh_short (PF00106) short chain dehydrogenase; KR (PF08659) KR domain
OG_4209	14	VFG038840	264	244	30.2	50.4	flmH	short chain dehydrogenase/reductase family oxidoreductase	Polar flagella	Motility	adh_short_C2 (PF13561) Enoyl-(Acyl carrier protein) reductase; adh_short (PF00106) short chain dehydrogenase; KR (PF08659) KR domain; 3HCDH_N (PF02737) 3-hydroxyacyl-CoA dehydrogenase, NAD binding domain
OG_2896	8	VFG038764	645	473	45.6	60.2	flrA	FleQ protein	Polar flagella	Motility	Sigma54_activat (PF00158) Sigma-54 interaction domain; Sigma54_activ_2 (PF14532) Sigma-54 interaction domain; PAS_9 (PF13426) PAS domain; PAS (PF00989) PAS fold; PAS_4 (PF08448) PAS fold; AAA (PF00004) ATPase family associated with various cellular activities (AAA); AAA_5 (PF07728) AAA domain (dynein-related subfamily); PAS_8 (PF13188) PAS domain; AAA_2 (PF07724) AAA domain (Cdc48 subfamily); Mg_…
OG_2895	38	VFG038723	261	264	30.3	48.1	AHML_RS07540	CobQ/CobB/MinD/ParA family protein	Polar flagella	Motility	AAA_31 (PF13614) AAA domain; CbiA (PF01656) CobQ/CobB/MinD/ParA nucleotide binding domain; MipZ (PF09140) ATPase MipZ; CBP_BcsQ (PF06564) Cellulose biosynthesis protein BcsQ; Fer4_NifH (PF00142) 4Fe-4S iron sulfur cluster binding proteins, NifH/frxC family; ParA (PF10609) NUBPL iron-transfer P-loop NTPase; ArsA_ATPase (PF02374) Anion-transporting ATPase
OG_2886	9	VFG038764	533	473	38.7	57.8	flrA	FleQ protein	Polar flagella	Motility	RtcR (PF06956) Regulator of RNA terminal phosphate cyclase; Sigma54_activat (PF00158) Sigma-54 interaction domain; Sigma54_activ_2 (PF14532) Sigma-54 interaction domain; AAA (PF00004) ATPase family associated with various cellular activities (AAA); Mg_chelatase (PF01078) Magnesium chelatase, subunit ChlI; MCM (PF00493) MCM P-loop domain; AAA_5 (PF07728) AAA domain (dynein-related subfamily); AAA_…
OG_2105	50	VFG038840	234	244	34.5	58.3	flmH	short chain dehydrogenase/reductase family oxidoreductase	Polar flagella	Motility	adh_short_C2 (PF13561) Enoyl-(Acyl carrier protein) reductase; adh_short (PF00106) short chain dehydrogenase; KR (PF08659) KR domain; Epimerase (PF01370) NAD dependent epimerase/dehydratase family; NAD_binding_10 (PF13460) NAD(P)H-binding
OG_12722	1	VFG038764	639	473	44.8	63.3	flrA	FleQ protein	Polar flagella	Motility	Sigma54_activat (PF00158) Sigma-54 interaction domain; Sigma54_activ_2 (PF14532) Sigma-54 interaction domain; PAS_9 (PF13426) PAS domain; PAS (PF00989) PAS fold; PAS_4 (PF08448) PAS fold; PAS_8 (PF13188) PAS domain; AAA (PF00004) ATPase family associated with various cellular activities (AAA); AAA_5 (PF07728) AAA domain (dynein-related subfamily); Mg_chelatase (PF01078) Magnesium chelatase, subun…
OG_12114	1	VFG038764	546	473	44.4	60.5	flrA	FleQ protein	Polar flagella	Motility	Sigma54_activat (PF00158) Sigma-54 interaction domain; Sigma54_activ_2 (PF14532) Sigma-54 interaction domain; HTH_8 (PF02954) Bacterial regulatory protein, Fis family; GAF (PF01590) GAF domain; GAF_2 (PF13185) GAF domain; AAA_5 (PF07728) AAA domain (dynein-related subfamily)
OG_11802	1	VFG038840	264	244	30.7	53.4	flmH	short chain dehydrogenase/reductase family oxidoreductase	Polar flagella	Motility	adh_short_C2 (PF13561) Enoyl-(Acyl carrier protein) reductase; adh_short (PF00106) short chain dehydrogenase; KR (PF08659) KR domain
OG_10101	3	VFG038840	278	244	30.1	51.3	flmH	short chain dehydrogenase/reductase family oxidoreductase	Polar flagella	Motility	adh_short (PF00106) short chain dehydrogenase; adh_short_C2 (PF13561) Enoyl-(Acyl carrier protein) reductase; KR (PF08659) KR domain
OG_10071	4	VFG038840	294	244	30.6	51.6	flmH	short chain dehydrogenase/reductase family oxidoreductase	Polar flagella	Motility	adh_short_C2 (PF13561) Enoyl-(Acyl carrier protein) reductase; adh_short (PF00106) short chain dehydrogenase; KR (PF08659) KR domain
OG_13005	157	VFG038840	463	244	39	58.1	flmH	short chain dehydrogenase/reductase family oxidoreductase	Polar flagella	Motility	adh_short_C2 (PF13561) Enoyl-(Acyl carrier protein) reductase; adh_short (PF00106) short chain dehydrogenase; KR (PF08659) KR domain; Epimerase (PF01370) NAD dependent epimerase/dehydratase family
OG_13605	157	VFG038845	253	253	48.8	64.5	nueA	NeuA protein	Polar flagella	Motility	CTP_transf_3 (PF02348) Cytidylyltransferase; NTP_transf_3 (PF12804) MobA-like NTP transferase domain
OG_13151	157	VFG038723	260	264	30.9	54.1	AHML_RS07540	CobQ/CobB/MinD/ParA family protein	Polar flagella	Motility	AAA_31 (PF13614) AAA domain; CbiA (PF01656) CobQ/CobB/MinD/ParA nucleotide binding domain; MipZ (PF09140) ATPase MipZ; CBP_BcsQ (PF06564) Cellulose biosynthesis protein BcsQ; ParA (PF10609) NUBPL iron-transfer P-loop NTPase; Fer4_NifH (PF00142) 4Fe-4S iron sulfur cluster binding proteins, NifH/frxC family; ArsA_ATPase (PF02374) Anion-transporting ATPase; VirC1 (PF07015) VirC1 protein
OG_1320	157	VFG038840	245	244	34.2	57.6	flmH	short chain dehydrogenase/reductase family oxidoreductase	Polar flagella	Motility	adh_short_C2 (PF13561) Enoyl-(Acyl carrier protein) reductase; adh_short (PF00106) short chain dehydrogenase; KR (PF08659) KR domain
OG_13494	157	VFG038840	268	244	34.4	60	flmH	short chain dehydrogenase/reductase family oxidoreductase	Polar flagella	Motility	adh_short (PF00106) short chain dehydrogenase; adh_short_C2 (PF13561) Enoyl-(Acyl carrier protein) reductase; KR (PF08659) KR domain
OG_13488	157	VFG038840	296	244	31.2	48.7	flmH	short chain dehydrogenase/reductase family oxidoreductase	Polar flagella	Motility	adh_short (PF00106) short chain dehydrogenase; adh_short_C2 (PF13561) Enoyl-(Acyl carrier protein) reductase; KR (PF08659) KR domain
OG_13256	157	VFG038840	244	244	57.2	74.9	flmH	short chain dehydrogenase/reductase family oxidoreductase	Polar flagella	Motility	adh_short_C2 (PF13561) Enoyl-(Acyl carrier protein) reductase; adh_short (PF00106) short chain dehydrogenase; KR (PF08659) KR domain
OG_1703	157	VFG038840	252	244	30.3	52.2	flmH	short chain dehydrogenase/reductase family oxidoreductase	Polar flagella	Motility	adh_short (PF00106) short chain dehydrogenase; adh_short_C2 (PF13561) Enoyl-(Acyl carrier protein) reductase; KR (PF08659) KR domain
OG_117	157	VFG038840	245	244	34.1	50.8	flmH	short chain dehydrogenase/reductase family oxidoreductase	Polar flagella	Motility	adh_short_C2 (PF13561) Enoyl-(Acyl carrier protein) reductase; adh_short (PF00106) short chain dehydrogenase; KR (PF08659) KR domain; Epimerase (PF01370) NAD dependent epimerase/dehydratase family; GDP_Man_Dehyd (PF16363) GDP-mannose 4,6 dehydratase; Polysacc_synt_2 (PF02719) Polysaccharide biosynthesis protein
OG_866	157	VFG038764	423	473	43.8	56.2	flrA	FleQ protein	Polar flagella	Motility	Sigma54_activat (PF00158) Sigma-54 interaction domain; Sigma54_activ_2 (PF14532) Sigma-54 interaction domain; AAA_5 (PF07728) AAA domain (dynein-related subfamily); AAA_2 (PF07724) AAA domain (Cdc48 subfamily); AAA (PF00004) ATPase family associated with various cellular activities (AAA); HTH_8 (PF02954) Bacterial regulatory protein, Fis family
OG_824	157	VFG038840	260	244	33.5	52.7	flmH	short chain dehydrogenase/reductase family oxidoreductase	Polar flagella	Motility	adh_short (PF00106) short chain dehydrogenase; adh_short_C2 (PF13561) Enoyl-(Acyl carrier protein) reductase; KR (PF08659) KR domain; Epimerase (PF01370) NAD dependent epimerase/dehydratase family
OG_3707	157	VFG038723	280	264	23.8	48	AHML_RS07540	CobQ/CobB/MinD/ParA family protein	Polar flagella	Motility	AAA_31 (PF13614) AAA domain; CbiA (PF01656) CobQ/CobB/MinD/ParA nucleotide binding domain; Fer4_NifH (PF00142) 4Fe-4S iron sulfur cluster binding proteins, NifH/frxC family; MipZ (PF09140) ATPase MipZ; ParA (PF10609) NUBPL iron-transfer P-loop NTPase; CBP_BcsQ (PF06564) Cellulose biosynthesis protein BcsQ; ArsA_ATPase (PF02374) Anion-transporting ATPase
OG_13434	157	VFG038840	254	244	32.5	53	flmH	short chain dehydrogenase/reductase family oxidoreductase	Polar flagella	Motility	adh_short_C2 (PF13561) Enoyl-(Acyl carrier protein) reductase; adh_short (PF00106) short chain dehydrogenase; KR (PF08659) KR domain
OG_2484	157	VFG038840	251	244	29.6	53.8	flmH	short chain dehydrogenase/reductase family oxidoreductase	Polar flagella	Motility	adh_short_C2 (PF13561) Enoyl-(Acyl carrier protein) reductase; adh_short (PF00106) short chain dehydrogenase; KR (PF08659) KR domain
OG_429	157	VFG038840	261	244	32.3	50.6	flmH	short chain dehydrogenase/reductase family oxidoreductase	Polar flagella	Motility	adh_short (PF00106) short chain dehydrogenase; adh_short_C2 (PF13561) Enoyl-(Acyl carrier protein) reductase; KR (PF08659) KR domain
OG_1814	157	VFG038840	292	244	31.1	52.5	flmH	short chain dehydrogenase/reductase family oxidoreductase	Polar flagella	Motility	adh_short_C2 (PF13561) Enoyl-(Acyl carrier protein) reductase; adh_short (PF00106) short chain dehydrogenase; KR (PF08659) KR domain
OG_7052	111	VFG037358	763	760	24.1	40.3	bauA	TonB-dependent siderophore receptor BauA	Acinetobactin	Nutritional/Metabolic factor	TonB_dep_Rec (PF00593) TonB dependent receptor; Plug (PF07715) TonB-dependent Receptor Plug Domain
OG_84	156	VFG037358	725	760	25.9	41.7	bauA	TonB-dependent siderophore receptor BauA	Acinetobactin	Nutritional/Metabolic factor	TonB_dep_Rec (PF00593) TonB dependent receptor; Plug (PF07715) TonB-dependent Receptor Plug Domain
OG_9806	2	VFG037344	493	436	38.6	56.4	basC	acinetobactin biosynthesis protein BasC	Acinetobactin	Nutritional/Metabolic factor	K_oxygenase (PF13434) L-lysine 6-monooxygenase (NADPH-requiring); Pyr_redox_3 (PF13738) Pyridine nucleotide-disulphide oxidoreductase; NAD_binding_9 (PF13454) FAD-NAD(P)-binding
OG_9667	1	VFG037358	701	760	23.4	43.7	bauA	TonB-dependent siderophore receptor BauA	Acinetobactin	Nutritional/Metabolic factor	TonB_dep_Rec (PF00593) TonB dependent receptor; Plug (PF07715) TonB-dependent Receptor Plug Domain
OG_8192	4	VFG037358	745	760	22.9	39.7	bauA	TonB-dependent siderophore receptor BauA	Acinetobactin	Nutritional/Metabolic factor	TonB_dep_Rec (PF00593) TonB dependent receptor; Plug (PF07715) TonB-dependent Receptor Plug Domain
OG_7834	4	VFG037316	538	542	26.9	45	entE	non-ribosomal peptide synthetase adenylate-forming enzyme of acinetobactin synthesis	Acinetobactin	Nutritional/Metabolic factor	AMP-binding (PF00501) AMP-binding enzyme; AMP-binding_C (PF13193) AMP-binding enzyme C-terminal domain
OG_13514	157	VFG037386	259	256	27.4	52.7	bauE	ferric siderophore ABC transporter, ATP-binding protein BauE	Acinetobactin	Nutritional/Metabolic factor	ABC_tran (PF00005) ABC transporter; AAA_21 (PF13304) AAA domain, putative AbiEii toxin, Type IV TA system; SMC_N (PF02463) RecF/RecN/SMC N terminal domain; AAA_22 (PF13401) AAA domain; RsgA_GTPase (PF03193) RsgA GTPase; AAA_29 (PF13555) P-loop containing region of AAA domain; AAA_16 (PF13191) AAA ATPase domain
OG_1117	157	VFG037218	462	389	29.8	56.6	basJ	acinetobactin biosynthesis protein BasJ	Acinetobactin	Nutritional/Metabolic factor	Chorismate_bind (PF00425) chorismate binding enzyme
OG_9805	2	VFG000617	605	580	30.4	50.4	iucC	aerobactin synthesis protein IucC	Aerobactin	Nutritional/Metabolic factor	IucA_IucC (PF04183) IucA / IucC family; FhuF (PF06276) Ferric iron reductase FhuF-like transporter
OG_9801	2	VFG000619	756	731	33.3	50.9	iutA	aerobactin receptor IutA	Aerobactin	Nutritional/Metabolic factor	TonB_dep_Rec (PF00593) TonB dependent receptor; Plug (PF07715) TonB-dependent Receptor Plug Domain; OMP_b-brl_3 (PF14905) Outer membrane protein beta-barrel family
OG_1308	157	VFG000619	746	731	29.2	47.4	iutA	aerobactin receptor IutA	Aerobactin	Nutritional/Metabolic factor	TonB_dep_Rec (PF00593) TonB dependent receptor; Plug (PF07715) TonB-dependent Receptor Plug Domain
OG_9896	1	VFG049120	451	453	26.2	45.7	allB	allantoinase	Allantion utilization	Nutritional/Metabolic factor	Amidohydro_1 (PF01979) Amidohydrolase family; Amidohydro_3 (PF07969) Amidohydrolase family
OG_9670	1	VFG049120	451	453	26.1	47.9	allB	allantoinase	Allantion utilization	Nutritional/Metabolic factor	Amidohydro_1 (PF01979) Amidohydrolase family; Amidohydro_3 (PF07969) Amidohydrolase family
OG_8201	4	VFG049116	166	160	45.9	63.7	allA	ureidoglycolate hydrolase	Allantion utilization	Nutritional/Metabolic factor	Ureidogly_lyase (PF04115) Ureidoglycolate lyase
OG_13552	157	VFG049118	270	272	27.8	44.5	allR	DNA-binding transcriptional repressor AllR	Allantion utilization	Nutritional/Metabolic factor	IclR (PF01614) Bacterial transcriptional regulator; HTH_IclR (PF09339) IclR helix-turn-helix domain
OG_497	157	VFG049116	167	160	44.8	67.5	allA	ureidoglycolate hydrolase	Allantion utilization	Nutritional/Metabolic factor	Ureidogly_lyase (PF04115) Ureidoglycolate lyase
OG_3758	156	VFG050015	649	538	24.5	42.7	dhbE	2,3-dihydroxybenzoate adenylase DhbE	Bacillibactin	Nutritional/Metabolic factor	AMP-binding (PF00501) AMP-binding enzyme; AMP-binding_C (PF13193) AMP-binding enzyme C-terminal domain; ACAS_N (PF16177) Acetyl-coenzyme A synthetase N-terminus
OG_694	156	VFG050015	564	538	26.5	46.2	dhbE	2,3-dihydroxybenzoate adenylase DhbE	Bacillibactin	Nutritional/Metabolic factor	AMP-binding (PF00501) AMP-binding enzyme; AMP-binding_C (PF13193) AMP-binding enzyme C-terminal domain
OG_313	156	VFG050037	2383	2385	30.5	50.6	dhbF	non-ribosomal peptide synthetase, DhbF	Bacillibactin	Nutritional/Metabolic factor	AMP-binding (PF00501) AMP-binding enzyme; Condensation (PF00668) Condensation domain; Thioesterase (PF00975) Thioesterase domain; PP-binding (PF00550) Phosphopantetheine attachment site; AMP-binding_C (PF13193) AMP-binding enzyme C-terminal domain; Abhydrolase_6 (PF12697) Alpha/beta hydrolase family
OG_5309	156	VFG049993	256	258	41.7	61.4	dhbA	2,3-dihydroxybenzoate-2,3-dehydrogenase, DhbA	Bacillibactin	Nutritional/Metabolic factor	adh_short_C2 (PF13561) Enoyl-(Acyl carrier protein) reductase; adh_short (PF00106) short chain dehydrogenase; KR (PF08659) KR domain; Epimerase (PF01370) NAD dependent epimerase/dehydratase family; GDP_Man_Dehyd (PF16363) GDP-mannose 4,6 dehydratase; Polysacc_synt_2 (PF02719) Polysaccharide biosynthesis protein
OG_5308	156	VFG050004	407	399	35.6	59.4	dhbC	isochorismate synthase DhbC	Bacillibactin	Nutritional/Metabolic factor	Chorismate_bind (PF00425) chorismate binding enzyme
OG_1777	156	VFG050015	554	538	50.6	67.4	dhbE	2,3-dihydroxybenzoate adenylase DhbE	Bacillibactin	Nutritional/Metabolic factor	AMP-binding (PF00501) AMP-binding enzyme; AMP-binding_C (PF13193) AMP-binding enzyme C-terminal domain
OG_3446	156	VFG050026	289	295	49.1	65	dhbB	isochorismatase, DhbB	Bacillibactin	Nutritional/Metabolic factor	Isochorismatase (PF00857) Isochorismatase family; PP-binding (PF00550) Phosphopantetheine attachment site
OG_3340	156	VFG050037	1332	2385	35.1	56.3	dhbF	non-ribosomal peptide synthetase, DhbF	Bacillibactin	Nutritional/Metabolic factor	AMP-binding (PF00501) AMP-binding enzyme; AMP-binding_C (PF13193) AMP-binding enzyme C-terminal domain
OG_9105	2	VFG049993	267	258	31.4	47.8	dhbA	2,3-dihydroxybenzoate-2,3-dehydrogenase, DhbA	Bacillibactin	Nutritional/Metabolic factor	adh_short (PF00106) short chain dehydrogenase; adh_short_C2 (PF13561) Enoyl-(Acyl carrier protein) reductase; KR (PF08659) KR domain; Epimerase (PF01370) NAD dependent epimerase/dehydratase family
OG_7855	4	VFG050037	544	2385	23.6	44.2	dhbF	non-ribosomal peptide synthetase, DhbF	Bacillibactin	Nutritional/Metabolic factor	AMP-binding (PF00501) AMP-binding enzyme; AMP-binding_C (PF13193) AMP-binding enzyme C-terminal domain
OG_5921	113	VFG050037	1319	2385	30	49.6	dhbF	non-ribosomal peptide synthetase, DhbF	Bacillibactin	Nutritional/Metabolic factor	AMP-binding (PF00501) AMP-binding enzyme; Condensation (PF00668) Condensation domain; Thioesterase (PF00975) Thioesterase domain; PP-binding (PF00550) Phosphopantetheine attachment site; AMP-binding_C (PF13193) AMP-binding enzyme C-terminal domain
OG_1302	157	VFG050037	547	2385	23.3	46.2	dhbF	non-ribosomal peptide synthetase, DhbF	Bacillibactin	Nutritional/Metabolic factor	AMP-binding (PF00501) AMP-binding enzyme; AMP-binding_C (PF13193) AMP-binding enzyme C-terminal domain
OG_12886	157	VFG050015	559	538	23.8	45.3	dhbE	2,3-dihydroxybenzoate adenylase DhbE	Bacillibactin	Nutritional/Metabolic factor	AMP-binding (PF00501) AMP-binding enzyme; AMP-binding_C (PF13193) AMP-binding enzyme C-terminal domain
OG_2539	156	VFG047461	214	225	30.4	50	bioD	dethiobiotin synthetase	Biotin synthesis	Nutritional/Metabolic factor	AAA_26 (PF13500) AAA domain
OG_404	135	VFG047546	324	306	30.6	50.9	bioJ	lipase/esterase	Biotin synthesis	Nutritional/Metabolic factor	Abhydrolase_3 (PF07859) alpha/beta hydrolase fold; COesterase (PF00135) Carboxylesterase family; Say1_Mug180 (PF10340) Steryl acetyl hydrolase; Peptidase_S9 (PF00326) Prolyl oligopeptidase family
OG_5509	153	VFG047546	356	306	33.7	52.5	bioJ	lipase/esterase	Biotin synthesis	Nutritional/Metabolic factor	Abhydrolase_3 (PF07859) alpha/beta hydrolase fold; Say1_Mug180 (PF10340) Steryl acetyl hydrolase; Peptidase_S9 (PF00326) Prolyl oligopeptidase family
OG_2377	153	VFG047529	458	428	27.6	46.6	bioA	adenosylmethionine-8-amino-7-oxononanoate aminotransferase	Biotin synthesis	Nutritional/Metabolic factor	Aminotran_3 (PF00202) Aminotransferase class-III
OG_5593	17	VFG047546	303	306	29.1	47.5	bioJ	lipase/esterase	Biotin synthesis	Nutritional/Metabolic factor	Abhydrolase_3 (PF07859) alpha/beta hydrolase fold; COesterase (PF00135) Carboxylesterase family
OG_12912	157	VFG047512	329	313	50.6	70.5	bioB	biotin synthase	Biotin synthesis	Nutritional/Metabolic factor	BATS (PF06968) Biotin and Thiamin Synthesis associated domain; Radical_SAM (PF04055) Radical SAM superfamily
OG_13064	157	VFG047529	402	428	28.2	47	bioA	adenosylmethionine-8-amino-7-oxononanoate aminotransferase	Biotin synthesis	Nutritional/Metabolic factor	Aminotran_3 (PF00202) Aminotransferase class-III
OG_13467	157	VFG047529	426	428	34.3	50.9	bioA	adenosylmethionine-8-amino-7-oxononanoate aminotransferase	Biotin synthesis	Nutritional/Metabolic factor	Aminotran_3 (PF00202) Aminotransferase class-III; Beta_elim_lyase (PF01212) Beta-eliminating lyase
OG_1899	156	VFG000919	384	445	29.9	47.4	chuW	Putative oxygen independent coproporphyrinogen III oxidase	Chu	Nutritional/Metabolic factor	Radical_SAM (PF04055) Radical SAM superfamily; HemN_C (PF06969) HemN C-terminal domain
OG_12191	1	VFG044172	252	256	25.5	47.8	chuV	ATP-binding hydrophilic protein ChuV	Chu	Nutritional/Metabolic factor	ABC_tran (PF00005) ABC transporter; AAA_21 (PF13304) AAA domain, putative AbiEii toxin, Type IV TA system; SMC_N (PF02463) RecF/RecN/SMC N terminal domain; AAA_23 (PF13476) AAA domain; BCA_ABC_TP_C (PF12399) Branched-chain amino acid ATP-binding cassette transporter; AAA_15 (PF13175) AAA ATPase domain
OG_4433	6	VFG048488	259	264	32.2	52.4	fepC	iron-enterobactin transporter ATP-binding protein	Ent	Nutritional/Metabolic factor	ABC_tran (PF00005) ABC transporter; SMC_N (PF02463) RecF/RecN/SMC N terminal domain; AAA_21 (PF13304) AAA domain, putative AbiEii toxin, Type IV TA system
OG_5304	150	VFG000925	254	271	33.6	55.3	fepC	ferrienterobactin ABC transporter ATPase	Enterobactin	Nutritional/Metabolic factor	ABC_tran (PF00005) ABC transporter; AAA_21 (PF13304) AAA domain, putative AbiEii toxin, Type IV TA system; SMC_N (PF02463) RecF/RecN/SMC N terminal domain; AAA_15 (PF13175) AAA ATPase domain
OG_3447	156	VFG044165	416	416	46.2	70.3	entS	enterobactin exporter, iron-regulated	Enterobactin	Nutritional/Metabolic factor	MFS_1 (PF07690) Major Facilitator Superfamily; MFS_3 (PF05977) Transmembrane secretion effector
OG_1332	155	VFG044159	399	400	29	44.6	fes	enterobactin/ferric enterobactin esterase	Enterobactin	Nutritional/Metabolic factor	Esterase (PF00756) Putative esterase; DUF3327 (PF11806) Domain of unknown function (DUF3327)
OG_5307	156	VFG000923	653	746	29.3	47.3	fepA	ferrienterobactin outer membrane transporter	Enterobactin	Nutritional/Metabolic factor	TonB_dep_Rec (PF00593) TonB dependent receptor; Plug (PF07715) TonB-dependent Receptor Plug Domain
OG_12049	1	VFG044159	399	400	29.6	43.5	fes	enterobactin/ferric enterobactin esterase	Enterobactin	Nutritional/Metabolic factor	Esterase (PF00756) Putative esterase; DUF3327 (PF11806) Domain of unknown function (DUF3327)
OG_273	149	VFG001206	400	352	41.3	57.3	fbpC	iron(III) ABC transporter, ATP-binding protein	FbpABC	Nutritional/Metabolic factor	ABC_tran (PF00005) ABC transporter; SMC_N (PF02463) RecF/RecN/SMC N terminal domain; AAA_21 (PF13304) AAA domain, putative AbiEii toxin, Type IV TA system; AAA_15 (PF13175) AAA ATPase domain; AAA (PF00004) ATPase family associated with various cellular activities (AAA)
OG_1809	155	VFG001206	264	352	36.5	56.6	fbpC	iron(III) ABC transporter, ATP-binding protein	FbpABC	Nutritional/Metabolic factor	ABC_tran (PF00005) ABC transporter; AAA_21 (PF13304) AAA domain, putative AbiEii toxin, Type IV TA system; SMC_N (PF02463) RecF/RecN/SMC N terminal domain; RsgA_GTPase (PF03193) RsgA GTPase
OG_5336	156	VFG001206	243	352	37.7	57.6	fbpC	iron(III) ABC transporter, ATP-binding protein	FbpABC	Nutritional/Metabolic factor	ABC_tran (PF00005) ABC transporter; AAA_21 (PF13304) AAA domain, putative AbiEii toxin, Type IV TA system; SMC_N (PF02463) RecF/RecN/SMC N terminal domain; NB-ARC (PF00931) NB-ARC domain; AAA_23 (PF13476) AAA domain
OG_12190	1	VFG001206	232	352	31.7	51.6	fbpC	iron(III) ABC transporter, ATP-binding protein	FbpABC	Nutritional/Metabolic factor	ABC_tran (PF00005) ABC transporter; AAA_21 (PF13304) AAA domain, putative AbiEii toxin, Type IV TA system; RsgA_GTPase (PF03193) RsgA GTPase
OG_12048	10	VFG001206	271	352	39.7	56.9	fbpC	iron(III) ABC transporter, ATP-binding protein	FbpABC	Nutritional/Metabolic factor	ABC_tran (PF00005) ABC transporter; AAA_21 (PF13304) AAA domain, putative AbiEii toxin, Type IV TA system; ABC_ATPase (PF09818) Predicted ATPase of the ABC class
OG_11462	5	VFG001206	263	352	37.7	57.5	fbpC	iron(III) ABC transporter, ATP-binding protein	FbpABC	Nutritional/Metabolic factor	ABC_tran (PF00005) ABC transporter; RsgA_GTPase (PF03193) RsgA GTPase; AAA_21 (PF13304) AAA domain, putative AbiEii toxin, Type IV TA system
OG_197	157	VFG001206	529	352	31.8	52.7	fbpC	iron(III) ABC transporter, ATP-binding protein	FbpABC	Nutritional/Metabolic factor	ABC_tran (PF00005) ABC transporter; SMC_N (PF02463) RecF/RecN/SMC N terminal domain; AAA_21 (PF13304) AAA domain, putative AbiEii toxin, Type IV TA system; AAA_22 (PF13401) AAA domain; AAA_16 (PF13191) AAA ATPase domain; AAA (PF00004) ATPase family associated with various cellular activities (AAA); SbcCD_C (PF13558) Putative exonuclease SbcCD, C subunit; oligo_HPY (PF08352) Oligopeptide/dipeptide…
OG_3488	157	VFG001206	247	352	34.4	57.1	fbpC	iron(III) ABC transporter, ATP-binding protein	FbpABC	Nutritional/Metabolic factor	ABC_tran (PF00005) ABC transporter; SMC_N (PF02463) RecF/RecN/SMC N terminal domain; AAA_21 (PF13304) AAA domain, putative AbiEii toxin, Type IV TA system; Rad17 (PF03215) Rad17 P-loop domain
OG_13568	157	VFG001206	258	352	38	56.2	fbpC	iron(III) ABC transporter, ATP-binding protein	FbpABC	Nutritional/Metabolic factor	ABC_tran (PF00005) ABC transporter; AAA_21 (PF13304) AAA domain, putative AbiEii toxin, Type IV TA system; SMC_N (PF02463) RecF/RecN/SMC N terminal domain; AAA_13 (PF13166) AAA domain
OG_13078	157	VFG001206	353	352	40.4	59.9	fbpC	iron(III) ABC transporter, ATP-binding protein	FbpABC	Nutritional/Metabolic factor	ABC_tran (PF00005) ABC transporter; AAA_21 (PF13304) AAA domain, putative AbiEii toxin, Type IV TA system; TOBE_3 (PF12857) TOBE-like domain; CysA_C_terminal (PF17850) CysA C-terminal regulatory domain; SMC_N (PF02463) RecF/RecN/SMC N terminal domain; AAA_16 (PF13191) AAA ATPase domain; AAA_23 (PF13476) AAA domain
OG_115	157	VFG001206	279	352	37.9	58	fbpC	iron(III) ABC transporter, ATP-binding protein	FbpABC	Nutritional/Metabolic factor	ABC_tran (PF00005) ABC transporter; RsgA_GTPase (PF03193) RsgA GTPase
OG_13403	157	VFG001206	266	352	40.2	58	fbpC	iron(III) ABC transporter, ATP-binding protein	FbpABC	Nutritional/Metabolic factor	ABC_tran (PF00005) ABC transporter; AAA_22 (PF13401) AAA domain; AAA_16 (PF13191) AAA ATPase domain; SMC_N (PF02463) RecF/RecN/SMC N terminal domain; AAA (PF00004) ATPase family associated with various cellular activities (AAA); AAA_21 (PF13304) AAA domain, putative AbiEii toxin, Type IV TA system; RsgA_GTPase (PF03193) RsgA GTPase
OG_12961	157	VFG001206	248	352	32.3	53.1	fbpC	iron(III) ABC transporter, ATP-binding protein	FbpABC	Nutritional/Metabolic factor	ABC_tran (PF00005) ABC transporter; BCA_ABC_TP_C (PF12399) Branched-chain amino acid ATP-binding cassette transporter
OG_408	122	VFG001859	609	751	34	49.1	feoB	ferrous iron transporter B	FeoAB	Nutritional/Metabolic factor	FeoB_N (PF02421) Ferrous iron transport protein B; Gate (PF07670) Nucleoside recognition; MMR_HSR1 (PF01926) 50S ribosome-binding GTPase; FeoB_C (PF07664) Ferrous iron transport protein B C terminus
OG_13031	157	VFG047401	618	747	30.6	50.3	feoB	Fe(2+) transporter permease subunit FeoB	FupA	Nutritional/Metabolic factor	FeoB_N (PF02421) Ferrous iron transport protein B; Gate (PF07670) Nucleoside recognition; MMR_HSR1 (PF01926) 50S ribosome-binding GTPase; FeoB_C (PF07664) Ferrous iron transport protein B C terminus
OG_902	157	VFG047600	661	601	32.8	50.2	ggt	gamma-glutamyltranspeptidase	GGT	Nutritional/Metabolic factor	G_glu_transpept (PF01019) Gamma-glutamyltranspeptidase
OG_71	143	VFG037547	94	91	43.2	64.8	ACICU_RS04610	hypothetical protein	HemO cluster	Nutritional/Metabolic factor	-
OG_506	106	VFG037547	94	91	47.9	69.9	ACICU_RS04610	hypothetical protein	HemO cluster	Nutritional/Metabolic factor	-
OG_9647	3	VFG037547	94	91	44.7	68.4	ACICU_RS04610	hypothetical protein	HemO cluster	Nutritional/Metabolic factor	-
OG_712	151	VFG037470	296	296	98	98.6	ACICU_RS04565	LysR family transcriptional regulator	HemO cluster	Nutritional/Metabolic factor	LysR_substrate (PF03466) LysR substrate binding domain; HTH_1 (PF00126) Bacterial regulatory helix-turn-helix protein, lysR family
OG_1193	14	VFG037547	91	91	85.7	92.3	ACICU_RS04610	hypothetical protein	HemO cluster	Nutritional/Metabolic factor	-
OG_1176	16	VFG037547	125	91	45.1	62.2	ACICU_RS04610	hypothetical protein	HemO cluster	Nutritional/Metabolic factor	-
OG_12929	156	VFG000344	300	356	27.1	54.3	hitC	iron(III) ABC transporter, ATP-binding protein	HitABC	Nutritional/Metabolic factor	ABC_tran (PF00005) ABC transporter; AAA_21 (PF13304) AAA domain, putative AbiEii toxin, Type IV TA system; SMC_N (PF02463) RecF/RecN/SMC N terminal domain; AAA_15 (PF13175) AAA ATPase domain
OG_142	138	VFG000344	293	356	33.9	57	hitC	iron(III) ABC transporter, ATP-binding protein	HitABC	Nutritional/Metabolic factor	ABC_tran (PF00005) ABC transporter; AAA_21 (PF13304) AAA domain, putative AbiEii toxin, Type IV TA system; SMC_N (PF02463) RecF/RecN/SMC N terminal domain
OG_463	156	VFG000344	206	356	39.7	59.8	hitC	iron(III) ABC transporter, ATP-binding protein	HitABC	Nutritional/Metabolic factor	ABC_tran (PF00005) ABC transporter; SMC_N (PF02463) RecF/RecN/SMC N terminal domain; AAA_21 (PF13304) AAA domain, putative AbiEii toxin, Type IV TA system
OG_6693	10	VFG000344	251	356	36.5	54.9	hitC	iron(III) ABC transporter, ATP-binding protein	HitABC	Nutritional/Metabolic factor	ABC_tran (PF00005) ABC transporter
OG_4240	11	VFG000344	605	356	34.1	57	hitC	iron(III) ABC transporter, ATP-binding protein	HitABC	Nutritional/Metabolic factor	ABC_tran (PF00005) ABC transporter; oligo_HPY (PF08352) Oligopeptide/dipeptide transporter, C-terminal region; AAA_21 (PF13304) AAA domain, putative AbiEii toxin, Type IV TA system; SMC_N (PF02463) RecF/RecN/SMC N terminal domain; AAA_16 (PF13191) AAA ATPase domain; RsgA_GTPase (PF03193) RsgA GTPase; AAA_22 (PF13401) AAA domain; TniB (PF05621) Bacterial TniB protein; AAA_29 (PF13555) P-loop conta…
OG_12119	1	VFG000344	303	356	35.3	55.5	hitC	iron(III) ABC transporter, ATP-binding protein	HitABC	Nutritional/Metabolic factor	ABC_tran (PF00005) ABC transporter
OG_2450	157	VFG000344	576	356	29	50	hitC	iron(III) ABC transporter, ATP-binding protein	HitABC	Nutritional/Metabolic factor	ABC_tran (PF00005) ABC transporter; SMC_N (PF02463) RecF/RecN/SMC N terminal domain; oligo_HPY (PF08352) Oligopeptide/dipeptide transporter, C-terminal region; AAA_22 (PF13401) AAA domain; AAA_21 (PF13304) AAA domain, putative AbiEii toxin, Type IV TA system
OG_872	157	VFG000344	356	356	31.1	53.2	hitC	iron(III) ABC transporter, ATP-binding protein	HitABC	Nutritional/Metabolic factor	ABC_tran (PF00005) ABC transporter; NIL (PF09383) NIL domain; SMC_N (PF02463) RecF/RecN/SMC N terminal domain; AAA_21 (PF13304) AAA domain, putative AbiEii toxin, Type IV TA system; RsgA_GTPase (PF03193) RsgA GTPase
OG_13323	157	VFG000344	272	356	34.9	56.6	hitC	iron(III) ABC transporter, ATP-binding protein	HitABC	Nutritional/Metabolic factor	ABC_tran (PF00005) ABC transporter; AAA_21 (PF13304) AAA domain, putative AbiEii toxin, Type IV TA system
OG_373	154	VFG001857	513	502	24.5	46.7	iraB	Di/tripeptide permease	IraAB	Nutritional/Metabolic factor	PTR2 (PF00854) POT family; MFS_1 (PF07690) Major Facilitator Superfamily
OG_1098	149	VFG001415	297	277	32.3	51.7	lipF	Probable esterase/lipase LipF	LipF	Nutritional/Metabolic factor	Abhydrolase_3 (PF07859) alpha/beta hydrolase fold; Say1_Mug180 (PF10340) Steryl acetyl hydrolase; Peptidase_S9 (PF00326) Prolyl oligopeptidase family
OG_13119	157	VFG001415	303	277	29.8	48.8	lipF	Probable esterase/lipase LipF	LipF	Nutritional/Metabolic factor	Abhydrolase_3 (PF07859) alpha/beta hydrolase fold; Say1_Mug180 (PF10340) Steryl acetyl hydrolase; Hydrolase_4 (PF12146) Serine aminopeptidase, S33; Thioesterase (PF00975) Thioesterase domain
OG_1310	157	VFG000574	918	908	53.8	71.1	mgtB	Mg2+ transport protein	MgtBC	Nutritional/Metabolic factor	E1-E2_ATPase (PF00122) E1-E2 ATPase; Hydrolase (PF00702) haloacid dehalogenase-like hydrolase; Cation_ATPase_N (PF00690) Cation transporter/ATPase, N-terminus; Cation_ATPase (PF13246) Cation transport ATPase (P-type)
OG_13003	157	VFG001395	239	234	35.6	53.6	mgtC	Possible Mg2+ transport P-type ATPase C MgtC	MgtC	Nutritional/Metabolic factor	MgtC (PF02308) MgtC family
OG_11372	1	VFG001403	506	1414	27.9	46.4	mbtB	Phenyloxazoline synthase MbtB (phenyloxazoline synthetase)	Mycobactin	Nutritional/Metabolic factor	AMP-binding (PF00501) AMP-binding enzyme
OG_5417	156	VFG001417	282	309	46.7	57.5	panC	pantothenate synthetase	PanC/PanD	Nutritional/Metabolic factor	Pantoate_ligase (PF02569) Pantoate-beta-alanine ligase
OG_13212	157	VFG001416	126	139	47.3	63.4	panD	aspartate 1-decarboxylase	PanC/PanD	Nutritional/Metabolic factor	Asp_decarbox (PF02261) Aspartate decarboxylase
OG_9807	2	VFG049956	594	602	31.3	51.1	asbA	petrobactin biosynthesis protein AsbA	Petrobactin	Nutritional/Metabolic factor	IucA_IucC (PF04183) IucA / IucC family; FhuF (PF06276) Ferric iron reductase FhuF-like transporter
OG_44	157	VFG049962	1175	612	34.3	52.5	asbB	petrobactin biosynthesis protein AsbB	Petrobactin	Nutritional/Metabolic factor	IucA_IucC (PF04183) IucA / IucC family; FhuF (PF06276) Ferric iron reductase FhuF-like transporter
OG_3398	157	VFG047582	428	770	33.4	53.8	purCD	fusion protein PurC/PurD	Purine biosynthesis	Nutritional/Metabolic factor	GARS_A (PF01071) Phosphoribosylglycinamide synthetase, ATP-grasp (A) domain; GARS_N (PF02844) Phosphoribosylglycinamide synthetase, N domain; GARS_C (PF02843) Phosphoribosylglycinamide synthetase, C domain; ATP-grasp_3 (PF02655) ATP-grasp domain; CPSase_L_D2 (PF02786) Carbamoyl-phosphate synthase L chain, ATP binding domain
OG_12989	157	VFG047564	356	347	42.4	62.2	purM	phosphoribosylaminoimidazole synthetase	Purine biosynthesis	Nutritional/Metabolic factor	AIRS_C (PF02769) AIR synthase related protein, C-terminal domain; AIRS (PF00586) AIR synthase related protein, N-terminal domain
OG_2496	49	VFG000164	466	720	26.6	44	fptA	Fe(III)-pyochelin receptor precursor	Pyochelin	Nutritional/Metabolic factor	TonB_dep_Rec (PF00593) TonB dependent receptor
OG_1418	156	VFG000168	542	547	27	44	pchD	pyochelin biosynthesis protein PchD	Pyochelin	Nutritional/Metabolic factor	AMP-binding (PF00501) AMP-binding enzyme; AMP-binding_C (PF13193) AMP-binding enzyme C-terminal domain
OG_10262	1	VFG000168	210	547	32.5	50.6	pchD	pyochelin biosynthesis protein PchD	Pyochelin	Nutritional/Metabolic factor	AMP-binding_C (PF13193) AMP-binding enzyme C-terminal domain; AMP-binding (PF00501) AMP-binding enzyme
OG_189	157	VFG000164	701	720	31.5	48.6	fptA	Fe(III)-pyochelin receptor precursor	Pyochelin	Nutritional/Metabolic factor	TonB_dep_Rec (PF00593) TonB dependent receptor; Plug (PF07715) TonB-dependent Receptor Plug Domain
OG_4659	19	VFG000173	406	402	30.1	45.2	phzS	flavin dependent hydroxylase PhzS	Pyocyanin	Nutritional/Metabolic factor	FAD_binding_3 (PF01494) FAD binding domain; DAO (PF01266) FAD dependent oxidoreductase; NAD_binding_8 (PF13450) NAD(P)-binding Rossmann-like domain; FAD_oxidored (PF12831) FAD dependent oxidoreductase; Trp_halogenase (PF04820) Tryptophan halogenase; GIDA (PF01134) Glucose inhibited division protein A; FAD_binding_2 (PF00890) FAD binding domain
OG_426	69	VFG015518	297	278	30.5	46.7	phzF1	phenazine biosynthesis protein PhzF, isomerase	Pyocyanin	Nutritional/Metabolic factor	PhzC-PhzF (PF02567) Phenazine biosynthesis-like protein
OG_3750	157	VFG000173	385	402	28.6	45.8	phzS	flavin dependent hydroxylase PhzS	Pyocyanin	Nutritional/Metabolic factor	FAD_binding_3 (PF01494) FAD binding domain; Pyr_redox_2 (PF07992) Pyridine nucleotide-disulphide oxidoreductase; NAD_binding_8 (PF13450) NAD(P)-binding Rossmann-like domain; Pyr_redox (PF00070) Pyridine nucleotide-disulphide oxidoreductase
OG_13523	157	VFG015521	218	214	30.2	49.5	phzG1	phenazine biosynthesis protein PhzG, pyridoxamine 5'-phosphate oxidase	Pyocyanin	Nutritional/Metabolic factor	Putative_PNPOx (PF01243) Pyridoxamine 5'-phosphate oxidase; PNP_phzG_C (PF10590) Pyridoxine 5'-phosphate oxidase C-terminal dimerisation region; Pyridox_oxase_2 (PF12766) Pyridoxamine 5'-phosphate oxidase
OG_3663	152	VFG044083	298	312	27.9	47.3	ptxR	transcriptional regulator PtxR	Pyoverdine	Nutritional/Metabolic factor	LysR_substrate (PF03466) LysR substrate binding domain; HTH_1 (PF00126) Bacterial regulatory helix-turn-helix protein, lysR family
OG_5282	156	VFG044083	343	312	28.7	49.3	ptxR	transcriptional regulator PtxR	Pyoverdine	Nutritional/Metabolic factor	LysR_substrate (PF03466) LysR substrate binding domain; HTH_1 (PF00126) Bacterial regulatory helix-turn-helix protein, lysR family
OG_66	156	VFG016005	476	284	38.8	49.7	pvdO	pyoverdine biosynthesis protein PvdO	Pyoverdine	Nutritional/Metabolic factor	FGE-sulfatase (PF03781) Sulfatase-modifying factor enzyme 1
OG_13121	156	VFG016046	432	469	27.6	45.4	pvdH	diaminobutyrate-2-oxoglutarate aminotransferase PvdH	Pyoverdine	Nutritional/Metabolic factor	Aminotran_3 (PF00202) Aminotransferase class-III
OG_13192	156	VFG016046	457	469	56.1	72.2	pvdH	diaminobutyrate-2-oxoglutarate aminotransferase PvdH	Pyoverdine	Nutritional/Metabolic factor	Aminotran_3 (PF00202) Aminotransferase class-III
OG_1045	150	VFG044083	310	312	28.9	50.3	ptxR	transcriptional regulator PtxR	Pyoverdine	Nutritional/Metabolic factor	LysR_substrate (PF03466) LysR substrate binding domain; HTH_1 (PF00126) Bacterial regulatory helix-turn-helix protein, lysR family
OG_1050	127	VFG044083	299	312	31.4	50	ptxR	transcriptional regulator PtxR	Pyoverdine	Nutritional/Metabolic factor	LysR_substrate (PF03466) LysR substrate binding domain; HTH_1 (PF00126) Bacterial regulatory helix-turn-helix protein, lysR family
OG_1815	156	VFG044083	313	312	28.8	50.8	ptxR	transcriptional regulator PtxR	Pyoverdine	Nutritional/Metabolic factor	LysR_substrate (PF03466) LysR substrate binding domain; HTH_1 (PF00126) Bacterial regulatory helix-turn-helix protein, lysR family
OG_232	131	VFG044083	303	312	29.9	52.2	ptxR	transcriptional regulator PtxR	Pyoverdine	Nutritional/Metabolic factor	LysR_substrate (PF03466) LysR substrate binding domain; HTH_1 (PF00126) Bacterial regulatory helix-turn-helix protein, lysR family
OG_5349	25	VFG016046	446	469	27.3	47.6	pvdH	diaminobutyrate-2-oxoglutarate aminotransferase PvdH	Pyoverdine	Nutritional/Metabolic factor	Aminotran_3 (PF00202) Aminotransferase class-III
OG_2617	153	VFG044083	300	312	32	52.6	ptxR	transcriptional regulator PtxR	Pyoverdine	Nutritional/Metabolic factor	LysR_substrate (PF03466) LysR substrate binding domain; HTH_1 (PF00126) Bacterial regulatory helix-turn-helix protein, lysR family
OG_1624	156	VFG044083	296	312	26.5	50.2	ptxR	transcriptional regulator PtxR	Pyoverdine	Nutritional/Metabolic factor	LysR_substrate (PF03466) LysR substrate binding domain; HTH_1 (PF00126) Bacterial regulatory helix-turn-helix protein, lysR family
OG_1484	156	VFG044083	309	312	32.5	51.7	ptxR	transcriptional regulator PtxR	Pyoverdine	Nutritional/Metabolic factor	LysR_substrate (PF03466) LysR substrate binding domain; HTH_1 (PF00126) Bacterial regulatory helix-turn-helix protein, lysR family
OG_3504	50	VFG044083	296	312	31.9	51.3	ptxR	transcriptional regulator PtxR	Pyoverdine	Nutritional/Metabolic factor	LysR_substrate (PF03466) LysR substrate binding domain; HTH_1 (PF00126) Bacterial regulatory helix-turn-helix protein, lysR family
OG_5389	137	VFG044083	326	312	31.2	50.7	ptxR	transcriptional regulator PtxR	Pyoverdine	Nutritional/Metabolic factor	LysR_substrate (PF03466) LysR substrate binding domain; HTH_1 (PF00126) Bacterial regulatory helix-turn-helix protein, lysR family
OG_2609	153	VFG044083	297	312	28.2	47.1	ptxR	transcriptional regulator PtxR	Pyoverdine	Nutritional/Metabolic factor	LysR_substrate (PF03466) LysR substrate binding domain; HTH_1 (PF00126) Bacterial regulatory helix-turn-helix protein, lysR family
OG_326	152	VFG000163	723	815	24.9	41.5	fpvA	ferripyoverdine receptor FpvA	Pyoverdine	Nutritional/Metabolic factor	TonB_dep_Rec (PF00593) TonB dependent receptor; Plug (PF07715) TonB-dependent Receptor Plug Domain
OG_1292	144	VFG044083	295	312	28.9	50.7	ptxR	transcriptional regulator PtxR	Pyoverdine	Nutritional/Metabolic factor	LysR_substrate (PF03466) LysR substrate binding domain; HTH_1 (PF00126) Bacterial regulatory helix-turn-helix protein, lysR family
OG_453	108	VFG044083	311	312	26	48.4	ptxR	transcriptional regulator PtxR	Pyoverdine	Nutritional/Metabolic factor	LysR_substrate (PF03466) LysR substrate binding domain; HTH_1 (PF00126) Bacterial regulatory helix-turn-helix protein, lysR family
OG_411	156	VFG000163	696	815	23.3	40.6	fpvA	ferripyoverdine receptor FpvA	Pyoverdine	Nutritional/Metabolic factor	TonB_dep_Rec (PF00593) TonB dependent receptor; Plug (PF07715) TonB-dependent Receptor Plug Domain
OG_1158	118	VFG016046	479	469	29.3	48.1	pvdH	diaminobutyrate-2-oxoglutarate aminotransferase PvdH	Pyoverdine	Nutritional/Metabolic factor	Aminotran_3 (PF00202) Aminotransferase class-III
OG_9604	3	VFG000163	684	815	24.6	41.7	fpvA	ferripyoverdine receptor FpvA	Pyoverdine	Nutritional/Metabolic factor	TonB_dep_Rec (PF00593) TonB dependent receptor; Plug (PF07715) TonB-dependent Receptor Plug Domain
OG_9020	7	VFG044083	296	312	28.8	50.3	ptxR	transcriptional regulator PtxR	Pyoverdine	Nutritional/Metabolic factor	LysR_substrate (PF03466) LysR substrate binding domain; HTH_1 (PF00126) Bacterial regulatory helix-turn-helix protein, lysR family
OG_8562	1	VFG044083	303	312	29	49.3	ptxR	transcriptional regulator PtxR	Pyoverdine	Nutritional/Metabolic factor	LysR_substrate (PF03466) LysR substrate binding domain; HTH_1 (PF00126) Bacterial regulatory helix-turn-helix protein, lysR family
OG_8559	1	VFG044083	306	312	28.1	52.1	ptxR	transcriptional regulator PtxR	Pyoverdine	Nutritional/Metabolic factor	LysR_substrate (PF03466) LysR substrate binding domain; HTH_1 (PF00126) Bacterial regulatory helix-turn-helix protein, lysR family
OG_6876	12	VFG000163	743	815	25.7	41.7	fpvA	ferripyoverdine receptor FpvA	Pyoverdine	Nutritional/Metabolic factor	TonB_dep_Rec (PF00593) TonB dependent receptor; Plug (PF07715) TonB-dependent Receptor Plug Domain
OG_6110	3	VFG044083	302	312	30.9	48.8	ptxR	transcriptional regulator PtxR	Pyoverdine	Nutritional/Metabolic factor	LysR_substrate (PF03466) LysR substrate binding domain; HTH_1 (PF00126) Bacterial regulatory helix-turn-helix protein, lysR family
OG_5605	35	VFG044084	292	306	29.1	45.3	PA2383	transcriptional regulator	Pyoverdine	Nutritional/Metabolic factor	LysR_substrate (PF03466) LysR substrate binding domain; HTH_1 (PF00126) Bacterial regulatory helix-turn-helix protein, lysR family
OG_5384	16	VFG044083	303	312	27.9	47.9	ptxR	transcriptional regulator PtxR	Pyoverdine	Nutritional/Metabolic factor	LysR_substrate (PF03466) LysR substrate binding domain; HTH_1 (PF00126) Bacterial regulatory helix-turn-helix protein, lysR family
OG_332	93	VFG044083	299	312	26.9	46.5	ptxR	transcriptional regulator PtxR	Pyoverdine	Nutritional/Metabolic factor	LysR_substrate (PF03466) LysR substrate binding domain; HTH_1 (PF00126) Bacterial regulatory helix-turn-helix protein, lysR family
OG_2019	81	VFG044083	298	312	29.8	53.3	ptxR	transcriptional regulator PtxR	Pyoverdine	Nutritional/Metabolic factor	LysR_substrate (PF03466) LysR substrate binding domain; HTH_1 (PF00126) Bacterial regulatory helix-turn-helix protein, lysR family
OG_1532	120	VFG016058	629	4342	38.8	58.2	pvdL	peptide synthase PvdL	Pyoverdine	Nutritional/Metabolic factor	AMP-binding (PF00501) AMP-binding enzyme
OG_12604	1	VFG000163	148	815	42.6	67.6	fpvA	ferripyoverdine receptor FpvA	Pyoverdine	Nutritional/Metabolic factor	Plug (PF07715) TonB-dependent Receptor Plug Domain
OG_12427	1	VFG016046	432	469	26.1	43.1	pvdH	diaminobutyrate-2-oxoglutarate aminotransferase PvdH	Pyoverdine	Nutritional/Metabolic factor	Aminotran_3 (PF00202) Aminotransferase class-III; Aminotran_1_2 (PF00155) Aminotransferase class I and II
OG_11145	17	VFG044083	305	312	29.9	53.7	ptxR	transcriptional regulator PtxR	Pyoverdine	Nutritional/Metabolic factor	LysR_substrate (PF03466) LysR substrate binding domain; HTH_1 (PF00126) Bacterial regulatory helix-turn-helix protein, lysR family
OG_10242	1	VFG044083	301	312	29.6	53.3	ptxR	transcriptional regulator PtxR	Pyoverdine	Nutritional/Metabolic factor	LysR_substrate (PF03466) LysR substrate binding domain; HTH_1 (PF00126) Bacterial regulatory helix-turn-helix protein, lysR family
OG_10210	1	VFG044083	342	312	28.2	50.2	ptxR	transcriptional regulator PtxR	Pyoverdine	Nutritional/Metabolic factor	LysR_substrate (PF03466) LysR substrate binding domain; HTH_1 (PF00126) Bacterial regulatory helix-turn-helix protein, lysR family
OG_10138	1	VFG044083	278	312	29.1	53.2	ptxR	transcriptional regulator PtxR	Pyoverdine	Nutritional/Metabolic factor	LysR_substrate (PF03466) LysR substrate binding domain; HTH_1 (PF00126) Bacterial regulatory helix-turn-helix protein, lysR family
OG_10073	4	VFG044083	306	312	28.5	49.5	ptxR	transcriptional regulator PtxR	Pyoverdine	Nutritional/Metabolic factor	LysR_substrate (PF03466) LysR substrate binding domain; HTH_1 (PF00126) Bacterial regulatory helix-turn-helix protein, lysR family
OG_2418	157	VFG044083	299	312	25.5	49.3	ptxR	transcriptional regulator PtxR	Pyoverdine	Nutritional/Metabolic factor	LysR_substrate (PF03466) LysR substrate binding domain; HTH_1 (PF00126) Bacterial regulatory helix-turn-helix protein, lysR family
OG_498	157	VFG000163	730	815	24.4	38.9	fpvA	ferripyoverdine receptor FpvA	Pyoverdine	Nutritional/Metabolic factor	TonB_dep_Rec (PF00593) TonB dependent receptor; Plug (PF07715) TonB-dependent Receptor Plug Domain
OG_13606	157	VFG016046	430	469	33.5	51.5	pvdH	diaminobutyrate-2-oxoglutarate aminotransferase PvdH	Pyoverdine	Nutritional/Metabolic factor	Aminotran_3 (PF00202) Aminotransferase class-III; Aminotran_1_2 (PF00155) Aminotransferase class I and II
OG_3762	157	VFG044083	324	312	28.2	49	ptxR	transcriptional regulator PtxR	Pyoverdine	Nutritional/Metabolic factor	LysR_substrate (PF03466) LysR substrate binding domain; HTH_1 (PF00126) Bacterial regulatory helix-turn-helix protein, lysR family
OG_13116	157	VFG044083	309	312	27.8	50.7	ptxR	transcriptional regulator PtxR	Pyoverdine	Nutritional/Metabolic factor	LysR_substrate (PF03466) LysR substrate binding domain; HTH_1 (PF00126) Bacterial regulatory helix-turn-helix protein, lysR family
OG_1364	157	VFG044083	301	312	28.2	49.5	ptxR	transcriptional regulator PtxR	Pyoverdine	Nutritional/Metabolic factor	LysR_substrate (PF03466) LysR substrate binding domain; HTH_1 (PF00126) Bacterial regulatory helix-turn-helix protein, lysR family
OG_1787	157	VFG000163	711	815	33.3	51.5	fpvA	ferripyoverdine receptor FpvA	Pyoverdine	Nutritional/Metabolic factor	TonB_dep_Rec (PF00593) TonB dependent receptor; Plug (PF07715) TonB-dependent Receptor Plug Domain
OG_229	157	VFG044083	306	312	30	47.8	ptxR	transcriptional regulator PtxR	Pyoverdine	Nutritional/Metabolic factor	LysR_substrate (PF03466) LysR substrate binding domain; HTH_1 (PF00126) Bacterial regulatory helix-turn-helix protein, lysR family
OG_13326	157	VFG044083	303	312	26.7	46.6	ptxR	transcriptional regulator PtxR	Pyoverdine	Nutritional/Metabolic factor	LysR_substrate (PF03466) LysR substrate binding domain; HTH_1 (PF00126) Bacterial regulatory helix-turn-helix protein, lysR family
OG_13456	157	VFG047690	338	306	31.9	52.6	pyrB	aspartate carbamoyltransferase	Pyrimidine biosynthesis	Nutritional/Metabolic factor	OTCace_N (PF02729) Aspartate/ornithine carbamoyltransferase, carbamoyl-P binding domain; OTCace (PF00185) Aspartate/ornithine carbamoyltransferase, Asp/Orn binding domain
OG_13145	157	VFG047708	1076	1094	57.6	74.6	carB	carbamoyl phosphate synthase large subunit	Pyrimidine biosynthesis	Nutritional/Metabolic factor	CPSase_L_D2 (PF02786) Carbamoyl-phosphate synthase L chain, ATP binding domain; CPSase_L_D3 (PF02787) Carbamoyl-phosphate synthetase large chain, oligomerisation domain; MGS (PF02142) MGS-like domain; ATP-grasp (PF02222) ATP-grasp domain; ATP-grasp_3 (PF02655) ATP-grasp domain; Dala_Dala_lig_C (PF07478) D-ala D-ala ligase C-terminus; ATPgrasp_Ter (PF15632) ATP-grasp in the biosynthetic pathway wi…
OG_12951	157	VFG047726	379	388	49.1	64.8	carA	carbamoyl phosphate synthase small subunit	Pyrimidine biosynthesis	Nutritional/Metabolic factor	CPSase_sm_chain (PF00988) Carbamoyl-phosphate synthase small chain, CPSase domain; GATase (PF00117) Glutamine amidotransferase class-I; Peptidase_C26 (PF07722) Peptidase C26
OG_9690	1	VFG044196	400	396	28.2	50.9	fslD	MFS transporter, inner membrane protein responsible for uptake of the ferric-siderophore complex	Rhizoferrin	Nutritional/Metabolic factor	MFS_1 (PF07690) Major Facilitator Superfamily; Sugar_tr (PF00083) Sugar (and other) transporter
OG_8296	5	VFG044196	393	396	28.1	50	fslD	MFS transporter, inner membrane protein responsible for uptake of the ferric-siderophore complex	Rhizoferrin	Nutritional/Metabolic factor	MFS_1 (PF07690) Major Facilitator Superfamily; Sugar_tr (PF00083) Sugar (and other) transporter; MFS_4 (PF06779) Uncharacterised MFS-type transporter YbfB
OG_2309	157	VFG044196	404	396	25.5	45.1	fslD	MFS transporter, inner membrane protein responsible for uptake of the ferric-siderophore complex	Rhizoferrin	Nutritional/Metabolic factor	MFS_1 (PF07690) Major Facilitator Superfamily; Sugar_tr (PF00083) Sugar (and other) transporter
OG_642	157	VFG044196	401	396	27.3	48.3	fslD	MFS transporter, inner membrane protein responsible for uptake of the ferric-siderophore complex	Rhizoferrin	Nutritional/Metabolic factor	MFS_1 (PF07690) Major Facilitator Superfamily; Sugar_tr (PF00083) Sugar (and other) transporter
OG_836	157	VFG044322	314	311	37.3	51.4	iroE	siderophore esterase IroE	Sal	Nutritional/Metabolic factor	Esterase (PF00756) Putative esterase
OG_2117	10	VFG012509	603	1219	29.9	51.9	iroC	ATP binding cassette transporter	Salmochelin siderophore	Nutritional/Metabolic factor	ABC_membrane (PF00664) ABC transporter transmembrane region; ABC_tran (PF00005) ABC transporter; SMC_N (PF02463) RecF/RecN/SMC N terminal domain
OG_2507	157	VFG000935	754	725	52.5	68.4	iroN	salmochelin receptor IroN	Salmochelin siderophore	Nutritional/Metabolic factor	TonB_dep_Rec (PF00593) TonB dependent receptor; Plug (PF07715) TonB-dependent Receptor Plug Domain
OG_1047	151	VFG013069	336	318	35.8	58.9	shuU	permease of iron compound ABC transport system	Shu	Nutritional/Metabolic factor	FecCD (PF01032) FecCD transport family; ABC-3 (PF00950) ABC 3 transport family
OG_9802	2	VFG044324	411	426	27.8	46	ybtX	yersiniabactin-associated zinc MFS transporter YbtX	Ybt	Nutritional/Metabolic factor	MFS_1 (PF07690) Major Facilitator Superfamily; Acatn (PF13000) Acetyl-coenzyme A transporter 1
OG_6705	10	VFG044333	762	673	24.8	41.6	fyuA	yersiniabactin receptor FyuA	Ybt	Nutritional/Metabolic factor	TonB_dep_Rec (PF00593) TonB dependent receptor; Plug (PF07715) TonB-dependent Receptor Plug Domain
OG_1273	157	VFG044324	415	426	29	44.7	ybtX	yersiniabactin-associated zinc MFS transporter YbtX	Ybt	Nutritional/Metabolic factor	Acatn (PF13000) Acetyl-coenzyme A transporter 1; MFS_1 (PF07690) Major Facilitator Superfamily
OG_13354	157	VFG044323	497	434	29.7	50.4	ybtS	yersiniabactin biosynthesis salicylate synthase YbtS	Ybt	Nutritional/Metabolic factor	Chorismate_bind (PF00425) chorismate binding enzyme; Anth_synt_I_N (PF04715) Anthranilate synthase component I, N terminal region
OG_1101	157	VFG035923	230	209	38.4	56.2	aatC	ATP-binding protein AatC	Dispersin	Others	ABC_tran (PF00005) ABC transporter; AAA_29 (PF13555) P-loop containing region of AAA domain; SMC_N (PF02463) RecF/RecN/SMC N terminal domain
OG_13180	157	VFG035923	664	209	34.5	55.7	aatC	ATP-binding protein AatC	Dispersin	Others	MacB_PCD (PF12704) MacB-like periplasmic core domain; ABC_tran (PF00005) ABC transporter; FtsX (PF02687) FtsX-like permease family; AAA_16 (PF13191) AAA ATPase domain
OG_6596	2	VFG010519	257	376	43.2	57.7	LPG_RS06795	SEL1-like repeat protein	Enh loci	Others	Sel1 (PF08238) Sel1 repeat
OG_6445	2	VFG010527	217	342	35	54.8	LPG_RS05280	SEL1-like repeat protein	Enh loci	Others	Sel1 (PF08238) Sel1 repeat
OG_6115	4	VFG010519	159	376	31.9	57.1	LPG_RS06795	SEL1-like repeat protein	Enh loci	Others	Sel1 (PF08238) Sel1 repeat
OG_13168	157	VFG001381	534	428	28.1	39.3	icl	Isocitrate lyase Icl (isocitrase) (isocitratase)	Isocitrate lyase	Others	ICL (PF00463) Isocitrate lyase family; PEP_mutase (PF13714) Phosphoenolpyruvate phosphomutase
OG_1741	157	VFG001382	399	287	30.3	48.3	pcaA	cyclopropane mycolic acid synthase	PcaA	Others	CMAS (PF02353) Mycolic acid cyclopropane synthetase; Methyltransf_11 (PF08241) Methyltransferase domain; Methyltransf_25 (PF13649) Methyltransferase domain; Methyltransf_12 (PF08242) Methyltransferase domain; Methyltransf_23 (PF13489) Methyltransferase domain
OG_12962	157	VFG002161	176	154	33.8	59.5	lspA	signal peptidase II	Lsp	Post-translational modification	Peptidase_A8 (PF01252) Signal peptidase (SPase) II
OG_2602	157	VFG001864	231	233	41.2	57.9	mip	macrophage infectivity potentiator Mip	Mip	Post-translational modification	FKBP_C (PF00254) FKBP-type peptidyl-prolyl cis-trans isomerase; FKBP_N (PF01346) Domain amino terminal to FKBP-type peptidyl-prolyl isomerase
OG_1445	157	VFG001864	240	233	40.1	58	mip	macrophage infectivity potentiator Mip	Mip	Post-translational modification	FKBP_C (PF00254) FKBP-type peptidyl-prolyl cis-trans isomerase; FKBP_N (PF01346) Domain amino terminal to FKBP-type peptidyl-prolyl isomerase
OG_2631	155	VFG002045	1165	1238	26.7	47.7	bvgS	virulence factors two-component system sensor histidine kinase BvgS	BvgAS	Regulation	PAS_7 (PF12860) PAS fold; HATPase_c (PF02518) Histidine kinase-, DNA gyrase B-, and HSP90-like ATPase; Response_reg (PF00072) Response regulator receiver domain; HisKA (PF00512) His Kinase A (phospho-acceptor) domain; PAS (PF00989) PAS fold; PAS_8 (PF13188) PAS domain
OG_12195	1	VFG002045	1151	1238	33	51.8	bvgS	virulence factors two-component system sensor histidine kinase BvgS	BvgAS	Regulation	HATPase_c (PF02518) Histidine kinase-, DNA gyrase B-, and HSP90-like ATPase; Response_reg (PF00072) Response regulator receiver domain; HisKA (PF00512) His Kinase A (phospho-acceptor) domain
OG_1256	157	VFG002045	422	1238	34.3	50.6	bvgS	virulence factors two-component system sensor histidine kinase BvgS	BvgAS	Regulation	HATPase_c (PF02518) Histidine kinase-, DNA gyrase B-, and HSP90-like ATPase; HisKA (PF00512) His Kinase A (phospho-acceptor) domain; HATPase_c_3 (PF13589) Histidine kinase-, DNA gyrase B-, and HSP90-like ATPase
OG_1080	157	VFG002045	1157	1238	31.6	48.9	bvgS	virulence factors two-component system sensor histidine kinase BvgS	BvgAS	Regulation	HATPase_c (PF02518) Histidine kinase-, DNA gyrase B-, and HSP90-like ATPase; HisKA (PF00512) His Kinase A (phospho-acceptor) domain; Response_reg (PF00072) Response regulator receiver domain
OG_863	125	VFG011626	247	239	33.9	57.5	bvrR	response regulator transcription factor	BvrR-BvrS	Regulation	Response_reg (PF00072) Response regulator receiver domain; Trans_reg_C (PF00486) Transcriptional regulatory protein, C terminal
OG_4628	4	VFG011626	242	239	35	57.3	bvrR	response regulator transcription factor	BvrR-BvrS	Regulation	Response_reg (PF00072) Response regulator receiver domain; Trans_reg_C (PF00486) Transcriptional regulatory protein, C terminal
OG_1668	157	VFG011626	228	239	39.1	59.1	bvrR	response regulator transcription factor	BvrR-BvrS	Regulation	Response_reg (PF00072) Response regulator receiver domain; Trans_reg_C (PF00486) Transcriptional regulatory protein, C terminal
OG_1376	149	VFG045467	188	580	36.2	62.3	cdpA	cyclic di-GMP phosphodiesterase	CdpA	Regulation	EAL (PF00563) EAL domain
OG_10271	1	VFG045467	139	580	46.9	69.2	cdpA	cyclic di-GMP phosphodiesterase	CdpA	Regulation	EAL (PF00563) EAL domain
OG_447	157	VFG045467	849	580	32	52.3	cdpA	cyclic di-GMP phosphodiesterase	CdpA	Regulation	EAL (PF00563) EAL domain; GGDEF (PF00990) Diguanylate cyclase, GGDEF domain; PAS_3 (PF08447) PAS fold; PAS (PF00989) PAS fold; PAS_9 (PF13426) PAS domain; PAS_4 (PF08448) PAS fold
OG_855	157	VFG045467	697	580	28	45.3	cdpA	cyclic di-GMP phosphodiesterase	CdpA	Regulation	EAL (PF00563) EAL domain; GGDEF (PF00990) Diguanylate cyclase, GGDEF domain; PAS_4 (PF08448) PAS fold; PAS_3 (PF08447) PAS fold; PAS (PF00989) PAS fold
OG_409	157	VFG045467	684	580	34.7	53.5	cdpA	cyclic di-GMP phosphodiesterase	CdpA	Regulation	EAL (PF00563) EAL domain; GGDEF (PF00990) Diguanylate cyclase, GGDEF domain; MHYT (PF03707) Bacterial signalling protein N terminal repeat
OG_13389	157	VFG010906	84	64	80	94.5	csrA	carbon storage regulator CsrA	CsrA	Regulation	CsrA (PF02599) Global regulator protein family
OG_6526	7	VFG001824	238	217	30	52.7	devR/dosR	two component transcriptional regulator DevR	DevRS	Regulation	Response_reg (PF00072) Response regulator receiver domain; GerE (PF00196) Bacterial regulatory proteins, luxR family; Sigma70_r4_2 (PF08281) Sigma-70, region 4; HTH_24 (PF13412) Winged helix-turn-helix DNA-binding
OG_9703	1	VFG000478	140	150	53.4	71.4	fur	ferric iron uptake transcriptional regulator	Fur	Regulation	FUR (PF01475) Ferric uptake regulator family
OG_12882	157	VFG000478	145	150	58.6	77.1	fur	ferric iron uptake transcriptional regulator	Fur	Regulation	FUR (PF01475) Ferric uptake regulator family
OG_3629	156	VFG001888	935	910	29.8	50.6	letS	hybrid sensor histidine kinase/response regulator	LetA/S	Regulation	HATPase_c (PF02518) Histidine kinase-, DNA gyrase B-, and HSP90-like ATPase; Response_reg (PF00072) Response regulator receiver domain; HisKA (PF00512) His Kinase A (phospho-acceptor) domain; Hpt (PF01627) Hpt domain
OG_8944	1	VFG001889	134	219	50.4	76.7	letA	UvrY/SirA/GacA family response regulator transcription factor	LetA/S	Regulation	GerE (PF00196) Bacterial regulatory proteins, luxR family; Sigma70_r4_2 (PF08281) Sigma-70, region 4
OG_12926	157	VFG001889	211	219	55.2	76.2	letA	UvrY/SirA/GacA family response regulator transcription factor	LetA/S	Regulation	Response_reg (PF00072) Response regulator receiver domain; GerE (PF00196) Bacterial regulatory proteins, luxR family; Sigma70_r4_2 (PF08281) Sigma-70, region 4
OG_3397	156	VFG001390	231	228	36.1	58	mprA	two-component response regulator MrpA	MprAB	Regulation	Response_reg (PF00072) Response regulator receiver domain; Trans_reg_C (PF00486) Transcriptional regulatory protein, C terminal
OG_1293	156	VFG001390	223	228	43	63.3	mprA	two-component response regulator MrpA	MprAB	Regulation	Response_reg (PF00072) Response regulator receiver domain; Trans_reg_C (PF00486) Transcriptional regulatory protein, C terminal
OG_1888	137	VFG001390	227	228	41.3	62.8	mprA	two-component response regulator MrpA	MprAB	Regulation	Response_reg (PF00072) Response regulator receiver domain; Trans_reg_C (PF00486) Transcriptional regulatory protein, C terminal
OG_8981	3	VFG001390	223	228	37.1	60.3	mprA	two-component response regulator MrpA	MprAB	Regulation	Response_reg (PF00072) Response regulator receiver domain; Trans_reg_C (PF00486) Transcriptional regulatory protein, C terminal
OG_7480	1	VFG001390	227	228	35.8	61.9	mprA	two-component response regulator MrpA	MprAB	Regulation	Response_reg (PF00072) Response regulator receiver domain; Trans_reg_C (PF00486) Transcriptional regulatory protein, C terminal
OG_4890	6	VFG001390	221	228	36.7	61.5	mprA	two-component response regulator MrpA	MprAB	Regulation	Response_reg (PF00072) Response regulator receiver domain; Trans_reg_C (PF00486) Transcriptional regulatory protein, C terminal
OG_4760	4	VFG001390	177	228	32.1	61.2	mprA	two-component response regulator MrpA	MprAB	Regulation	Response_reg (PF00072) Response regulator receiver domain
OG_13425	157	VFG001390	238	228	36.8	59.1	mprA	two-component response regulator MrpA	MprAB	Regulation	Response_reg (PF00072) Response regulator receiver domain; Trans_reg_C (PF00486) Transcriptional regulatory protein, C terminal
OG_3382	157	VFG001390	220	228	37.6	58.4	mprA	two-component response regulator MrpA	MprAB	Regulation	Response_reg (PF00072) Response regulator receiver domain; Trans_reg_C (PF00486) Transcriptional regulatory protein, C terminal
OG_13194	157	VFG001390	224	228	34.8	62.1	mprA	two-component response regulator MrpA	MprAB	Regulation	Response_reg (PF00072) Response regulator receiver domain; Trans_reg_C (PF00486) Transcriptional regulatory protein, C terminal
OG_12851	157	VFG001390	254	228	43.2	61.2	mprA	two-component response regulator MrpA	MprAB	Regulation	Response_reg (PF00072) Response regulator receiver domain; Trans_reg_C (PF00486) Transcriptional regulatory protein, C terminal
OG_13129	157	VFG001390	238	228	39.3	56.7	mprA	two-component response regulator MrpA	MprAB	Regulation	Response_reg (PF00072) Response regulator receiver domain; Trans_reg_C (PF00486) Transcriptional regulatory protein, C terminal
OG_12865	157	VFG001390	236	228	36	60.4	mprA	two-component response regulator MrpA	MprAB	Regulation	Response_reg (PF00072) Response regulator receiver domain; Trans_reg_C (PF00486) Transcriptional regulatory protein, C terminal
OG_945	129	VFG009810	458	485	29.2	50	phoR	Possible two component system response sensor kinase membrane associated PhoR	PhoP	Regulation	HATPase_c (PF02518) Histidine kinase-, DNA gyrase B-, and HSP90-like ATPase; HAMP (PF00672) HAMP domain; HisKA (PF00512) His Kinase A (phospho-acceptor) domain; HATPase_c_5 (PF14501) GHKL domain
OG_8977	11	VFG009810	458	485	27.2	47.6	phoR	Possible two component system response sensor kinase membrane associated PhoR	PhoP	Regulation	HATPase_c (PF02518) Histidine kinase-, DNA gyrase B-, and HSP90-like ATPase; HAMP (PF00672) HAMP domain; HisKA (PF00512) His Kinase A (phospho-acceptor) domain; HATPase_c_5 (PF14501) GHKL domain
OG_8733	1	VFG001386	244	247	33.2	57.1	phoP	Possible two component system response transcriptional positive regulator PhoP	PhoP	Regulation	Response_reg (PF00072) Response regulator receiver domain; Trans_reg_C (PF00486) Transcriptional regulatory protein, C terminal
OG_12196	1	VFG001386	306	247	34.5	56.8	phoP	Possible two component system response transcriptional positive regulator PhoP	PhoP	Regulation	Response_reg (PF00072) Response regulator receiver domain; GerE (PF00196) Bacterial regulatory proteins, luxR family; Sigma70_r4_2 (PF08281) Sigma-70, region 4
OG_10468	5	VFG001386	243	247	33.6	58.4	phoP	Possible two component system response transcriptional positive regulator PhoP	PhoP	Regulation	Response_reg (PF00072) Response regulator receiver domain; Trans_reg_C (PF00486) Transcriptional regulatory protein, C terminal
OG_13603	157	VFG009810	549	485	29.8	48.6	phoR	Possible two component system response sensor kinase membrane associated PhoR	PhoP	Regulation	HATPase_c (PF02518) Histidine kinase-, DNA gyrase B-, and HSP90-like ATPase; HisKA (PF00512) His Kinase A (phospho-acceptor) domain; HAMP (PF00672) HAMP domain
OG_13030	157	VFG009810	452	485	31.3	54.8	phoR	Possible two component system response sensor kinase membrane associated PhoR	PhoP	Regulation	HATPase_c (PF02518) Histidine kinase-, DNA gyrase B-, and HSP90-like ATPase; HisKA (PF00512) His Kinase A (phospho-acceptor) domain; PhoR (PF11808) Phosphate regulon sensor protein PhoR; PAS_8 (PF13188) PAS domain
OG_5419	156	VFG001887	768	734	40.3	61.4	relA	GTP diphosphokinase	RelA	Regulation	HD_4 (PF13328) HD domain; RelA_SpoT (PF04607) Region found in RelA / SpoT proteins; TGS (PF02824) TGS domain; ACT_4 (PF13291) ACT domain; ACT (PF01842) ACT domain
OG_12941	157	VFG001826	701	790	28.8	48.3	relA	Probable GTP pyrophosphokinase RelA (ATP:GTP 3'-pyrophosphotransferase) (PPGPP synthetase I) ((P)PPGPP synthetase) (GTP diphosphokinase)	RelA	Regulation	HD_4 (PF13328) HD domain; TGS (PF02824) TGS domain; HD (PF01966) HD domain
OG_12968	157	VFG001405	628	528	59	80.3	sigA/rpoV	RNA polymerase sigma factor SigA	SigA	Regulation	Sigma70_ner (PF04546) Sigma-70, non-essential region; Sigma70_r3 (PF04539) Sigma-70 region 3; Sigma70_r1_1 (PF03979) Sigma-70 factor, region 1.1; Sigma70_r2 (PF04542) Sigma-70 region 2; Sigma70_r4 (PF04545) Sigma-70, region 4; Sigma70_r1_2 (PF00140) Sigma-70 factor, region 1.2
OG_5359	156	VFG001404	187	195	38.9	56.7	ahpC	alkyl hydroperoxide reductase subunit AhpC	AhpC	Stress survival	AhpC-TSA (PF00578) AhpC/TSA family; Redoxin (PF08534) Redoxin; 1-cysPrx_C (PF10417) C-terminal domain of 1-Cys peroxiredoxin; SCO1-SenC (PF02630) SCO1/SenC
OG_2303	157	VFG001404	216	195	32.5	56.9	ahpC	alkyl hydroperoxide reductase subunit AhpC	AhpC	Stress survival	AhpC-TSA (PF00578) AhpC/TSA family; Redoxin (PF08534) Redoxin; 1-cysPrx_C (PF10417) C-terminal domain of 1-Cys peroxiredoxin
OG_779	49	VFG000079	949	820	50	70.7	clpC	endopeptidase Clp ATP-binding chain C	ClpC	Stress survival	AAA_2 (PF07724) AAA domain (Cdc48 subfamily); AAA_lid_9 (PF17871) AAA lid domain; AAA (PF00004) ATPase family associated with various cellular activities (AAA); Clp_N (PF02861) Clp amino terminal domain, pathogenicity island component; ClpB_D2-small (PF10431) C-terminal, D2-small domain, of ClpB protein; AAA_5 (PF07728) AAA domain (dynein-related subfamily); Sigma54_activat (PF00158) Sigma-54 int…
OG_4938	3	VFG000079	126	820	40.4	59.6	clpC	endopeptidase Clp ATP-binding chain C	ClpC	Stress survival	ClpB_D2-small (PF10431) C-terminal, D2-small domain, of ClpB protein
OG_10257	1	VFG000079	122	820	45.3	65.8	clpC	endopeptidase Clp ATP-binding chain C	ClpC	Stress survival	ClpB_D2-small (PF10431) C-terminal, D2-small domain, of ClpB protein
OG_3539	157	VFG000079	859	820	47.7	65.9	clpC	endopeptidase Clp ATP-binding chain C	ClpC	Stress survival	AAA_2 (PF07724) AAA domain (Cdc48 subfamily); AAA_lid_9 (PF17871) AAA lid domain; ClpB_D2-small (PF10431) C-terminal, D2-small domain, of ClpB protein; AAA (PF00004) ATPase family associated with various cellular activities (AAA); AAA_5 (PF07728) AAA domain (dynein-related subfamily); Clp_N (PF02861) Clp amino terminal domain, pathogenicity island component; AAA_16 (PF13191) AAA ATPase domain; AA…
OG_12188	1	VFG000080	374	724	32.1	53	clpE	ATP-dependent protease	ClpE	Stress survival	AAA_2 (PF07724) AAA domain (Cdc48 subfamily); AAA_5 (PF07728) AAA domain (dynein-related subfamily); ClpB_D2-small (PF10431) C-terminal, D2-small domain, of ClpB protein; AAA (PF00004) ATPase family associated with various cellular activities (AAA); Sigma54_activat (PF00158) Sigma-54 interaction domain
OG_13320	157	VFG000080	758	724	44.8	64.7	clpE	ATP-dependent protease	ClpE	Stress survival	AAA_2 (PF07724) AAA domain (Cdc48 subfamily); AAA_lid_9 (PF17871) AAA lid domain; AAA (PF00004) ATPase family associated with various cellular activities (AAA); ClpB_D2-small (PF10431) C-terminal, D2-small domain, of ClpB protein; AAA_5 (PF07728) AAA domain (dynein-related subfamily); Clp_N (PF02861) Clp amino terminal domain, pathogenicity island component; AAA_16 (PF13191) AAA ATPase domain; AA…
OG_12906	157	VFG000077	201	198	67	85.1	clpP	ATP-dependent Clp protease proteolytic subunit	ClpP	Stress survival	CLP_protease (PF00574) Clp protease
OG_4859	2	VFG037028	506	504	84	90.2	katA	catalase	KatA	Stress survival	Catalase (PF00199) Catalase; Catalase-rel (PF06628) Catalase-related immune-responsive
OG_2473	157	VFG037028	712	504	42.6	57.4	katA	catalase	KatA	Stress survival	Catalase (PF00199) Catalase; Catalase-rel (PF06628) Catalase-related immune-responsive; Catalase_C (PF18011) C-terminal domain found in long catalases
OG_1897	157	VFG001862	718	721	57.4	72	katB	catalase-peroxidase KatB	KatAB	Stress survival	peroxidase (PF00141) Peroxidase
OG_3498	156	VFG037100	140	522	47.7	66.4	msrA/B(pilB)	trifunctional thioredoxin/methionine sulfoxide reductase A/B protein	MsrAB	Stress survival	SelR (PF01641) SelR domain
OG_7807	2	VFG037100	146	522	63	76.8	msrA/B(pilB)	trifunctional thioredoxin/methionine sulfoxide reductase A/B protein	MsrAB	Stress survival	SelR (PF01641) SelR domain
OG_7806	2	VFG037100	161	522	37.7	58.9	msrA/B(pilB)	trifunctional thioredoxin/methionine sulfoxide reductase A/B protein	MsrAB	Stress survival	PMSR (PF01625) Peptide methionine sulfoxide reductase
OG_6026	5	VFG037100	147	522	60.9	78.2	msrA/B(pilB)	trifunctional thioredoxin/methionine sulfoxide reductase A/B protein	MsrAB	Stress survival	SelR (PF01641) SelR domain
OG_6025	5	VFG037100	179	522	39	58.5	msrA/B(pilB)	trifunctional thioredoxin/methionine sulfoxide reductase A/B protein	MsrAB	Stress survival	PMSR (PF01625) Peptide methionine sulfoxide reductase
OG_3965	9	VFG037100	146	522	40.7	55.3	msrA/B(pilB)	trifunctional thioredoxin/methionine sulfoxide reductase A/B protein	MsrAB	Stress survival	SelR (PF01641) SelR domain
OG_2049	9	VFG037100	162	522	48.1	66.2	msrA/B(pilB)	trifunctional thioredoxin/methionine sulfoxide reductase A/B protein	MsrAB	Stress survival	PMSR (PF01625) Peptide methionine sulfoxide reductase
OG_13471	157	VFG037100	174	522	44.7	59.2	msrA/B(pilB)	trifunctional thioredoxin/methionine sulfoxide reductase A/B protein	MsrAB	Stress survival	PMSR (PF01625) Peptide methionine sulfoxide reductase
OG_5470	156	VFG037118	555	557	33.1	55.5	recN	DNA repair protein RecN	RecN	Stress survival	SMC_N (PF02463) RecF/RecN/SMC N terminal domain; AAA_23 (PF13476) AAA domain; AAA_21 (PF13304) AAA domain, putative AbiEii toxin, Type IV TA system; AAA_29 (PF13555) P-loop containing region of AAA domain; AAA_15 (PF13175) AAA ATPase domain
OG_13451	157	VFG001867	208	192	63.5	74.1	sodB	superoxide dismutase	SodB	Stress survival	Sod_Fe_C (PF02777) Iron/manganese superoxide dismutases, C-terminal domain; Sod_Fe_N (PF00081) Iron/manganese superoxide dismutases, alpha-hairpin domain
OG_3784	157	VFG000463	191	177	52.3	68.2	sodCI	Gifsy-2 prophage: superoxide dismutase precursor (Cu-Zn)	SodCI	Stress survival	Sod_Cu (PF00080) Copper/zinc superoxide dismutase (SODC)
OG_13128	157	VFG000274	204	199	61.4	84.8	ureG	urease accessory protein (ureG)	Urease	Stress survival	cobW (PF02492) CobW/HypB/UreG, nucleotide-binding domain
OG_13507	157	VFG000270	566	569	59.6	76.7	ureB	urease beta subunit UreB, urea amidohydrolase	Urease	Stress survival	Amidohydro_1 (PF01979) Amidohydrolase family; Urease_alpha (PF00449) Urease alpha-subunit, N-terminal domain; Amidohydro_3 (PF07969) Amidohydrolase family
OG_1099	157	VFG000269	102	238	51.6	73.1	ureA	urease alpha subunit UreA	Urease	Stress survival	Urease_beta (PF00699) Urease beta subunit
OG_3560	157	VFG000269	100	238	62	76	ureA	urease alpha subunit UreA	Urease	Stress survival	Urease_gamma (PF00547) Urease, gamma subunit
