# Supplementary material for: Metagenomic Insights into Pathogenic Characterization of ST410 Acinetobacter nosocomialis Prevalent in China
Source: Pathogens. 2022 Jul 27;11(8):838. doi: 10.3390/pathogens11080838 (PMC9414201; doi:10.3390/pathogens11080838)
Supplement: Supplementary file 1 [file pathogens-11-00838-s001.zip › Table S7.xlsx]

## Sheet: Table S7
ID	GCF_000802905	GCF_000949675	GCF_008986985	GCF_000775795	GCF_002082665	GCF_000300635	GCF_000368085	GCF_001862695	GCF_002144915	GCF_008983505	GCF_008984405	GCF_006367385	GCF_001414835	GCF_008977335	GCF_003007235	GCF_003240495	GCF_000529215	GCF_000836055	GCF_003007575	GCF_008984125	GCF_008086325	GCF_003947625	GCF_000931775	GCF_007680215	GCF_004792395	GCF_002137075	GCF_000301775	GCF_001864205	GCF_008978105	GCF_008993175	GCF_008994735	GCF_002634315	GCF_008982145	GCF_000775895	GCF_003006925	GCF_001433095	GCF_001056825	GCF_001680455	GCF_001861705	GCF_008994355	GCF_002161975	GCF_008983005	GCF_000949715	GCF_002137515	GCF_008998055	GCF_002145205	GCF_003569685	GCF_008986925	GCF_007680125
OG_1	0.5844	0.2791	0.5054	0.5355	0.9828	0.2756	0.5519	0.2793	0.9931	0.9871	0.9713	0.9699	0.2821	0.7773	0.9703	0.2758	0.2821	0.6754	0.9286	0.2756	0.9873	0.9816	0.2791	0.2817	0.9871	0.891	0.0297	0.2849	0.9871	0.9871	0.8876	0.2815	0.4313	0.5355	0.5879	0.2849	0.2813	0.2821	0.2864	0.9976	0.2916	0.7403	0.2791	0.8825	0.9723	0.543	0.8861	0.9674	0.2817
OG_10069	0.0447	0.0456	0.0445	0.0447	0.0934	0.0456	0.0586	0.0456	0.0451	0.0451	0.0929	0.0586	0.0456	0.0439	0.06	0.0456	0.0456	0.0586	0.0451	0.0456	0.0451	0.0934	0.0456	0.0456	0.0451	0.0451	0.0595	0.0456	0.0439	0.0451	0.06	0.0456	0.0456	0.0447	0.0447	0.0456	0.0456	0.0456	0.0456	0.0451	0.0456	0.0447	0.0456	0.0447	0.06	0.0604	0.0451	0.0447	0.0456
OG_10071	0.6339	0.6373	0.639	0.6373	0.6373	0.6373	0.639	0.6373	0.6373	0.6373	0.6373	0.6373	0.6373	0.6373	0.6373	0.6373	0.2159	0.639	0.639	0.6373	0.639	0.6373	0.6373	0.6373	0.6339	0.6373	0.6373	0.6373	0.6373	0.6373	0.6373	0.6373	0.6373	0.6373	0.6339	0.2159	0.6373	0.6373	0.6373	0.6373	0.2159	0.6373	0.6373	0.6373	0.6373	0.6373	0.639	0.6339	0.6373
OG_10073	0.378	0.3732	0.3732	0.3796	0.3764	0.3732	0.378	0.3732	0.3748	0.3716	0.3764	0.3796	0.3748	0.3748	0.3796	0.3748	0.3796	0.378	0.3764	0.3732	0.3764	0.3764	0.3732	0.3748	0.3716	0.3748	0.3764	0.3732	0.3748	0.3716	0.3796	0.3732	0.3748	0.3796	0.378	0.3796	0.3732	0.3764	0.3732	0.3748	0.3796	0.3732	0.3732	0.3732	0.3764	0.3748	0.3764	0.378	0.3748
OG_10078	0.3228	0.346	0.7158	0.1607	0.3	0.346	0.3	0.346	0.2933	0.7263	0.7158	0.3204	0.1607	0.3042	0.3204	0.3204	0.3204	0.3	0.7263	0.346	0.2933	0.3	0.346	0.3204	0.7263	0.2933	0.3	0.346	0.3042	0.7263	0.3204	0.346	0.1607	0.1607	0.3228	0.3204	0.346	0.7263	0.346	0.2919	0.3204	0.3	0.346	0.3204	0.3042	0.3028	0.7263	0.3228	0.3204
OG_10101	0.1656	0.1656	0.1629	0.1629	0.1835	0.1656	0.1656	0.1691	0.1656	0.1875	0.1691	0.1686	0.1656	0.1636	0.1691	0.1656	0.1686	0.1656	0.1699	0.1686	0.1699	0.1835	0.1691	0.1656	0.1875	0.1686	0.1656	0.1691	0.1636	0.1875	0.1656	0.1691	0.1656	0.1629	0.1656	0.1686	0.1691	0.1691	0.1691	0.1875	0.1686	0.1838	0.1691	0.1686	0.1664	0.1691	0.1699	0.1857	0.1656
OG_10138	0.2074	0.2167	0.213	0.2148	0.2204	0.2167	0.2185	0.2204	0.2167	0.2111	0.213	0.2204	0.2167	0.2167	0.2204	0.2167	0.2167	0.2185	0.2204	0.2167	0.2204	0.2204	0.2204	0.2167	0.2111	0.2148	0.2204	0.2204	0.2167	0.2111	0.2204	0.2204	0.2167	0.2148	0.2074	0.2167	0.2204	0.2204	0.2204	0.2111	0.2167	0.2111	0.2204	0.2074	0.2222	0.2185	0.2204	0.2167	0.2167
OG_10139	0.3525	0.3547	0.3536	0.3536	0.3491	0.3536	0.3547	0.3536	0.3536	0.3536	0.3536	0.3536	0.3536	0.3536	0.3536	0.3536	0.3649	0.3547	0.3536	0.3649	0.3536	0.3502	0.3536	0.3536	0.3536	0.3649	0.3491	0.3536	0.3536	0.3536	0.3536	0.3536	0.3536	0.3536	0.3525	0.3536	0.3536	0.3536	0.3536	0.3536	0.3536	0.3536	0.3536	0.3649	0.3536	0.3536	0.3536	0.3649	0.3536
OG_10140	0.6274	0.6274	0.6274	0.6274	0.6274	0.6274	0.6236	0.6274	0.6274	0.6274	0.6274	0.6274	0.6274	0.6274	0.6274	0.6274	0.6274	0.6236	0.6274	0.6274	0.6274	0.6274	0.6274	0.6274	0.6274	0.6274	0.6274	0.6274	0.6274	0.6274	0.6274	0.6274	0.6274	0.6274	0.6274	0.6274	0.6274	0.6274	0.6274	0.6274	0.6274	0.6274	0.6274	0.6274	0.6274	0.6274	0.6274	0.6274	0.6274
OG_10210	0.7834	0.7834	0.7834	0.7834	0.7834	0.7834	0.7834	0.7834	0.7834	0.7834	0.7834	0.7834	0.7834	0.7834	0.7834	0.7834	0.7834	0.7834	0.7834	0.7834	0.7834	0.7834	0.7834	0.7834	0.7834	0.7834	0.7834	0.7834	0.7834	0.7834	0.7834	0.7834	0.7834	0.7834	0.7834	0.7834	0.7834	0.7791	0.7834	0.7834	0.7834	0.7834	0.7834	0.7834	0.7834	0.7834	0.7834	0.7834	0.7834
OG_1022	0.9885	0.9808	0.9756	0.9833	0.9769	0.9808	0.9782	0.9808	0.9885	1	0.9846	0.9833	0.9808	0.9821	0.9833	0.9808	0.9756	0.9782	1	0.9808	1	0.9769	0.9808	0.9808	1	0.9885	0.9769	0.9808	0.9821	1	0.9833	0.9808	0.9808	0.9833	0.9885	0.9808	0.9808	0.9808	0.9808	0.9885	0.9808	0.9859	0.9808	0.9885	0.9949	0.9782	1	0.9885	0.9808
OG_10242	0.2106	0.2209	0.2175	0.2226	0.2192	0.2209	0.2226	0.2226	0.2209	0.214	0.2175	0.2226	0.2209	0.2243	0.2226	0.2209	0.2209	0.2226	0.2226	0.2209	0.2226	0.2192	0.2226	0.2209	0.214	0.2226	0.2192	0.2226	0.2243	0.214	0.2226	0.2226	0.2209	0.2226	0.2106	0.2209	0.2226	0.2226	0.2226	0.214	0.2209	0.214	0.2226	0.2106	0.2226	0.2209	0.2226	0.2192	0.2209
OG_10257	0.841	0.841	0.841	0.841	0.841	0.841	0.841	0.841	0.841	0.841	0.841	0.841	0.841	0.841	0.841	0.841	0.841	0.841	0.841	0.841	0.841	0.841	0.841	0.841	0.841	0.841	0.841	0.841	0.841	0.841	0.841	0.841	0.841	0.841	0.841	0.841	0.841	0.841	0.841	0.841	0.841	0.841	0.841	0.841	0.841	0.841	0.841	0.841	0.841
OG_10262	0.8698	0.8767	0.8767	0.8767	0.8767	0.8767	0.8767	0.8767	0.8767	0.8767	0.8767	0.8767	0.8767	0.8767	0.8767	0.8767	0.8767	0.8767	0.8767	0.8767	0.8698	0.8767	0.8767	0.8767	0.8767	0.8767	0.8767	0.8767	0.8767	0.8767	0.8767	0.8767	0.8767	0.8767	0.8698	0.8767	0.8767	0.8767	0.8767	0.8767	0.8767	0.8767	0.8767	0.8767	0.8767	0.8721	0.8767	0.8698	0.8767
OG_10268	0.8415	0.8415	0.8415	0.8415	0.8415	0.8415	0.8415	0.8415	0.8415	0.8415	0.8415	0.8415	0.8415	0.8415	0.8415	0.8415	0.8415	0.8415	0.8415	0.8415	0.8415	0.8415	0.8415	0.8415	0.8415	0.8415	0.8415	0.8415	0.8415	0.8415	0.8415	0.8415	0.8415	0.8415	0.8415	0.8415	0.8415	0.8415	0.8415	0.8415	0.8415	0.8415	0.8415	0.8415	0.8415	0.8415	0.8415	0.8415	0.8415
OG_10271	0.4496	0.446	0.446	0.4496	0.4496	0.446	0.446	0.4209	0.446	0.446	0.4496	0.4496	0.446	0.4496	0.4496	0.446	0.446	0.446	0.4496	0.446	0.4496	0.4496	0.446	0.446	0.446	0.4209	0.4496	0.446	0.4496	0.446	0.4496	0.446	0.446	0.4496	0.4496	0.446	0.4209	0.4209	0.4137	0.446	0.446	0.4496	0.446	0.4496	0.4496	0.4496	0.4496	0.4496	0.446
OG_10440	0.7759	0.7781	0.7793	0.7748	0.7748	0.7781	0.7837	0.7781	0.7781	0.7715	0.7759	0.7793	0.7781	0.777	0.7781	0.854	0.7781	0.7837	0.7759	0.7781	0.7759	0.7748	0.7781	0.7781	0.7715	0.8205	0.7759	0.7781	0.777	0.7715	0.7793	0.7759	0.7781	0.7748	0.7759	0.7781	0.7781	0.7781	0.7781	0.8205	0.7781	0.7815	0.7781	0.7759	0.7715	0.7793	0.7759	0.777	0.7781
OG_1045	0.9858	1	0.9858	0.9873	0.9968	1	0.9826	0.9826	0.9826	0.9889	0.9921	0.9715	1	0.9921	0.981	1	1	0.9826	0.9968	1	0.9968	0.9968	0.9826	1	0.9889	0.2532	0.9968	0.9826	0.9921	0.9889	0.981	0.9826	1	0.9873	0.9794	1	0.9778	0.9826	0.9826	0.9889	1	1	0.9826	0.9858	0.9873	0.9763	0.9968	0.9921	1
OG_1046	0.9885	1	0.9981	0.9608	0.8402	1	0.9962	0.9933	0.9923	0.9962	0.9943	0.9962	1	0.9933	0.9952	1	0.5474	0.9962	0.9933	1	0.9933	0.9914	0.9933	1	0.9952	0.1005	0.9914	0.9933	0.9933	0.9962	0.9952	0.9933	1	0.9608	0.9885	1	0.9933	0.9933	0.9933	0.9923	1	0.9952	0.9933	0.9885	0.9933	0.9952	0.9933	0.9943	1
OG_10468	0.2981	0.7764	0.7743	0.764	0.7702	0.7764	0.7743	0.2981	0.7764	0.7743	0.7743	0.7785	0.7764	0.7805	0.7702	0.7764	0.7764	0.7743	0.7764	0.7764	0.7764	0.7743	0.2981	0.7764	0.7743	0.8219	0.7743	0.7743	0.7805	0.7743	0.7723	0.7743	0.7764	0.764	0.2981	0.7764	0.7743	0.7743	0.7743	0.8219	0.7764	0.7619	0.2981	0.7764	0.7764	0.7764	0.7764	0.2981	0.7764
OG_10469	0.3469	0.7552	0.7565	0.7565	0.7552	0.7552	0.7513	0.3966	0.7552	0.7552	0.5353	0.7539	0.7552	0.7565	0.7565	0.7552	0.7552	0.7513	0.7565	0.7552	0.7565	0.6898	0.4411	0.7552	0.7552	0.7251	0.7552	0.7565	0.7565	0.7552	0.7552	0.7565	0.7552	0.7565	0.3469	0.7552	0.7565	0.7565	0.7565	0.7251	0.7552	0.7526	0.4411	0.7565	0.7552	0.7539	0.7565	0.4673	0.7552
OG_1047	0.988	1	0.9895	0.991	0.0716	1	0.9895	1	0.9955	0.991	0.9955	0.9865	1	0.9895	0.988	1	1	0.9895	0.9835	1	0.9731	0.991	1	1	0.991	0.9955	0.991	1	0.9895	0.991	0.988	1	1	0.991	0.988	1	1	1	1	0.9955	1	0.9955	1	0.988	0.988	0.9865	0.9835	0.988	1
OG_1050	0.9494	0.9798	0.9933	0.4013	1	0.9798	0.9916	0.9933	0.9747	0.9933	0.4705	0.9933	0.9798	0.9933	0.9933	0.9798	0.9798	0.9916	0.9933	0.9798	0.9933	1	0.9933	0.9798	0.9933	0.2277	1	0.9933	0.9933	0.9933	0.9933	0.9933	0.9798	0.4013	0.9494	0.9798	0.9933	0.9933	0.9933	0.9427	0.9798	0.9359	0.9933	0.9494	0.9933	0.9325	0.9933	0.4621	0.9798
OG_10512	0.1001	0.2615	0.0814	0.2629	0.4965	0.2587	0.4965	0.2587	0.2629	0.2587	0.2615	0.1697	0.2587	0.0873	0.1697	0.4798	0.2629	0.4965	0.1697	0.235	0.0868	0.4965	0.2629	0.2587	0.1697	0.484	0.4965	0.2629	0.0873	0.242	0.6718	0.2629	0.2601	0.2629	0.4826	0.2629	0.2629	0.2587	0.2587	0.484	0.2629	0.4951	0.2629	0.6718	0.1669	0.1669	0.1697	0.1001	0.2587
OG_1052	1	1	0.9299	0.9418	0.9269	1	0.9269	1	1	0.806	0.9463	0.9269	1	0.9284	0.5299	1	1	0.9269	0.806	0.6119	0.806	0.9269	1	1	0.806	0.806	0.9269	1	0.9284	0.806	0.9269	1	1	0.9418	1	1	1	1	1	0.806	1	0.9418	1	1	1	0.803	0.806	1	1
OG_10593	0	0	0	0	0	0	0	0	0	0	0	0	0	0	0	0	0	0	0	0	0	0	0	0	0	0	0	0	0	0	0	0	0	0	0	0	0	0	0	0	0	0	0	0	0	0	0	0	0
OG_106	0.9728	0.9715	0.9715	0.9666	0.9728	0.7525	0.9814	0.974	0.9839	0.9752	0.974	0.9889	0.9703	0.979	0.9889	0.8007	0.7525	0.9814	0.9827	0.9814	0.9827	0.9728	0.974	0.7525	0.9752	1	0.9728	0.974	0.979	0.9752	0.9715	0.974	0.9703	0.9666	0.9728	0.8441	0.974	0.974	0.974	1	0.8441	0.9802	0.974	0.9715	0.9765	0.9975	0.8923	0.9728	0.7525
OG_1061	0.9863	0.9883	0.9804	0.9706	0.9961	0.9883	0.9883	0.9785	0.9883	0.9785	0.9804	0.9765	0.9883	0.9804	0.9804	0.9883	0.9883	0.9883	0.9785	0.9883	0.9785	1	0.9785	0.9883	0.9785	0.9706	1	0.9785	0.9804	0.9785	0.9746	0.9785	0.9883	0.9706	0.9863	0.9883	0.9785	0.9785	0.9785	0.9785	0.9883	0.9804	0.9785	0.9863	0.9804	0.9843	0.9785	0.9863	0.9883
OG_10638	0	0	0	0	0	0	0	0	0	0	0	0	0	0	0	0.6019	0	0	0	0	0	0	0	0	0	0	0.055	0	0	0	0	0	0	0	0	0	0	0	0	0	0	0	0	0	0	0.0245	0	0	0
OG_10640	0.0998	0.0998	0.1005	0.098	0.098	0.0998	0.0998	0.0998	0.0987	0.0998	0.098	0.0998	0.0998	0.1005	0.0998	0.6297	0.0998	0.0998	0.0998	0.0961	0.0998	0.098	0.0998	0.0998	0.0998	0.0987	0.168	0.0998	0.1005	0.0998	0.0998	0.0998	0.0998	0.098	0.1162	0.0998	0.0998	0.0998	0.0998	0.0987	0.0998	0.098	0.0998	0.0998	0.0961	0.098	0.0998	0.0998	0.0998
OG_10649	0	0	0	0	0	0	0	0	0	0	0	0	0	0	0	0.623	0	0	0	0	0	0	0	0	0	0	0	0	0	0	0	0	0	0	0	0	0	0	0	0	0	0	0	0	0	0.0337	0	0	0
OG_10716	0.5213	0.5196	0.5221	0.5213	0.5213	0.5196	0.5213	0.5196	0.5196	0.5213	0.5205	0.5213	0.5196	0.5213	0.5213	0.5196	0.5196	0.5213	0.5213	0.5196	0.5213	0.5213	0.5196	0.5196	0.5213	0.5213	0.5213	0.5196	0.5213	0.5213	0.5188	0.5196	0.5213	0.5213	0.5213	0.5196	0.5196	0.5196	0.5196	0.5213	0.5196	0.518	0.5196	0.5213	0.5188	0.5213	0.5213	0.5213	0.5196
OG_1072	0.994	0.9899	0.998	0.9899	0.9758	0.9899	0.998	0.9859	0.9899	0.994	0.998	1	0.8427	0.998	0.9859	0.9899	0.9899	0.998	0.998	0.9899	0.998	0.9758	0.9899	0.9899	0.994	0.998	0.9758	0.9899	0.998	0.998	0.9859	0.9899	0.8427	0.9899	0.994	0.9899	0.9899	0.9859	0.9859	0.998	0.9899	0.998	0.9899	0.994	0.9879	0.9919	0.998	0.994	0.9899
OG_10729	0.3493	0.5551	0.5525	0.5538	0.5551	0.5551	0.5525	0.3493	0.5551	0.5551	0.3825	0.5525	0.5551	0.5525	0.5538	0.5551	0.5551	0.5525	0.5538	0.5551	0.5538	0.5471	0.3493	0.5551	0.5551	0.5604	0.5551	0.5538	0.5525	0.5551	0.5525	0.7888	0.5551	0.5538	0.3493	0.5551	0.5538	0.5538	0.5538	0.5604	0.5551	0.5511	0.3493	0.5525	0.5564	0.5525	0.5538	0.3612	0.5551
OG_10730	0.4515	0.7581	0.7586	0.7571	0.7566	0.7581	0.7586	0.7586	0.7581	0.7586	0.7576	0.7566	0.7581	0.7571	0.7566	0.7455	0.7581	0.7586	0.7581	0.7581	0.599	0.7566	0.7586	0.7581	0.7586	0.7571	0.7545	0.7586	0.7571	0.7586	0.7566	0.8929	0.7581	0.7571	0.4515	0.7581	0.7591	0.7586	0.7586	0.7571	0.7581	0.7561	0.7586	0.7556	0.7571	0.7581	0.7581	0.7545	0.7581
OG_10738	0	0.6212	0	0	0	0	0	0	0	0	0.019	0	0	0	0	0	0.2468	0	0	0	0	0	0	0	0	0	0	0	0	0	0	0.2468	0	0	0	0	0	0	0	0	0	0	0	0	0	0	0	0	0
OG_10740	0	0.7206	0	0	0	0	0	0	0	0	0	0	0	0	0	0	0.258	0	0	0	0	0.0157	0	0	0	0	0	0	0	0	0	0.258	0	0	0	0	0	0	0	0	0	0	0	0	0	0	0	0	0
OG_10747	0.0532	0.6279	0.0532	0.0537	0.0532	0.0532	0.0532	0	0.0532	0.0532	0.0532	0.0526	0.0532	0.0532	0.0532	0.0532	0.2963	0.0532	0.0532	0.0532	0.0532	0.0532	0.0532	0.0532	0.0532	0.0537	0.0532	0.0532	0.0532	0.0532	0.0532	0.2963	0.0537	0.0537	0.0532	0.0532	0.0532	0	0	0.0532	0.0532	0.0532	0.0532	0.0532	0.0532	0.0532	0.0532	0.0532	0.0532
OG_10758	0	0.7114	0	0	0	0	0	0	0	0	0	0	0	0.0588	0	0	0.2551	0	0	0	0	0	0	0	0	0	0	0	0.0588	0	0	0.2588	0	0	0	0	0	0	0	0	0	0	0	0	0	0	0	0	0
OG_10759	0.1358	0.6257	0.1358	0.1358	0.1358	0.1358	0.1358	0.1358	0.1358	0.1358	0.1358	0.1358	0.1358	0.1358	0.1358	0.1358	0.2928	0.1358	0.1358	0.1346	0.1358	0.1358	0.1358	0.1358	0.1358	0.1358	0.1358	0.1358	0.1358	0.1358	0.1358	0.2928	0.1358	0.1358	0.1358	0.1358	0.1358	0.1358	0.1358	0.1358	0.1358	0.1358	0.1358	0.1358	0.1358	0.1358	0.1358	0.1358	0.1358
OG_108	0.9495	1	0.9574	0.9508	0.9614	1	0.9614	0.5918	0	0	0.9495	0.9535	1	0.9535	0.859	1	1	0.9614	0.9561	1	0.9561	0.8989	0.996	1	0	0.5346	0.9614	0.9987	0.9535	0	0.9535	1	1	0.9508	0.9495	1	1	0.5918	0.5918	0.9535	1	0.9561	0.996	0.9495	0.9495	0.9681	0.9561	0.9495	1
OG_1080	0.9882	0.9851	0.9856	0.9843	0.9886	0.9843	0.9886	1	0.9851	0.993	0.9851	0.9838	0.9851	0.9886	0.9851	0.9851	0.9851	0.9886	0.993	0.9843	0.993	0.9886	1	0.9851	0.993	0.9843	0.9873	1	0.9886	0.993	0.9851	1	0.9851	0.9843	0.9882	0.9851	1	1	1	0.993	0.9843	0.9799	1	0.9882	0.9829	0.986	0.993	0.986	0.9851
OG_10852	0.4443	0.1444	0.4556	0.117	0.4394	0.1444	0.4378	0.1444	0.117	0.1344	0.1444	0.1313	0.1444	0.0877	0.1313	0.0858	0.117	0.4378	0.1418	0.1145	0.0921	0.4394	0.454	0.1438	0.1418	0.0877	0.4394	0.454	0.0877	0.1021	0.0958	0.3845	0.1418	0.117	0.399	0.117	0.454	0.1444	0.1444	0.0877	0.117	0.0877	0.454	0.0958	0.1362	0.1362	0.1418	0.4459	0.1438
OG_10864	0	0	0	0	0	0	0	0	0	0	0	0	0	0	0	0	0	0	0	0	0	0	0	0	0	0	0	0	0	0	0	0	0	0	0	0	0	0	0	0	0	0	0	0	0	0	0	0	0
OG_1088	0	0	0.995	0.995	0.9933	0.995	0.995	0.9933	0	0.995	0.995	0.9933	0.99	0.9933	0.9933	0.995	0.995	0.995	0.0547	0.995	0.0547	0.9933	0.9933	0.995	0	0	0.9933	0.9933	0.9933	0.995	0.7776	0.9933	0.995	0.995	0	0.995	0.9933	0.9933	0.9933	0.995	0.995	0.9933	0.9933	0	0.9933	0.995	0.0547	0	0.995
OG_10972	0.2576	0.3053	0.8473	0.2538	0.2576	0.1448	0.2137	0.8645	0.1448	0.1448	0.3244	0.1448	0.1448	0.1448	0.1448	0.3053	0.2958	0.2137	0.1448	0.3053	0.1448	0.2576	0.8645	0.1448	0.1448	0.5344	0.2576	0.8645	0.1448	0.1448	0.1448	0.5592	0.1448	0.2538	0.2576	0.3053	0.8645	0.8645	0.8645	0.1448	0.3053	0.8569	0.8645	0.2576	0.1448	0.1448	0.1448	0.5305	0.1448
OG_1098	1	0.9916	0.9848	1	0.9848	0.9916	0.9764	0.9916	0.9916	0.2862	0.9933	0.9933	0.9916	0.9865	0.9916	0.9916	0.9916	0.9764	0.9933	0.9916	0.9933	0.9865	0.9916	0.9916	0.2862	0.9865	0.9865	0.9916	0.9865	0.2862	1	0.9916	0.9916	1	1	0.9916	0.9916	0.9916	0.9916	0.2862	0.9916	0.9949	0.9916	1	0.9933	0.9949	0.9933	0.9899	0.9916
OG_1099	0.9557	0.9606	0.9754	1	0.9655	0.9606	0.9704	0.9606	0.9606	0.9606	0.9754	0.9704	0.9606	0.9655	0.9655	0.9606	0.9606	0.9704	0.9606	0.9606	0.9606	0.9655	0.9655	0.9606	0.9606	0.9606	0.9655	0.9606	0.9655	0.9606	0.9655	0.9606	0.9606	1	0.9557	0.9606	0.9606	0.9606	0.9606	0.9606	0.9606	0.9507	0.9655	0.9557	0.9704	0.9754	0.9606	0.9655	0.9606
OG_1101	1	0.9802	0.9912	0.9582	0.9824	0.9802	0.9912	0.9802	0.9802	0.9824	0.9868	0.9802	0.9802	0.9956	0.956	0.9802	0.9802	0.9912	0.9714	0.9802	0.9714	0.9824	0.9824	0.9802	0.9824	0.9824	0.9868	0.9802	0.9956	0.9824	0.956	0.9802	0.9802	0.9582	1	0.9802	0.9802	0.9802	0.9802	0.9824	0.9802	0.9868	0.9824	1	0.9912	0.9582	0.9714	0.9648	0.9802
OG_11145	0.2729	0.2995	0.3028	0.3028	0.2995	0.3012	0.3028	0.3062	0.2995	0.3045	1	0.3045	0.2995	0.3028	0.3062	0.2995	0.2995	0.3028	0.2978	0.2995	0.2978	0.2978	0.3062	0.2712	0.3045	0.3062	0.2978	0.3062	0.3028	0.3045	0.3062	0.3062	0.2995	0.3028	0.2729	0.2995	0.3062	0.3062	0.3062	0.3045	0.2995	0.3012	0.3062	0.3012	0.3028	0.9933	0.2729	0.2995	0.2712
OG_1116	0.974	1	0.9944	0.961	0.9703	1	0.9721	1	0.6152	1	1	0.974	1	1	1	0	1	0.9721	1	1	1	0.9703	1	1	1	0.961	1	1	1	1	1	1	1	0.961	0.974	1	1	1	1	1	1	0.974	1	0.5743	1	1	1	0	1
OG_1117	0.9741	0.986	0.6498	0.986	1	0.9774	0.9731	0.986	0.9741	0.6185	0.8438	0.9731	0.9774	0.5808	0.9774	0.6078	0.9774	0.9731	0.9774	0.9774	0.9774	0.9989	0.986	0.9774	0.9752	0.986	0.986	0.986	0.9774	0.5797	0.9774	0.5808	0.5269	0.986	0.9741	0.9774	0.986	0.986	0.986	0.9774	0.9774	0.986	0.986	0.9741	0.9741	0.9849	0.7166	0.8093	0.9774
OG_1126	0.9914	1	0.9914	0.9856	0.8793	0.9828	1	1	0.9914	0.9914	0.9856	0.9914	0.9914	0.9914	0.9914	0.9828	0.9828	1	0.9914	0.9828	0.9914	0.8793	1	0.9914	0.9914	0.9914	0.9856	1	0.9914	0.9914	0.9914	1	0.9914	0.9856	0.9914	0.9828	1	1	0.1273	0.9914	0.9828	1	1	0.9914	0.9943	0.9856	0.9914	0.9914	0.9914
OG_1131	0.9935	0.9946	0.9848	0.9946	1	0.9935	0.9967	0.9935	0.9946	0.9783	0.9957	0.9859	0.9935	0.9957	0.9967	0.9859	0.9946	0.9967	0.9859	0.9967	1	1	0.9967	0.9935	0.9837	0.9902	1	0.9978	0.9957	0.9783	0.9826	0.9978	0.9935	0.9946	0.9935	0.9946	0.9978	0.9935	0.9935	0.9902	0.9946	0.9837	0.9967	0.9826	0.987	0.9935	0.9859	0.9935	0.9935
OG_1133	0.8161	1	1	1	0.9987	1	0.9987	1	1	1	1	0.9839	1	0.9933	0.9839	0.8174	1	0.9987	0.9758	0.9812	0.9919	0.9987	0.9758	1	0.9758	0.9893	0.9987	0.9758	0.9933	1	0.7262	0.9758	1	1	0.8174	1	0.9758	1	1	0.9893	1	0.9933	0.9758	0.7262	0.9839	0.9839	0.9758	0.8174	1
OG_11334	0.0604	0	0	0	0.0515	0	0	0.0604	0	0	0.2675	0	0	0	0	0	0	0	0	0	0	0	0.0604	0	0	0	0	0.0604	0	0	0	0	0	0	0.0604	0	0.0604	0.0604	0.0604	0.0515	0	0	0.0604	0	0	0	0	0.0604	0
OG_11356	0.0564	0.0564	0.0564	0.0564	0.0564	0.0564	0.0564	0.0564	0.0564	0.0564	0.0564	0.0564	0.0564	0.0564	0.0564	0.0564	0.0564	0.0564	0.0564	0.0564	0.0564	0.0564	0.0564	0.0564	0.0564	0.0564	0.0564	0.0564	0.0564	0.0564	0.0564	0.0564	0.0564	0.0564	0.0564	0.0564	0.0564	0.0564	0.0564	0.0564	0.0564	0.0564	0.0564	0.0564	0.0564	0.0564	0.0564	0.0564	0.0564
OG_11372	0.1516	0.1496	0.1476	0.1496	0.1486	0.1496	0.1496	0.1496	0.1496	0.1476	0.1516	0.1496	0.1476	0.1496	0.1526	0.1486	0.1496	0.1496	0.1447	0.1496	0.1467	0.1486	0.1496	0.1496	0.1476	0.1526	0.1486	0.1496	0.1496	0.1476	0.1526	0.1496	0.1496	0.1496	0.1516	0.1496	0.1496	0.1496	0.1496	0.1476	0.1496	0.1526	0.1496	0.1516	0.1526	0.1535	0.1467	0.1516	0.1496
OG_1146	0.9806	0.9845	0.9832	1	0.9845	0.9845	0.9884	0.9845	0.9793	0.9742	0.9845	0.9961	1	0.9806	1	1	1	0.9884	0.9858	0.9845	0.9767	0.9845	0.9845	1	0.9742	0.9793	0.9845	0.9845	0.9806	0.9742	1	0.9845	1	1	0.9806	1	0.9845	0.9845	0.9845	0.9793	1	0.9806	0.9845	0.9858	0.9858	0.9858	0.9858	0.9806	1
OG_11462	0.4381	0.4381	0.4362	0.4343	0.4362	0.4381	0.4381	0.4381	0.4381	0.4381	0.4362	0.4381	0.4381	0.4438	0.4381	0.4381	0.4381	0.4381	0.4381	0.4381	0.4381	0.4343	0.4381	0.4381	0.4381	0.4343	0.4343	0.4381	0.4438	0.4381	0.4381	0.4381	0.4381	0.4343	0.4381	0.4381	0.4381	0.4381	0.4381	0.4381	0.4381	0.4438	0.4381	0.4381	0.44	0.4381	0.4381	0.4381	0.4381
OG_115	0.9855	0.9946	0.9927	0.9891	0.98	0.9946	0.9891	0.9946	0.9946	1	0.9891	0.9982	0.9946	0.9891	0.9873	0.9946	0.9946	0.9891	1	0.9946	1	0.9855	0.9946	0.9946	1	0.9891	0.9855	0.9946	0.9891	1	0.9873	0.9946	0.9946	0.9891	0.9855	0.9946	0.9946	0.9946	0.9946	1	0.9946	0.9891	0.9946	0.9855	0.9946	0.9873	1	0.9855	0.9946
OG_1158	0.1697	1	0.1697	1	1	0.1697	0.998	0.998	0.1718	0.1697	1	0.998	0.1697	1	0.998	1	1	0.998	1	0.1697	1	1	0.9959	0.1697	0.9959	0.9959	1	0.998	1	0.9959	0.1697	0.998	0.1697	1	0.1697	0.1994	0.998	0.998	0.998	0.9939	1	1	0.9959	1	1	1	1	0.1697	0.1697
OG_11612	0.5085	0.124	0.1387	0.1404	0.5113	0.124	0.5113	0.124	0.1366	0.1251	0.1371	0.1267	0.124	0.1267	0.1267	0.5169	0.1246	0.5113	0.1251	0.124	0.1251	0.5113	0.2189	0.124	0.1251	0.6088	0.5113	0.2189	0.1267	0.124	0.5	0.1921	0.124	0.1404	0.5085	0.1246	0.2189	0.124	0.124	0.6088	0.1246	0.5113	0.2189	0.5	0.1246	0.1246	0.1251	0.5085	0.124
OG_11614	0.1198	0.2399	0.0816	0.2399	0.4812	0.2455	0.4812	0.2455	0.2399	0.2455	0.2399	0.1869	0.2455	0.0961	0.1869	0.5202	0.2399	0.4812	0.1883	0.2399	0.0961	0.4812	0.2427	0.2455	0.1883	0.4742	0.4812	0.2427	0.0961	0.2162	0.4728	0.2427	0.2427	0.2399	0.5384	0.2399	0.2427	0.2455	0.2455	0.4742	0.2399	0.4826	0.2427	0.4728	0.1855	0.1855	0.1883	0.1187	0.2455
OG_11640	0.3823	0.2785	0.3686	0.8771	0.884	0.2785	0.884	0.2785	0.884	0.884	0.3618	0.8737	0.8771	0.8874	0.8737	0.8771	0.8771	0.884	0.884	0.2785	0.3584	0.884	0.2785	0.8771	0.884	0.884	0.884	0.2785	0.8874	0.884	0.8737	0.2785	0.8703	0.8771	0.3823	0.8771	0.2785	0.884	0.2785	0.884	0.8771	0.884	0.2785	0.884	0.8669	0.8737	0.884	0.3823	0.8771
OG_11652	0.0409	0	0	0	0	0	0	0	0	0.0409	0	0	0	0	0	0	0	0	0	0	0	0	0	0	0	0	0	0	0	0.0409	0	0	0.0409	0	0.0409	0	0	0	0	0	0	0	0	0.0409	0	0	0	0	0
OG_11653	0.1438	0.1398	0.1478	0.1478	0.1505	0.1398	0.1465	0.0786	0	0	0.1438	0.1438	0.1398	0.1478	0.1138	0.1398	0.1398	0.1465	0.1425	0.1398	0.1425	0.1492	0.1371	0.1398	0	0.0895	0.1505	0.1384	0.1478	0	0.1438	0.1398	0.1398	0.1478	0.1438	0.1398	0.1398	0.0786	0.0786	0.1438	0.1398	0.1425	0.1371	0.1438	0.1411	0.1452	0.1425	0.1438	0.1398
OG_11654	0.0514	0.0509	0.0525	0.0499	0.0509	0.0509	0.0503	0.0519	0.0509	0.0503	0.0503	0.0509	0.0509	0.0514	0.0509	0.0509	0.0509	0.0503	0.0503	0.0509	0.0503	0.0509	0.0519	0.0509	0.0503	0.0509	0.0509	0.0519	0.0514	0.0503	0.0509	0.0519	0.0509	0.0499	0.0514	0.0509	0.0519	0.0519	0.0519	0.0503	0.0509	0.0509	0.0519	0.0514	0.0509	0.0503	0.0503	0.0509	0.0509
OG_11655	0.0659	0.0715	0.0715	0.0715	0.0636	0.0715	0.0715	0.0715	0.0715	0.0484	0.0709	0.0715	0.0715	0.0715	0.0721	0.0715	0.0715	0.0715	0.0715	0.0715	0.6111	0.0727	0.0715	0.0715	0.0715	0.0715	0.0693	0.0715	0.0715	0.0715	0.0721	0.0715	0.0715	0.0715	0.0659	0.0715	0.0715	0.0715	0.0715	0.0715	0.0715	0.0715	0.0715	0.0659	0.0715	0.0715	0.0715	0.0659	0.0715
OG_11660	0	0	0	0	0	0	0	0	0	0	0	0.8654	0	0.8654	0.8654	0	0	0	0.8734	0	0.8232	0	0	0	0.8734	0	0	0	0.8654	0	0	0	0	0	0	0	0	0	0	0	0	0	0	0	0.8734	0.8654	0.8734	0	0
OG_117	0.9833	0.9414	0.977	0.9895	0.9833	0.9393	0.9895	0.9791	0.931	0.9665	0.9874	0.9895	0.9393	1	0.9791	0.9393	0.9393	0.9895	0.9791	0.9393	0.9791	0.9749	0.9791	0.9393	0.9665	1	0.9833	0.9791	1	0.9665	0.9791	0.9791	0.9393	0.9895	0.9833	0.9393	0.9791	0.9791	0.9791	0.9665	0.9393	0.9561	0.9791	0.9833	0.9874	0.9749	0.9791	0.9958	0.9393
OG_1173	0	0.0683	0.9734	0.969	0.9734	0.0683	0.9734	0.0683	0	0.9734	0.9712	0.9734	0.0683	0.9734	0.9712	0	0.0683	0.9734	0	0.0683	0	0.9823	0.9734	0.0683	0	0	0.9734	0.9734	0.9734	1	0	0	0	0.969	0	0.0683	0.9734	0.0683	0.0683	0.9734	0.0683	0.9734	0.9734	0	0.9734	0.9579	0	0	0.0683
OG_1174	0.9845	0.0964	0.9862	0.0971	1	0.0964	1	0.0964	0.0964	0.0964	0.0964	0.7185	0.0964	0.7288	0.7185	0.9862	0.0964	1	0.7271	0.0964	0.7237	1	0.981	0.0964	0.7271	0.0971	1	0.981	0.7288	0.0964	0.0964	0.981	0.0964	0.0971	0.9845	0.0964	0.981	0.0964	0.0964	0.0964	0.0964	0.9827	0.981	0.0971	0.7202	0.7202	0.7271	0.9845	0.0964
OG_1176	0.6973	0.6782	0.7356	0.6782	1	0.6935	0.6897	0.6973	0.659	0.6973	0.6897	0.7088	0.6973	0.6973	0.7088	0.5249	0.6935	0.6897	0.7318	0.6935	0.7318	0.8889	0.6973	0.6513	0.6973	0.6858	1	0.6973	0.6973	0.6284	0.7318	0.6973	0.6973	0.6782	0.6973	0.6935	0.6973	0.6973	0.6973	0.6552	0.6935	0.6897	0.6973	0.7318	0.6782	0.6858	0.7318	0.7011	0.6513
OG_1177	0.2618	0	0.2601	0.2592	0.9107	0.2609	0.2584	1	0	0.2601	0.2601	0.2575	0.2609	0.9133	0.2575	0.2609	0.1648	0.2584	0.2584	0.2609	0.2584	0.9107	1	0.2609	0.2601	0.2601	0.9107	1	0.9133	0.2601	0.2575	1	0.2609	0.2592	0.2618	0	1	1	1	0.2601	0.1648	0.2609	1	0.2618	0.2601	0.9099	0.2584	0.2618	0.2609
OG_11802	0.7871	0.2305	0.2344	0.2285	0.2344	0.2305	0.2344	0.2305	0.2363	0.2324	0.2344	0.2344	0.2305	0.2344	0.2344	0.2305	0.2305	0.2344	0.2305	0.2305	0.2305	0.2344	0.2305	0.2305	0.2324	0.2363	0.2344	0.2305	0.2344	0.2324	0.2344	0.2305	0.2305	0.2285	0.2324	0.2305	0.2305	0.2305	0.2305	0.2344	0.2305	0.2344	0.2305	0.2324	0.2344	0.2344	0.2305	0.2344	0.2305
OG_11816	0.0945	0.2387	0.065	0.2401	0.7215	0.2387	0.7215	0.2387	0.2401	0.2387	0.2387	0.144	0.2387	0.0834	0.144	0.5103	0.2401	0.7215	0.1413	0.2222	0.083	0.7215	0.2387	0.2387	0.1413	0.8354	0.7215	0.2387	0.0925	0.2058	0.5089	0.2387	0.2387	0.2401	0.524	0.2401	0.2387	0.2387	0.2387	0.8354	0.2401	0.7202	0.2387	0.5089	0.1495	0.1495	0.1413	0.0945	0.2387
OG_1193	0.4524	0.4444	0.9735	0.4667	0.4481	0.5217	0.9894	0.4402	0.5217	0.4624	0.4624	0.5138	0.5217	0.4624	0.9418	0.3688	0.5217	0.9894	0.4624	0.5217	0.4624	0.4481	0.5217	0.5217	0.4624	0.446	0.4444	0.5217	0.4624	0.4624	0.9418	0.5217	0.5217	0.4667	0.4524	0.5217	0.5217	0.4402	0.4259	0.446	0.5217	0.4524	0.5217	0.4566	0.9947	0.4524	0.4624	0.4524	0.5217
OG_11936	0.5069	0.1045	0.13	0.1295	0.5124	0.0981	0.511	0.0981	0.1241	0.0981	0.1258	0.088	0.0981	0.0875	0.088	0.5592	0.096	0.511	0.0875	0.096	0.0875	0.5124	0.1942	0.0981	0.0875	0.4242	0.5124	0.1942	0.0875	0.0897	0.5014	0.1722	0.0966	0.1295	0.5096	0.096	0.1942	0.0981	0.0981	0.4242	0.096	0.5096	0.1942	0.5014	0.0875	0.0875	0.0875	0.5069	0.0981
OG_12048	0.4098	0.3703	0.3647	0.9868	0.4079	0.4098	0.4098	0.4098	0.3703	0.4098	0.406	0.4098	0.4098	0.4079	0.4098	0.4098	0.4098	0.4098	0.4098	0.4098	0.4098	0.4079	0.4098	0.4098	0.4098	1	0.4079	0.4098	0.4079	0.4098	0.3609	0.4098	0.4098	0.9868	0.3665	0.4098	0.4098	0.4098	0.4098	0.4098	0.4098	0.406	0.4098	0.4023	0.4098	0.9868	0.4098	0.3665	0.4098
OG_12049	0.7732	0.7646	0.778	0.7744	0.7768	0.7707	0.7732	0.7768	0.7707	0.7768	0.772	0.7707	0.7707	0.7683	0.7768	0.7695	0.7707	0.7732	0.772	0.7707	0.772	0.7744	0.7768	0.7707	0.7768	0.7744	0.7768	0.7768	0.7683	0.7768	0.7768	0.7768	0.7707	0.7744	0.7732	0.7707	0.7768	0.7768	0.7768	0.7768	0.7707	0.7878	0.7768	0.7732	0.772	0.7744	0.772	0.7732	0.7707
OG_12073	0.436	0.4427	0.432	0.4387	0.4373	0.4427	0.4387	0.272	0	0	0.4373	0.4373	0.4427	1	0.396	0.4427	0.4427	0.4387	0.4347	0.4427	0.4347	0.4027	0.4427	0.4427	0	0.236	0.4373	0.44	1	0	0.4373	0.4427	0.4427	0.4387	0.436	0.4427	0.4427	0.272	0.272	0.4373	0.4427	0.4347	0.4427	0.436	0.4307	0.4333	0.4347	0.436	0.4427
OG_12114	0.2316	0.2298	0.2307	0.2288	0.2288	0.2298	0.2288	0.2298	0.2298	0.2288	0.2316	0.2288	0.2298	0.2288	0.2288	0.2288	0.2298	0.2288	0.2316	0.2533	0.2316	0.2288	0.2298	0.2298	0.2288	0.2288	0.2288	0.2298	0.2288	0.2288	0.2288	0.2298	0.2298	0.2288	0.2316	0.2533	0.2298	0.2439	0.2298	0.2288	0.2533	0.2316	0.2298	0.2316	0.2288	0.2316	0.2316	0.2326	0.2298
OG_12119	0.3229	0.3245	0.3213	0.318	0.3213	0.3245	0.3229	0.3245	0.3245	0.3245	0.318	0.3229	0.3245	0.3245	0.3229	0.3245	0.3245	0.3229	0.3245	0.3245	0.3245	0.318	0.3245	0.3245	0.3245	0.318	0.318	0.3245	0.3245	0.3245	0.3229	0.3245	0.3245	0.318	0.3229	0.3245	0.3245	0.3245	0.3245	0.3245	0.3245	0.3262	0.3245	0.3229	0.3245	0.3229	0.3245	0.3229	0.3245
OG_12188	0.2027	0.2027	0.2027	0.2027	0.2027	0.2027	0.2027	0.2027	0.2027	0.2027	0.2027	0.2027	0.2027	0.2027	0.2027	0.2027	0.2027	0.2027	0.2027	0.2027	0.2027	0.2027	0.2027	0.2027	0.2027	0.2027	0.2027	0.2027	0.2027	0.2068	0.2027	0.2027	0.2027	0.2027	0.2027	0.2027	0.2027	0.2027	0.2027	0.2027	0.2027	0.2027	0.2027	0.2027	0.2027	0.2027	0.2027	0.2027	0.2027
OG_12190	0.2621	0.2621	0.2621	0.2621	0.2621	0.2621	0.2621	0.2621	0.2621	0.2621	0.2621	0.2621	0.2621	0.2621	0.2621	0.2621	0.2621	0.2621	0.2621	0.2621	0.2621	0.2621	0.2621	0.2621	0.2621	0.2621	0.2621	0.2621	0.2621	0.2621	0.2621	0.2621	0.2621	0.2621	0.2621	0.2621	0.2621	0.2621	0.2621	0.2621	0.2621	0.2621	0.2621	0.2621	0.2621	0.2621	0.2621	0.2599	0.2621
OG_12191	0.2166	0.2166	0.2166	0.2166	0.2186	0.2166	0.2166	0.2166	0.2166	0.2166	0.2166	0.2166	0.2166	0.2166	0.2166	0.2166	0.2166	0.2166	0.2166	0.2166	0.2166	0.2186	0.2166	0.2166	0.2166	0.2166	0.2166	0.2166	0.2166	0.2166	0.2166	0.2166	0.2166	0.2166	0.2166	0.2166	0.2166	0.2166	0.2166	0.2166	0.2166	0.2166	0.2166	0.2166	0.2166	0.2166	0.2166	0.2186	0.2166
OG_12195	0.692	0.6924	0.6924	0.6938	0.6911	0.692	0.6911	0.6942	0.6924	0.6942	0.692	0.6942	0.6924	0.6924	0.6938	0.6924	0.6924	0.6911	0.6942	0.692	0.6942	0.6911	0.6942	0.6924	0.6942	0.6938	0.6898	0.6942	0.6924	0.6942	0.6938	0.6942	0.6924	0.6938	0.692	0.6924	0.6942	0.6942	0.6942	0.6942	0.6916	0.6929	0.6942	0.692	0.6902	0.6924	0.6942	0.6911	0.6924
OG_12196	0.5974	0.5957	0.5974	0.5974	0.5974	0.5957	0.5974	0.599	0.5957	0.599	0.599	0.599	0.5957	0.5974	0.599	0.5957	0.5957	0.5974	0.5974	0.5957	0.5974	0.5974	0.599	0.5957	0.599	0.5974	0.5974	0.599	0.5974	0.599	0.599	0.599	0.5957	0.5974	0.5974	0.5957	0.599	0.599	0.599	0.599	0.5957	0.5957	0.599	0.5974	0.599	0.5974	0.5974	0.5925	0.5957
OG_12281	0	0	0	0	0	0	0	0	0	0	0	0	0	0	0	0.0966	0	0	0	0	0	0	0	0.0829	0	0	0	0	0	0	0.0829	0	0	0	0	0	0	0	0	0	0	0	0	0	0	0.5652	0	0	0.0829
OG_124	0.9573	0.9478	0.9561	0.9466	0.9561	0.9478	0.9561	0.9478	0.9466	0.9478	0.9478	0.9419	0.9478	1	0.9419	0.9573	0.9466	0.9561	0.962	0.9288	0.9822	0.9561	0.9276	0.9478	0.962	0.9312	0.9537	0.9276	1	0.9478	0.8363	0.9276	0.9478	0.9466	0.9419	0.9466	0.9276	0.9478	0.9478	0.9312	0.9466	0.9561	0.9276	0.8363	0.9419	0.9419	0.962	0.9573	0.9478
OG_1241	0.9979	1	0.9928	0.9943	0.9971	1	0.9936	1	0.9871	0.9957	0.9957	0.9928	1	0.9943	0.9928	0.9886	0.9893	0.9936	0.9957	1	0.9957	0.9971	1	1	0.9957	0.9871	0.9971	1	0.9943	0.9957	0.9928	1	1	0.9943	0.9979	0.9893	1	1	1	0.9871	0.9893	0.9921	1	0.9943	0.995	0.9914	0.9957	0.9979	1
OG_12412	0.3204	0.0474	0.3425	0.0474	0.3301	0.0474	0.3301	0.0474	0.0474	0.0474	0.0474	0.05	0.0474	0.05	0.05	0.1892	0.0474	0.3301	0.0474	0.0474	0.0474	0.3301	0.3232	0.0474	0.0474	0.0474	0.3301	0.3232	0.05	0.0474	0.05	0.3232	0.0474	0.0474	0.1851	0.0474	0.3232	0.0474	0.0474	0.0474	0.0474	0.1892	0.3232	0.0474	0.0474	0.0474	0.0474	0.3232	0.0474
OG_12427	0.9885	0.985	0.9896	0.9885	0.9862	0.985	0.9896	0.985	0.9896	0.9885	0.9896	0.9827	0.985	0.9896	0.9827	0.985	0.985	0.9896	0.9896	0.985	0.9896	0.9862	0.985	0.985	0.9885	0.9896	0.9862	0.985	0.9896	0.9885	0.9827	0.985	0.985	0.9885	0.9885	0.985	0.985	0.985	0.985	0.9896	0.985	0.9896	0.985	0.9885	0.9885	0.9896	0.9896	0.9885	0.985
OG_12441	0.9911	0.2572	0.9944	0.0443	0.1427	0.2572	0.1423	0.2572	0.1407	0.1415	1	0.1415	0.0451	0.1415	0.1411	0.0451	0.1415	0.1423	0.1415	0.2572	0.9972	0.1427	0.2572	0.0451	0.1415	0.1407	0.1427	0.2572	0.1415	0.1415	0.1415	0.2572	0.0451	0.0443	0.9911	0.1415	0.2572	0.1415	0.2572	0.1407	0.1415	0.1407	0.2572	0.1407	0.1415	0.1411	0.1415	0.9476	0.0451
OG_12508	0.4986	0.1263	0.1186	0.1229	0.5056	0.1246	0.5056	0.1246	0.1229	0.129	0.1263	0.1273	0.1246	0.1305	0.1273	0.5113	0.1284	0.5056	0.129	0.1246	0.129	0.5056	0.2076	0.1246	0.129	0.5918	0.5056	0.2076	0.1305	0.1273	0.4944	0.1836	0.1246	0.1229	0.5056	0.1284	0.2076	0.1246	0.1246	0.5918	0.1284	0.5042	0.2076	0.4944	0.1284	0.1284	0.129	0.4986	0.1246
OG_12509	0.5834	0.0827	0.0433	0.0802	0.5834	0.0797	0.5834	0.0797	0.0802	0.0797	0.0827	0.0678	0.0797	0.0503	0.0678	0.5796	0.0802	0.5834	0.0708	0.0718	0.0493	0.5834	0.0807	0.0797	0.0708	0.5718	0.5834	0.0807	0.0503	0.0762	0.5796	0.0807	0.0787	0.0802	0.5809	0.0802	0.0807	0.0797	0.0797	0.5718	0.0802	0.5796	0.0807	0.5796	0.0722	0.0722	0.0708	0.5809	0.0797
OG_1256	0.994	0.55	0.994	0.994	0.9845	0.9964	0.9964	0.9964	0.9917	0.9786	0.994	0.994	0.9964	0.9524	0.994	0.994	0.9893	0.9964	0.9786	0.9964	0.9786	0.9845	0.9964	0.9964	0.9786	0.9917	0.9845	1	0.9524	0.9786	0.994	0.9964	0.9964	0.994	0.994	0.9893	0.9964	0.9964	0.9964	0.9917	0.9893	0.994	0.9964	0.994	0.9905	0.994	0.9786	0.994	0.9964
OG_126	1	0.9954	0.0974	0.9918	0.9818	0.9954	0.0984	0.9954	0.0984	0.4827	0.9809	0.99	0.9809	0.9809	0.99	0.9809	0.9481	0.0984	0.0984	0.9954	0.5191	0.9818	0.9954	0.9809	0.9809	0.0984	0.9818	0.9954	0.9809	0.5619	0.99	0.9954	0.4226	0.9918	1	0.9481	0.9954	0.0984	0.9954	0.0993	0.9481	0.0984	0.9954	0.0965	0.0984	0.0984	0.0984	0.8379	0.9809
OG_12604	0.3253	0.324	0.324	0.324	0.3253	0.324	0.324	0.3253	0.324	0.324	0.324	0.324	0.3162	0.324	0.324	0.324	0.324	0.324	0.324	0.324	0.324	0.3253	0.3253	0.324	0.324	0.324	0.3253	0.3253	0.324	0.324	0.324	0.3253	0.324	0.324	0.3253	0.324	0.3253	0.3253	0.3253	0.324	0.324	0.3199	0.3253	0.3253	0.3291	0.324	0.324	0.3253	0.324
OG_12606	0.967	0.967	0.967	0.967	0.967	0.967	0.967	0.967	0.967	0.967	0.967	0.967	0.967	0.967	0.967	0.967	0.967	0.967	0.967	0.967	0.967	0.967	0.967	0.967	0.967	0.967	0.967	0.967	0.967	0.967	0.967	0.967	0.967	0.967	0.967	0.967	0.967	0.967	0.967	0.967	0.967	0.9649	0.967	0.967	0.967	0.967	0.9629	0.967	0.967
OG_1262	0.9969	0.9953	0.9974	0.9937	0.9953	0.9953	0.9969	0.9953	0.9937	0.9963	0.9958	0.9974	0.9953	0.9958	0.9974	0.9969	0.9958	0.9969	0.9969	0.9822	0.9969	0.9953	0.9953	0.9953	0.9963	0.9958	0.9942	0.9948	0.9958	0.9963	0.9974	0.9953	0.9953	0.9937	0.9969	0.9958	0.9953	0.9953	0.9953	0.9958	0.9958	0.9958	0.9953	0.9927	0.9942	0.9969	0.9969	0.9969	0.9953
OG_1263	0.9969	0.9949	0.9938	0.9928	0.999	0.9942	0.9911	0.9938	0.9935	0.9925	0.9901	0.9945	0.7908	0.9921	0.9945	0.9949	0.9918	0.9911	0.9925	0.9949	0.9925	0.999	0.9949	0.9949	0.9925	0.9935	0.999	0.9949	0.9921	0.9925	0.9945	0.9949	0.7901	0.9928	0.9969	0.9918	0.9949	0.9949	0.9949	0.9935	0.9918	0.989	0.9949	0.9945	0.9925	0.989	0.9925	0.9966	0.9949
OG_12649	0.2421	0.2997	0.2997	0.1331	0.2141	0.2997	0.2141	0.2997	0.2697	0.2882	0.2997	0.232	0.1398	0.2507	0.232	0.232	0.232	0.2141	0.2882	0.2997	0.2697	0.2141	0.2997	0.232	0.2882	0.2697	0.2141	0.2997	0.2507	0.2882	0.2308	0.2997	0.1398	0.1331	0.2421	0.232	0.2997	0.2882	0.2997	0.2464	0.232	0.2141	0.2997	0.232	0.2507	0.2507	0.2882	0.2421	0.232
OG_12722	0.1917	0.1941	0.1948	0.1768	0.1784	0.1941	0.1808	0.1964	0.1941	0.1808	0.1933	0.1784	0.1941	0.1808	0.1815	0.1909	0.1941	0.1808	0.1948	0.8099	0.1948	0.1784	0.1964	0.1941	0.1808	0.1784	0.1784	0.1964	0.1808	0.1808	0.1815	0.1964	0.6901	0.1768	0.1917	0.8099	0.1964	0.8138	0.1964	0.1808	0.8099	0.1933	0.1964	0.1917	0.1925	0.1901	0.1948	0.1909	0.1941
OG_1273	1	0.9844	0.9772	0.9856	0.9856	0.9844	0.9796	0.9844	0.9832	0.9904	0.9916	0.988	0.9844	0.9856	0.988	0.9844	0.9844	0.9796	0.9916	0.9844	0.9916	0.9856	0.9844	0.9844	0.9904	0.9832	0.9303	0.9844	0.9856	0.9904	0.988	0.9844	0.9844	0.9856	1	0.9844	0.9808	0.9844	0.9844	0.9832	0.9844	0.988	0.9844	1	0.9832	0.9952	0.9916	1	0.9844
OG_1276	0.9343	0.9969	0.9939	0.9924	1	0.9969	0.9969	0.9969	0.9939	0.9924	0.9969	0.9969	0.9969	0.9969	0.9969	0.9587	0.9969	0.9969	0.9969	0.9924	0.9969	0.9985	0.9969	0.9969	0.9924	0.9939	0.9985	0.9969	0.9969	0.9924	0.9969	0.9969	0.9969	0.9924	0.9343	0.9969	0.9969	0.9969	0.9969	0.9939	0.9969	0.9969	0.9969	0.9343	0.9969	0.9985	0.9969	0.9343	0.9969
OG_12783	0.5704	0.5312	0.6195	0.5699	0.5462	0.6368	0.541	0.5704	0.6368	0.5318	0.5687	0.5462	0.6824	0.5312	0.6322	0.5323	0.6368	0.541	0.5479	0.6368	0.5479	0.5456	0.6368	0.6368	0.5318	0.5323	0.5439	0.6368	0.5312	0.5318	0.6339	0.6368	0.6824	0.5699	0.5704	0.6368	0.6368	0.5704	0.5704	0.5323	0.6368	0.5473	0.6368	0.5312	0.5439	0.545	0.5479	0.5704	0.6368
OG_12798	0.0142	0.0151	0.0149	0.0142	0.0455	0.0151	0.0274	0.0151	0.0142	0.0144	0.0411	0.0274	0.0149	0.0138	0.0266	0.0149	0.0151	0.0274	0.0144	0.0151	0.0144	0.0455	0.0151	0.0149	0.0144	0.0142	0.0271	0.0151	0.0138	0.0144	0.0266	0.0151	0.0149	0.0142	0.0142	0.0151	0.0151	0.0151	0.0151	0.0142	0.0151	0.0142	0.0151	0.0142	0.0278	0.0312	0.0144	0.0142	0.0149
OG_12805	0.1091	0.8467	0.893	0.852	0.0982	0.8485	0.0982	0.8485	0.852	0.8485	0.8503	0	0.8485	0	0	0.0734	0.852	0.0982	0.0809	0.6328	0	0.0982	0.8538	0.8485	0.0809	0	0.0982	0.8538	0	0.8485	0	0.8538	0.8467	0.852	0.1091	0.852	0.8538	0.8485	0.8485	0	0.852	0.0742	0.8538	0	0.0783	0.0775	0.0809	0.1105	0.8485
OG_12851	1	1	1	1	1	1	1	1	1	1	1	1	1	1	1	1	1	1	1	1	1	1	1	1	1	1	1	1	1	1	1	1	1	1	1	1	1	1	1	1	1	1	1	1	1	1	1	1	1
OG_12855	0.9934	0.9934	0.9934	0.9934	0.9934	0.9934	0.9934	0.9934	0.9934	0.9934	0.9934	0.9934	0.9934	0.9934	0.9934	0.9934	0.9934	0.9934	0.9934	0.9934	0.9934	0.9934	0.9934	0.9934	0.9934	0.9934	0.9934	0.9934	0.9934	0.9934	0.9934	0.9934	0.9934	0.9934	0.9934	0.9934	0.9934	0.9934	0.9934	0.9934	0.9934	0.9934	0.9934	0.9934	0.9934	0.9934	0.9934	0.9934	0.9934
OG_12865	0.9979	0.9979	0.9979	0.9979	0.9979	0.9979	0.9979	0.9979	0.9979	0.9979	0.9979	0.9979	0.9979	0.9979	0.9979	0.9979	0.9979	0.9979	0.9979	0.9979	0.9979	0.9979	0.9979	0.9979	0.9979	0.9979	0.9979	0.9979	0.9979	0.9979	0.9979	0.9979	0.9979	0.9979	0.9979	0.9979	0.9979	0.9979	0.9979	0.9979	0.9979	0.9979	0.9979	0.9979	0.9979	0.9979	0.9979	0.9979	0.9979
OG_12879	1	1	1	1	1	1	1	1	1	1	1	1	1	1	1	1	1	1	1	1	1	1	1	1	1	1	1	1	1	1	1	1	1	1	1	1	1	1	1	1	1	1	1	1	1	1	1	1	1
OG_12882	1	1	1	1	1	1	1	1	1	1	1	1	1	1	1	1	1	1	1	1	1	1	1	1	1	1	1	1	1	1	1	1	1	1	1	1	1	1	1	1	1	1	1	1	1	1	1	1	1
OG_12886	0.9982	1	0.9982	1	0.9982	1	0.9973	0.9982	1	0.9982	1	1	1	0.9982	1	1	1	0.9973	0.9982	1	0.9982	0.9982	0.9982	1	0.9982	1	0.9991	0.9982	0.9982	0.9982	1	0.9982	1	1	0.9982	1	0.9973	0.9982	0.9982	1	1	0.9982	0.9982	1	1	1	0.9982	0.9982	1
OG_12904	1	0.9945	0.9982	1	1	1	1	1	1	1	1	1	1	1	1	1	1	1	1	1	1	1	1	1	1	1	1	1	1	1	1	1	1	1	1	1	1	1	1	1	1	1	1	0.9945	1	1	1	1	1
OG_12906	1	1	1	1	1	1	1	1	1	1	1	1	1	1	1	1	1	1	1	1	1	1	1	1	1	1	1	1	1	1	1	1	1	1	1	1	1	1	1	1	1	1	1	1	1	1	1	1	1
OG_12912	1	1	0.997	0.997	1	1	1	1	1	1	1	1	1	1	1	1	1	1	1	1	1	1	1	1	1	1	0.9924	1	1	1	1	1	1	0.997	1	1	1	1	1	1	1	1	1	1	1	1	1	1	1
OG_1292	1	1	0.9948	0.9826	0.9913	1	0.9965	1	0.9843	1	0.9843	0.9948	1	0.9965	0.9948	1	1	0.9965	0.993	1	0.993	0.9913	1	0.9948	0.7287	0.2643	0.9878	1	0.9965	1	0.9948	1	0.9843	0.9826	1	1	1	1	1	0.4087	1	0.407	1	1	0.9948	0.9843	0.993	1	0.9948
OG_12926	0.9975	0.9975	0.9975	0.9975	0.9975	0.9975	0.9975	0.9975	0.9975	0.9975	0.9975	0.9975	0.9975	0.9975	0.9975	0.9975	0.9975	0.9975	0.9975	0.9975	0.9975	0.9975	0.9975	0.9975	0.9975	0.9975	0.9926	0.9975	0.9975	0.9975	0.9975	0.9975	0.9975	0.9975	0.9975	0.9975	0.9975	0.9975	0.9975	0.9902	0.9975	0.9975	0.9975	0.9975	0.9975	0.9975	0.9975	0.9975	0.9975
OG_12929	1	1	1	0.9967	1	1	1	1	1	1	0.9967	1	1	1	0.9967	1	1	1	1	1	1	1	1	1	1	1	1	1	1	1	1	1	1	0.9967	1	1	1	1	1	1	1	1	1	1	1	1	1	1	1
OG_1293	1	1	1	1	0.9931	1	0.9954	1	1	0.9977	1	1	1	1	1	1	1	0.9954	1	1	1	0.9863	1	1	0.9977	1	0.9931	1	1	0.9977	1	1	1	1	1	1	1	1	1	1	1	1	1	1	1	1	1	1	1
OG_12936	1	1	1	1	1	1	1	1	1	1	1	1	1	1	1	1	1	1	1	0.9971	1	1	1	1	1	1	1	1	1	1	1	1	1	1	1	1	1	1	1	1	1	1	1	1	1	1	1	1	1
OG_12941	0.9986	0.9986	0.9986	0.9979	0.9986	0.9986	0.9986	0.9986	0.9986	0.9964	0.995	0.9986	0.9979	0.9986	0.9986	0.9979	0.9986	0.9986	0.9986	0.9986	0.9986	0.9986	0.9979	0.9979	0.9986	0.9986	0.9957	0.9986	0.9986	0.9986	0.9971	0.9986	0.9979	0.9979	0.9986	0.9986	0.9986	0.9986	0.9986	0.9986	0.9986	0.9971	0.9979	0.9986	0.9986	0.9986	0.9986	0.9986	0.9979
OG_12944	0.9957	0.9972	1	1	0.9972	0.9972	0.9972	0.9972	0.9972	0.9972	1	0.9972	0.9972	0.9972	0.9986	0.9972	0.9972	0.9972	0.9943	0.9972	0.9943	0.9972	0.9972	0.9972	0.9972	0.9972	0.9972	0.9972	0.9972	0.9972	0.9986	0.9972	0.9972	1	0.9957	0.9972	0.9972	0.9972	0.9972	0.9972	0.9972	0.9986	0.9972	0.9957	0.9972	1	0.9943	0.9957	0.9972
OG_12948	1	1	1	1	1	1	1	1	1	1	1	1	1	1	1	1	1	1	1	1	1	1	1	1	1	1	1	1	1	1	1	1	1	1	1	1	1	1	1	1	1	1	1	1	1	1	1	1	1
OG_12951	0.9974	0.9987	0.9987	0.9987	0.9987	0.9987	0.9987	0.9987	0.9987	0.9974	0.9987	0.9948	0.9987	0.9974	0.9948	0.9987	0.9987	0.9987	0.9974	0.9987	0.9974	0.9987	0.9987	0.9987	0.9974	0.9987	0.9987	0.9987	0.9974	0.9974	0.9948	0.9987	0.9987	0.9987	0.9974	0.9987	0.9987	0.9987	0.9987	0.9987	0.9987	0.9987	0.9987	0.9974	0.9961	0.9974	0.9974	0.9974	0.9987
OG_12952	1	0.996	1	1	1	1	1	1	1	1	1	1	1	1	1	1	1	1	1	1	1	1	1	1	1	1	1	1	1	1	1	1	1	1	1	1	1	1	1	1	1	1	1	0.994	1	1	1	1	1
OG_12961	1	1	1	1	0.9979	1	1	1	1	1	1	1	1	1	1	1	1	1	1	1	1	0.9979	1	1	1	1	1	1	1	1	1	1	1	1	1	1	1	1	1	1	1	1	1	1	1	1	1	0.9979	1
OG_12962	1	1	0.9972	1	1	1	1	1	1	1	1	1	1	1	1	1	1	1	1	1	1	1	1	1	1	1	1	1	1	1	1	1	1	1	1	1	1	1	1	1	1	0.9945	1	1	1	1	1	1	1
OG_12968	0.9967	1	0.9992	0.9967	0.9992	1	0.9967	1	0.9967	0.9992	0.9976	0.9967	1	0.9967	0.9967	1	1	0.9967	0.9992	1	0.9992	0.9992	1	1	0.9992	0.9967	0.9992	1	0.9967	0.9992	0.9967	1	1	0.9967	0.9967	1	1	1	1	0.9967	1	0.9992	1	0.9967	0.9951	0.9967	0.9992	0.9967	1
OG_12989	1	1	1	1	1	1	1	1	1	1	1	0.9986	1	1	0.9986	1	1	1	1	1	1	1	1	1	1	1	1	1	1	1	0.9986	1	1	1	1	1	1	1	1	1	1	1	1	1	1	1	1	1	1
OG_12993	0.9959	0.9986	0.9945	0.9959	0.9959	0.9959	0.9959	0.9959	0.9959	0.9959	0.9959	0.9959	0.9959	0.9959	0.9959	0.9959	0.9959	0.9959	0.9959	0.9959	0.9959	0.9959	0.9959	0.9918	0.9959	0.9959	0.9959	0.9959	0.9959	0.9959	0.9959	0.9959	0.9959	0.9959	0.9959	0.9959	0.9959	0.9959	0.9959	0.9959	0.9959	0.9959	0.9959	0.9959	0.9959	0.9959	0.9959	1	0.9918
OG_12997	0.9965	1	1	0.9965	1	0.9965	1	1	1	1	1	1	1	1	1	1	1	1	1	0.9965	1	1	1	1	1	1	1	1	1	1	1	1	1	0.9965	0.9965	1	0.9947	1	1	1	1	1	1	0.9965	1	1	1	0.9965	1
OG_13003	1	0.9978	0.9978	0.9978	1	0.9978	1	0.9978	1	1	1	0.9978	0.9957	1	1	0.9978	0.9978	1	1	0.9978	1	1	0.9978	0.9978	1	1	1	0.9978	1	1	1	0.9978	0.9978	0.9978	1	0.9978	0.9978	0.9978	0.9978	1	0.9978	1	0.9978	1	1	1	1	1	0.9978
OG_13005	0.9944	1	1	0.9977	1	1	0.9966	1	1	0.9989	0.9944	0.9977	1	1	1	1	1	0.9966	0.9989	1	0.9989	1	1	1	0.9989	1	1	1	1	0.9989	1	1	1	0.9977	0.9944	1	1	1	1	1	1	0.9977	1	0.9944	0.9966	0.9944	0.9989	0.9921	1
OG_13006	1	1	1	1	1	1	0.9995	1	1	1	1	1	1	1	1	1	1	0.9995	1	1	1	1	1	1	1	1	1	1	1	1	1	1	1	1	1	1	1	1	1	1	1	0.999	1	1	1	1	1	1	1
OG_13016	0.9987	1	0.9987	0.9987	0.9987	1	0.9987	1	0.9987	0.9987	0.9987	0.9987	1	0.9924	0.9987	1	1	0.9987	0.9987	1	0.9987	0.9987	1	1	0.9987	0.9987	0.9987	1	0.9924	0.9987	0.9987	1	1	0.9987	0.9987	1	1	1	1	0.9987	1	0.9987	1	0.9987	0.9987	0.9912	0.9987	0.9987	1
OG_1302	0.9901	0.9892	0.9801	0.9892	0.9882	0.9873	0.9937	0.9892	0.9765	1	0.9882	0.9901	0.9873	0.9783	0.9901	0.9855	0.9892	0.9937	1	0.9873	1	0.9882	0.9892	0.9892	0.9991	0.9765	0.9882	0.9892	0.9783	1	0.9892	0.9892	0.9892	0.9892	0.9901	0.9892	0.9892	0.9892	0.9892	0.9738	0.9882	0.9892	0.9892	0.9901	0.9892	0.9892	1	0.9901	0.9892
OG_13022	0.987	0.987	0.999	0.988	0.987	0.994	0.998	0.996	0.994	0.999	0.999	0.994	0.994	0.987	0.999	0.999	0.994	0.998	0.999	0.994	0.999	0.987	0.996	0.994	0.999	0.989	0.989	0.996	0.987	0.999	0.999	0.996	0.994	0.988	0.987	0.994	0.996	0.996	0.996	0.999	0.994	0.995	0.996	0.987	0.999	0.989	0.999	0.989	0.994
OG_13029	1	1	1	1	1	1	1	1	1	1	1	1	1	1	1	1	1	1	1	1	1	1	0.9937	1	1	1	1	1	1	1	1	1	1	1	1	1	1	1	1	1	1	1	0.9937	1	1	1	1	1	1
OG_13030	1	0.9989	0.9967	1	1	0.9989	1	1	1	0.9956	1	1	1	1	1	1	1	1	1	0.9989	1	0.9978	1	1	0.9967	1	1	1	1	1	1	1	1	1	1	1	1	1	1	1	1	1	1	1	1	1	1	1	1
OG_13031	0.9967	0.9918	0.9951	0.9918	0.9951	0.9951	0.9967	0.9967	0.9967	0.9967	0.9967	0.9959	0.9943	0.9967	0.9959	0.9967	0.9967	0.9967	0.9967	0.9967	0.9967	0.9951	0.9967	0.9943	0.9967	0.9967	0.9967	0.9967	0.9967	0.9967	0.9959	0.9967	0.9943	0.9918	0.9967	0.9967	0.9967	0.9967	0.9967	0.9967	0.9967	0.9918	0.9967	0.9967	0.9967	0.9967	0.9967	0.9967	0.9943
OG_13035	1	1	1	1	0.9957	1	1	1	0.9957	0.9935	1	1	1	1	1	1	1	1	1	1	1	0.9957	1	1	0.9935	1	0.9957	1	1	0.9935	1	1	1	1	1	1	1	1	1	0.9935	1	1	1	1	1	1	1	1	1
OG_13036	1	1	1	1	1	1	1	1	1	1	1	1	1	1	0.9962	1	1	1	0.9962	1	1	1	1	1	1	1	1	1	1	1	0.9962	1	1	1	1	1	1	1	1	1	1	1	1	1	1	1	1	1	1
OG_13064	0.9962	0.9987	0.9987	0.9987	0.9962	0.9987	0.9987	0.9987	0.9987	0.9987	0.9987	0.9987	0.9987	0.9962	0.9987	0.9987	0.9987	0.9987	0.9987	0.9987	0.9987	0.9949	0.9987	0.9975	0.9987	0.9987	0.9962	0.9987	0.9962	0.9987	0.9962	0.9987	0.9987	0.9987	0.9962	0.9987	0.9987	0.9987	0.9987	0.9987	0.9987	0.9987	0.9987	0.9975	0.9962	0.9987	0.9987	0.9975	0.9975
OG_13078	1	1	1	1	1	1	1	0.9971	1	1	1	1	1	1	1	1	1	1	1	1	1	1	1	0.9957	1	1	1	1	1	1	1	1	0.9971	1	1	1	1	0.9971	0.9971	1	1	1	1	1	0.9971	1	1	1	0.9957
OG_1308	0.988	0.9546	0.9893	0.998	0.9893	0.9546	0.9867	0.9893	0.998	0.9893	0.9927	0.9887	0.9546	0.988	0.9887	0.9546	0.9546	0.9867	0.9666	0.9546	0.9666	0.9893	0.9893	0.5837	0.9893	0.998	0.978	0.9893	0.988	0.9893	0.9887	0.9893	0.9546	0.998	0.988	0.9546	0.9893	0.9893	0.9893	1	0.9533	0.9893	0.9893	0.988	0.9853	0.9927	0.9666	0.988	0.5837
OG_1310	0.9989	1	1	0.9956	0.9972	1	0.9989	1	0.9983	0.9983	0.9983	0.9983	1	1	0.9967	1	1	0.9989	0.9989	1	0.9989	0.7354	1	0.7848	1	0.9983	0.9989	1	1	0.9983	0.9967	1	0.9972	0.9956	0.9989	1	1	1	1	0.9983	1	0.9961	1	0.9989	0.9989	0.9983	0.9989	0.9989	0.7848
OG_13116	0.9983	1	1	1	1	1	1	1	0.9967	1	1	1	1	1	1	1	1	1	1	1	1	1	1	1	1	0.9967	1	1	1	1	1	1	1	1	1	1	1	1	1	0.9967	1	1	1	1	1	1	1	1	1
OG_13119	0.9967	0.9967	0.9951	0.9951	0.9967	0.9967	1	0.9967	0.9967	0.9967	0.9967	0.9967	0.9967	0.9951	0.9967	0.9967	0.9951	1	0.9951	0.9951	0.9934	0.9967	0.9967	0.9967	0.9967	0.9967	0.9967	0.9967	0.9951	0.9967	0.9967	0.9967	0.9967	0.9951	0.9967	0.9951	0.9967	0.9951	0.9967	0.9967	0.9951	0.9967	0.9967	0.9967	0.9967	0.9967	0.9951	0.9967	0.9967
OG_13121	0.9977	1	0.9965	0.9954	0.9931	1	0.9965	1	0.9965	0.9977	0.9965	0.9908	1	0.9965	0.9908	1	1	0.9965	0.9965	1	0.9965	0.9931	1	1	0.9977	0.9965	0.9931	1	0.9965	0.9977	0.9908	1	1	0.9954	0.9977	1	1	1	1	0.9965	1	0.9965	1	0.9977	0.9954	0.9965	0.9965	0.9977	1
OG_13123	0.9987	0.9987	0.9987	0.9987	0.9987	0.9987	0.9987	0.9987	0.9987	0.9987	0.9987	0.9974	0.9987	0.9987	0.9974	0.9961	0.9987	0.9987	0.9987	0.9987	0.9987	0.9987	0.9987	0.9987	0.9987	0.9987	0.9987	0.9987	0.9987	0.9987	0.9974	0.9987	0.9987	0.9987	0.9987	0.9961	0.9987	0.9987	0.9987	0.9987	0.9987	0.9987	0.9987	0.9987	0.9987	0.9987	0.9987	0.9987	0.9987
OG_13128	0.9975	1	1	0.9975	0.9926	1	1	1	1	1	1	1	1	1	1	1	1	1	1	1	1	1	1	1	1	1	1	1	1	1	1	1	1	0.9975	0.9975	1	1	1	1	1	1	1	1	0.9975	1	1	1	1	1
OG_13129	1	1	1	1	1	1	1	1	0.9914	1	1	1	1	1	1	1	1	1	1	1	1	1	1	0.9979	1	1	1	1	1	1	1	1	1	1	1	1	1	1	1	1	1	1	1	1	1	1	1	1	0.9979
OG_13145	1	1	1	1	1	1	1	1	1	1	1	1	1	1	0.9995	1	1	1	1	1	1	1	1	1	1	1	1	1	1	1	1	1	1	1	1	1	1	1	1	1	1	1	1	1	1	1	1	1	1
OG_13151	1	1	1	1	1	1	1	1	1	1	1	1	1	1	1	1	1	1	1	1	1	1	1	1	1	0.996	1	1	1	1	1	1	1	1	1	1	1	1	1	1	1	1	1	1	1	1	1	1	1
OG_13158	1	0.9953	0.9953	0.9984	1	1	0.9984	1	1	1	0.9984	1	1	1	1	1	1	0.9984	1	0.9969	1	1	1	1	1	1	1	1	1	1	1	1	1	0.9984	1	1	1	1	1	1	1	0.9984	1	1	0.9969	1	1	0.9984	1
OG_13168	1	1	1	1	1	1	1	1	1	1	1	1	1	1	1	1	1	1	1	1	1	1	1	1	1	1	1	1	1	1	1	1	1	1	1	1	1	1	1	1	1	1	1	1	1	1	1	1	1
OG_13171	0.999	0.999	0.999	0.999	0.999	0.999	0.999	0.999	0.999	0.999	0.999	0.999	0.999	0.999	0.998	0.999	0.999	0.999	0.999	0.999	0.999	0.999	0.999	0.999	0.999	0.999	0.999	0.999	0.999	0.999	0.999	0.999	0.999	0.999	0.999	0.998	0.999	0.999	0.997	0.999	0.998	0.999	0.999	0.999	0.999	0.999	0.999	0.999	0.999
OG_13180	1	1	1	1	1	1	1	1	1	0.9992	1	1	1	1	1	1	1	1	0.9992	1	0.9992	1	1	0.9968	0.9992	1	1	1	1	0.9992	1	1	1	1	1	1	1	1	1	0.9992	1	1	1	1	0.9984	1	0.9992	1	0.9968
OG_13187	1	1	1	0.995	1	1	1	1	1	1	1	1	1	1	1	1	1	1	1	1	1	1	1	1	1	1	1	1	1	1	1	1	1	0.995	1	1	1	1	1	1	1	1	1	1	1	0.9901	1	1	1
OG_13192	1	1	1	1	1	1	1	1	0.9989	0.9945	1	1	1	1	1	1	1	1	0.9945	1	0.9945	1	1	1	0.9945	0.9989	1	1	1	0.9945	1	1	1	1	1	1	1	1	1	0.9989	1	1	1	1	1	1	0.9945	1	1
OG_13194	1	1	1	1	1	1	1	1	1	1	1	1	1	1	1	1	1	1	1	1	1	1	1	1	1	1	1	1	1	1	1	0.9955	1	1	1	1	1	1	1	1	1	1	1	1	1	1	1	1	1
OG_1320	0.9876	0.9896	0.9896	1	0.9855	0.9896	0.9855	0.9896	0.9772	0.9876	0.9834	0.9896	0.9896	0.9876	0.9896	0.9896	0.9896	0.9855	0.9917	0.9896	0.9917	0.9896	0.9896	0.9896	0.9876	0.9772	0.9896	0.9896	0.9876	0.9876	0.9896	0.9896	0.9896	1	0.9876	0.9896	0.9896	0.9896	0.9896	0.7805	0.9896	0.9814	0.9896	0.9876	0.9896	0.9896	0.9917	0.9793	0.9896
OG_13206	0.9964	0.9982	0.9982	0.9982	0.9982	0.9982	0.9964	0.9982	0.9982	0.9946	0.9973	0.9964	0.9982	0.9982	0.9982	0.9982	0.9982	0.9964	0.9964	0.9982	0.9964	0.9982	0.9982	0.9982	0.9964	0.9982	0.9973	0.9982	0.9982	0.9964	0.9982	0.9982	0.9982	0.9982	0.9964	0.9982	0.9982	0.9982	0.9982	0.9964	0.9982	0.9982	0.9982	0.9964	0.9982	0.9973	0.9964	0.9964	0.9982
OG_13211	1	1	1	1	1	1	1	1	1	1	1	1	1	1	1	1	1	1	1	1	1	1	1	1	1	1	1	1	1	1	0.996	1	1	1	1	1	1	1	1	1	1	0.996	1	1	0.994	0.996	1	1	1
OG_13212	1	1	1	0.9961	1	1	1	1	0.9961	1	1	1	1	1	1	1	1	1	1	1	1	1	1	1	1	0.9961	1	1	1	1	1	1	1	0.9961	1	1	1	1	1	1	1	1	1	1	1	0.9961	1	1	1
OG_13218	1	1	1	0.9988	1	1	0.9988	1	1	0.9977	1	1	1	1	1	1	1	0.9988	1	1	1	1	1	1	0.9977	1	1	1	1	0.9977	1	1	1	0.9988	1	1	1	1	1	0.9977	1	1	1	1	1	1	1	1	1
OG_13227	1	0.991	0.9892	0.991	1	1	1	0.9892	0.9946	1	1	1	1	0.9892	1	1	1	1	1	1	1	1	0.9892	1	1	0.9946	1	0.9892	0.9892	1	1	0.9892	1	0.991	1	1	0.9892	0.9892	0.9892	0.9946	1	0.9946	0.9892	1	0.9982	1	1	1	1
OG_13231	1	1	1	1	1	1	1	1	0.999	1	1	1	1	1	1	1	1	1	1	1	1	1	1	1	1	1	1	1	1	1	1	1	1	1	1	1	1	1	1	1	1	1	1	1	1	0.999	1	1	1
OG_13245	1	1	1	1	1	1	1	1	1	1	1	1	1	1	1	1	1	1	1	1	1	1	1	1	1	1	1	1	1	1	1	1	1	1	1	1	1	1	1	1	1	1	1	1	1	1	1	1	1
OG_13256	1	1	0.9979	1	1	1	1	0.9979	0.9936	0.9957	1	1	1	1	1	1	1	1	0.9957	1	0.9957	1	0.9979	1	0.9957	1	1	0.9979	1	0.9957	1	0.9979	1	1	1	1	0.9979	0.9979	0.9979	0.9957	1	1	0.9979	1	1	1	0.9957	1	1
OG_13261	0.9975	0.9985	1	0.9985	0.998	1	0.9985	0.999	0.998	0.9985	0.998	0.9985	1	0.9985	0.9985	1	1	0.9985	0.9985	1	0.9985	0.998	1	0.999	0.9985	0.998	0.9965	1	0.9985	0.9985	0.9985	1	1	0.9985	0.9975	1	1	1	1	0.998	1	0.9985	1	0.9985	0.9985	0.998	0.9985	0.9985	0.999
OG_1328	0.2087	0.9951	0.9951	0.9961	0.9961	0.9913	0.9951	0.9951	0.9942	0.999	0.9971	0.9932	0.9951	0.9942	0.999	0.9951	0.9951	0.9951	0.9961	0.9951	0.9961	0.9961	0.9951	0.9951	0.999	0.9942	0.9961	0.9951	0.9942	0.999	0.9951	0.9951	0.9951	0.9961	0.2087	0.9951	0.9951	0.9951	0.9951	0.9942	0.9951	0.9913	0.9951	0.2087	0.9961	1	0.9961	0.9932	0.9951
OG_13314	1	1	1	1	0.9975	1	1	1	1	1	1	0.9963	1	1	1	1	1	1	1	1	1	0.9975	1	1	1	0.9988	0.9975	1	1	1	1	1	1	1	1	1	1	1	1	1	1	0.9975	1	1	1	1	1	1	1
OG_1332	1	0.9768	0.9829	0.9902	0.9902	0.9854	0.9988	0.9951	0.9854	0.9902	0.9915	0.9817	0.9854	0.978	0.989	0.9817	0.9854	0.9988	0.9915	0.9854	0.9915	0.9878	0.9951	0.9854	0.9902	0.9829	0.9902	0.9951	0.978	0.9902	0.989	0.9951	0.9854	0.9902	1	0.9854	0.9951	0.9951	0.9951	0.9902	0.9854	0.9817	0.9951	1	0.9915	0.9829	0.9915	1	0.9854
OG_13320	1	1	1	0.998	1	0.9993	1	1	0.998	1	1	0.9986	1	1	1	0.9986	1	1	1	0.9993	1	1	1	1	1	0.998	1	1	1	1	1	1	1	0.998	1	1	0.998	1	1	0.998	1	1	1	1	1	0.998	1	1	1
OG_13323	1	1	1	1	1	1	1	1	1	1	1	1	1	1	1	1	1	1	1	1	1	1	1	1	1	1	1	1	1	1	1	1	1	1	1	1	1	1	1	1	1	1	1	1	1	1	1	1	1
OG_13326	0.9933	1	0.9949	1	0.9916	1	0.9983	1	1	1	0.9949	0.9983	1	0.9983	0.9983	1	1	0.9983	1	1	1	0.9933	1	1	1	0.9966	0.9949	1	0.9983	1	0.9983	1	1	1	0.9933	1	1	1	1	1	1	1	1	0.9933	0.9983	1	1	0.9949	1
OG_13332	0.9874	0.9985	1	1	0.9985	1	0.9985	1	1	1	0.9978	0.9985	1	1	1	0.9978	1	0.9985	1	1	1	0.9985	1	1	1	0.9993	0.9985	1	1	1	1	1	1	1	0.9874	1	1	1	1	1	1	1	1	0.9889	0.9985	0.9985	1	0.9985	1
OG_13334	0.996	1	0.9973	0.996	0.9893	1	0.9893	1	0.992	0.9893	0.9933	0.996	1	0.9906	0.996	1	1	0.9893	0.9893	1	0.9893	0.9879	1	1	0.9893	0.992	0.9893	1	0.9906	0.9893	0.996	1	0.9973	0.996	0.996	1	1	1	1	0.992	1	0.9973	1	0.996	0.9973	0.9973	0.9893	0.996	1
OG_13352	0.9964	0.9964	0.9964	0.9964	0.9964	0.9964	0.9964	0.9964	0.9964	0.9964	0.9964	0.9964	0.9964	0.9964	0.9964	0.9964	0.9964	0.9964	1	0.9964	1	0.9964	0.9964	0.9964	0.9964	0.9964	0.9964	0.9964	0.9964	0.9964	0.9964	0.9964	0.9964	0.9964	0.9964	0.9964	0.9964	0.9964	0.9964	0.9964	0.9964	0.9964	0.9964	0.9964	0.9964	0.9964	1	0.9964	0.9964
OG_13354	0.999	0.9929	0.998	0.9929	1	0.998	0.999	0.999	0.9949	1	0.999	0.999	0.998	0.999	0.998	0.998	0.998	0.999	0.997	0.998	0.999	1	0.999	0.998	1	0.9949	0.9919	0.998	0.999	1	0.999	0.999	0.998	0.9929	0.999	0.998	0.999	0.999	0.999	0.9949	0.998	0.999	0.999	0.998	0.999	0.999	0.999	0.999	0.998
OG_13359	0.9927	0.9927	0.9855	0.9903	0.9927	0.9939	0.9879	0.9927	0.9891	0.9879	0.9818	0.9939	0.9939	0.9939	0.9939	0.9939	0.9939	0.9879	0.9927	0.9915	0.9927	0.9927	0.9927	1	0.9879	0.9903	0.9915	0.9903	0.9939	0.9879	0.9939	0.9927	0.9939	0.9903	0.9927	0.9939	0.9927	0.9927	0.9927	0.9879	0.9939	0.9891	0.9927	0.9927	0.9891	0.9867	0.9927	0.9927	1
OG_13370	1	0.998	0.9961	0.998	0.998	0.9961	0.998	0.998	0.998	0.998	0.998	0.998	0.998	1	0.998	0.9961	0.9961	0.998	0.9961	0.9961	0.9961	0.998	0.998	0.998	0.998	0.998	0.998	0.998	1	0.998	0.998	0.998	0.998	0.998	1	0.9961	0.998	0.998	0.998	0.998	0.9961	0.998	0.998	0.9961	0.998	0.998	0.9961	1	0.998
OG_13389	1	1	1	1	1	1	1	1	1	1	1	1	1	1	1	1	1	1	1	1	1	1	1	1	1	1	1	1	1	1	1	1	1	1	1	1	1	1	1	1	1	1	1	1	1	1	1	1	1
OG_13393	0.9931	0.9908	0.9874	0.9897	0.9862	0.9908	0.9828	0.9989	0.9862	0.9931	0.9862	0.9885	0.9943	0.9897	0.9885	0.9943	0.9897	0.9828	0.9931	0.9908	0.9897	0.9885	0.9989	0.9943	0.9931	0.9862	0.9885	0.9989	0.9897	0.9931	0.9862	0.9989	0.9943	0.9897	0.9908	0.9897	0.9989	0.9897	0.9989	0.9862	0.9897	0.9897	0.9989	0.9839	0.9931	0.9931	0.9931	0.9931	0.9943
OG_1340	0.9961	0.9935	0.9922	0.9909	0.9663	0.9935	0.9974	0.9987	0.9935	0.9896	0.9987	0.9974	0.9935	0.9987	0.9909	0.9935	0.9935	0.9974	0.9961	0.9935	0.9961	0.9689	0.9987	0.9935	0.9896	0.9909	0.9689	0.9987	0.9987	0.9896	0.9909	0.9987	0.9935	0.9909	0.9961	0.9935	0.9987	0.9987	0.9987	0.9896	0.9935	0.9922	0.9987	0.9961	0.9987	0.9948	0.9961	0.9961	0.9935
OG_13403	1	1	0.9961	0.9961	1	1	1	1	0.9961	1	0.9981	1	1	1	1	1	0.9961	1	1	1	1	1	1	1	1	0.9981	1	1	1	1	1	1	1	0.9961	1	0.9961	1	1	1	0.9981	0.9961	0.9981	1	1	1	0.9981	1	1	1
OG_13425	0.9851	0.9936	0.9851	0.9915	0.9851	0.9936	1	0.9936	0.9936	0.9915	0.9894	1	0.9936	0.9915	1	0.9936	0.9936	1	0.9915	0.9936	0.9915	0.9894	0.9936	0.9936	0.9915	0.9936	0.9894	0.9936	0.9915	0.9915	1	0.9936	0.9936	0.9915	0.9851	0.9936	0.9936	0.9936	0.9936	0.9936	0.9936	0.9915	0.9936	0.9851	0.9936	0.9915	0.9915	0.9851	0.9936
OG_13434	0.996	0.998	0.988	0.992	1	0.998	1	1	0.998	0.998	0.996	1	0.998	1	0.996	0.998	0.998	1	1	0.998	1	1	1	0.998	0.998	0.998	1	1	1	0.998	0.996	1	0.998	0.992	0.996	0.998	1	1	1	0.998	0.998	1	1	0.996	1	1	1	1	0.998
OG_13435	1	0.9934	1	1	1	0.9934	1	0.9967	1	1	1	0.9967	0.9934	0.9967	0.9967	0.9934	0.9934	1	1	0.9934	1	1	0.9967	0.9934	1	1	0.9951	0.9967	0.9967	1	0.9967	0.9967	0.9934	1	1	0.9934	0.9967	0.9967	0.9967	1	0.9934	1	0.9967	1	1	0.9934	1	1	0.9934
OG_13451	1	1	1	0.9907	1	0.9977	1	1	1	1	1	0.9977	1	1	1	1	1	1	0.9977	1	0.9977	1	1	1	1	1	1	1	1	1	0.9977	1	1	0.9907	1	1	1	1	1	1	1	1	1	1	1	0.9977	0.9977	1	1
OG_13456	1	0.997	1	1	1	0.997	1	0.997	0.997	1	0.9955	1	0.997	0.9939	1	0.997	0.997	1	0.9985	0.997	0.9985	1	0.997	0.997	1	1	1	0.997	0.9939	1	1	0.997	0.997	1	1	0.997	0.997	0.997	0.997	1	0.997	1	0.997	1	1	1	0.9985	1	0.997
OG_13467	0.9897	0.9897	0.9943	0.9943	0.9908	0.9931	0.9885	0.9839	0.9908	0.992	0.9885	0.9885	0.9931	0.9908	0.9931	0.9931	0.9931	0.9885	0.9897	0.9931	0.9897	0.9908	0.9839	0.9931	0.992	0.9943	0.9908	0.9839	0.9908	0.992	0.9931	0.9839	0.9931	0.9943	0.9897	0.9931	0.9839	0.9839	0.9839	0.992	0.9931	0.9931	0.9839	0.9897	0.992	0.9874	0.992	0.992	0.9931
OG_13471	1	1	1	1	0.9973	1	1	1	0.9918	1	1	1	1	1	1	1	1	1	1	1	1	0.9973	1	1	1	0.9918	1	1	1	1	1	1	1	1	1	1	1	1	1	1	1	1	1	1	1	1	1	1	1
OG_13472	1	1	1	1	1	1	1	1	1	0.9942	1	1	0.9942	1	1	1	1	1	0.9942	1	0.9942	1	1	0.9942	0.9942	1	1	1	1	0.9942	1	1	0.9942	1	1	1	1	1	0	1	1	1	1	1	1	1	0.9942	1	0.9942
OG_13478	0.9948	0.9948	0.9931	0.9913	0.9948	0.9948	0.9913	0.9948	0.9948	0.9948	0.9965	0.9931	0.9965	0.9948	0.9931	1	0.9913	0.9913	0.9948	0.9948	0.9948	0.9948	0.9948	0.9965	0.9948	0.9948	0.9948	0.9948	0.9948	0.9948	0.9931	0.9948	0.9965	0.9913	0.9948	0.9913	0.9948	0.9948	0.9948	0.9948	0.9913	0.9948	0.9948	0.9948	0.9913	0.9948	0.9948	0.9948	0.9965
OG_13488	0.9965	0.9931	0.9965	0.9965	0.9965	0.9931	0.9965	0.9931	0.9965	0.9965	0.9965	0.9965	0.9965	0.9965	0.9965	0.9965	0.9965	0.9965	0.9965	0.9931	0.9965	0.9965	0.9931	0.9965	0.9965	0.9965	0.9965	0.9931	0.9965	0.9965	0.9965	0.9931	0.9965	0.9965	0.9965	0.9965	0.9931	0.9948	0.9931	0.9965	0.9965	0.9965	0.9931	0.9965	0.9965	0.9965	0.9965	0.9965	0.9965
OG_13494	0.9981	1	0.9961	0.9961	0.9961	1	0.9961	1	0.9883	0.9961	0.9922	0.9961	1	0.9922	0.9961	0.9961	1	0.9961	0.9961	1	0.9961	0.9961	1	1	0.9961	0.9883	0.9961	1	0.9922	0.9961	0.9961	1	1	0.9961	0.9981	1	1	1	1	0.9883	1	0.9961	1	0.9981	0.9961	0.9961	0.9961	0.9981	1
OG_13502	1	0.9904	1	1	1	1	1	1	1	1	1	1	1	0.992	1	1	1	1	1	1	1	1	1	1	1	1	1	1	0.992	1	1	1	1	1	1	1	1	1	1	1	1	1	1	1	1	1	1	1	1
OG_13507	0.9983	0.9956	0.9983	0.9974	0.9965	0.9956	0.9956	0.9956	0.9956	0.9956	0.993	0.9956	0.9956	0.9922	0.9956	0.9956	0.9956	0.9956	0.9965	0.9956	0.9965	0.9965	1	0.9956	0.9956	0.9956	0.9965	0.9956	0.9922	0.9956	0.9974	0.9956	0.9956	0.9974	0.9983	0.9939	0.9956	0.9956	0.9956	0.9956	0.9956	1	1	0.9983	0.9983	0.9965	0.9965	0.9922	0.9956
OG_13514	0.9906	0.9981	0.9944	0.9944	0.9944	0.9981	0.9944	0.9944	0.9868	0.9906	0.9981	0.9944	0.9906	0.9944	0.9944	0.9906	0.9944	0.9944	0.9906	0.9981	0.9906	0.9944	0.9944	0.9944	0.9906	0.9868	0.9944	0.9944	0.9944	0.9906	0.9944	0.9944	0.9906	0.9944	0.9906	0.9944	0.9944	0.9944	0.9887	0.9868	0.9944	0.9981	0.9944	0.9906	0.9906	0.9906	0.9906	0.9906	0.9944
OG_13520	0.9925	1	0.9925	0.9925	0.9925	1	1	1	1	1	1	0.9925	1	1	0.9925	1	1	1	1	1	1	0.9925	1	1	1	1	0.9925	1	1	1	0.9925	1	1	0.9925	0.9925	1	1	1	1	1	1	1	1	0.9925	0.9925	1	1	0.9925	1
OG_13523	0.9846	1	1	0.9956	0.9956	1	0.9956	1	1	1	0.9956	0.9912	0.9956	1	0.9912	0.9956	0.9956	0.9956	1	1	0.9934	0.9956	1	0.9956	1	1	0.9956	1	1	1	0.9912	1	0.9956	0.9956	0.9846	0.9956	1	1	1	1	0.9956	0.9956	1	1	0.9956	0.9956	1	0.9846	0.9956
OG_13540	0.9885	0.9975	0.9975	0.9975	0.9975	0.9975	1	0.9975	1	1	0.9975	0.9987	0.9975	0.9962	0.9987	0.9975	0.9975	1	1	0.9975	1	1	0.9975	0.9975	1	1	1	0.9975	0.9962	1	0.9987	0.9975	0.9975	0.9975	0.9885	0.9975	0.9975	0.9975	0.9975	1	0.9975	0.9924	0.9975	0.9885	0.9962	0.986	1	0.9885	0.9975
OG_13552	0.9981	1	1	0.9981	1	1	1	1	1	1	0.9981	1	1	1	1	1	1	1	1	1	1	0.9963	1	1	1	1	0.9981	1	1	1	1	1	1	0.9981	0.9981	1	1	1	1	1	1	0.9907	1	0.9981	1	1	1	1	1
OG_13568	0.9921	0.9921	0.9921	0.9921	1	0.9921	0.9921	0.9921	0.9921	0.9921	0.9921	0.9921	0.9921	0.9882	0.9921	0.9921	0.9921	0.9921	0.9921	0.9921	0.9921	0.9941	0.9921	0.9921	0.9921	0.9921	1	0.9921	0.9882	0.9921	0.9921	0.9921	0.9921	0.9921	0.9921	0.9921	0.9921	0.9921	0.9921	0.9921	0.9921	0.9921	0.9921	0.9921	0.9921	0.9921	0.9921	0.9921	0.9921
OG_13573	0.9977	0.9932	0.9932	0.9944	0.9898	0.9932	0.9955	0.9955	0.9944	0.9932	0.9921	0.9955	0.9932	1	0.9955	0.9932	0.9932	0.9955	0.9932	0.9932	0.9932	0.9898	0.9955	0.9932	0.9932	0.9944	0.9898	0.9955	1	0.9932	0.9955	0.9955	0.9932	0.9944	0.9977	0.9932	0.9955	0.9955	0.9955	0.9944	0.9932	0.9944	0.9955	0.9977	0.9955	0.9955	0.9932	0.9977	0.9932
OG_1359	0.9824	0.9895	0.9965	0.993	0.9947	0.9895	0.9965	0.9947	0.9895	0.9807	1	0.9859	0.9895	0.993	0.9965	0.9895	0.9895	0.9965	0.9807	0.5975	0.9807	0.9947	0.9947	0.9895	0.9807	0.993	0.9947	0.9947	0.993	0.9807	0.9965	0.9947	0.9895	0.993	0.9824	0.9895	0.9947	0.9947	0.9947	0.9807	0.9895	0.9895	0.9947	0.9824	0.9895	0.9982	0.9807	0.9965	0.9895
OG_13603	0.9981	0.9981	0.9981	0.9981	0.9981	0.9981	0.9981	0.9981	0.9981	0.9981	0.9944	0.9972	0.9944	0.9981	0.9981	0.9981	0.9981	0.9981	0.9981	0.9981	0.9981	0.9981	0.9981	0.9981	0.9981	0.9981	0.9981	0.9981	0.9981	0.9981	0.9981	0.9981	0.9981	0.9981	0.9981	0.9981	0.9981	0.9981	0.9981	0.9981	0.9981	0.9981	0.9981	0.9981	0.9981	0.9981	0.9981	0.9954	0.9981
OG_13605	0.9901	1	1	1	0.996	1	0.994	1	1	0.994	1	0.994	1	0.996	0.994	1	1	0.994	0.994	1	0.994	0.996	1	1	0.994	1	0.996	1	0.996	0.994	0.994	1	1	1	0.9901	1	1	1	1	0.994	1	0.998	1	0.9901	0.996	1	0.994	0.9881	1
OG_13606	0.9871	0.9824	0.9836	0.9871	0.9906	0.9824	0.9824	0.9824	0.9871	1	0.9871	0.9871	0.9871	0.9871	0.9871	0.9871	0.9871	0.9824	0.9871	0.9824	0.9871	0.9906	0.9824	0.9871	1	0.9871	0.9906	0.9824	0.9871	1	0.9871	0.9824	0.9871	0.9871	0.9859	0.9871	0.9824	0.9871	0.9824	0.9871	0.9871	0.9836	0.9824	0.9871	0.9789	0.9824	0.9871	0.9871	0.9871
OG_13623	1	0.9966	1	1	1	0.9966	0.9966	0.9966	0.9933	0.9966	0.9966	1	0.9966	1	1	0.9966	1	0.9966	1	0.9966	0.9966	1	0.9966	0.9966	0.9966	0.9933	1	0.9966	1	0.9966	1	0.9966	0.9966	1	1	1	0.9966	1	0.9966	0.9933	1	0.9933	0.9966	0.9966	1	0.9966	1	1	0.9966
OG_1364	0.9967	0.9967	0.9835	0.9835	0.9868	0.9967	0.9967	0.9967	0.9967	0.9934	0.9984	0.9835	0.9967	0.9901	0.9984	0.9967	0.9967	0.9967	0.9934	0.9967	0.9934	0.9868	0.9967	0.9934	0.9934	0.9967	0.9868	0.9967	0.9901	0.9934	0.9984	0.9967	0.9967	0.9835	0.9967	0.9967	0.9967	0.9967	0.9967	0.9934	0.9967	0.9934	0.9967	0.9967	0.9967	0.9918	0.9934	1	0.9934
OG_13652	0.9946	1	0.9946	0.9928	0.9928	1	0.9946	1	1	0.9946	0.9982	0.9946	1	0.9946	0.9982	1	1	0.9946	0.9946	1	0.9946	0.9928	1	1	0.9946	0.9946	0.9928	1	0.9946	0.9946	0.9982	1	1	0.9928	0.9946	1	1	1	1	0.9946	1	0.9982	1	0.9946	0.9946	0.9964	0.9946	0.9946	1
OG_13654	1	1	1	1	1	1	1	1	1	1	1	1	1	1	1	1	1	1	1	1	1	1	1	1	1	1	0.9979	1	1	1	1	1	1	1	1	1	1	1	1	1	1	0.9979	1	1	1	1	0.9959	1	1
OG_13667	0.9962	0.9981	0.9981	0.9981	0.9923	0.9981	0.9981	0.9981	0.9981	0.9981	0.9981	0.9981	0.9981	0.9904	0.9981	0.9981	0.9981	0.9981	0.9981	0.9981	0.9981	0.9923	0.9981	0.9981	0.9981	0.9981	0.9981	0.9981	0.9904	0.9981	0.9981	0.9981	0.9981	0.9981	0.9962	0.9981	0.9981	0.9981	0.9981	0.9981	0.9981	0.9981	0.9981	0.9962	0.9981	0.9981	0.9981	0.9981	0.9981
OG_13674	1	1	1	0.9973	1	1	1	1	1	1	1	1	1	0.9991	1	1	1	1	1	1	1	1	1	1	1	1	1	1	0.9991	1	1	1	1	0.9973	1	1	1	1	1	1	1	1	1	1	1	1	1	1	1
OG_1373	0	0	0.9932	0.9851	0.9973	0.229	0.9864	0.9932	0	0.9946	0.9946	0.9973	0.229	0.9973	0.9973	0.229	0.229	0.9864	0	0.229	0	0	0.9932	0.229	0	0	0.9973	0.9932	0.9973	0.9946	0	0.9932	0.229	0.9851	0	0.229	0.9932	0.9932	0.9932	0.9946	0.229	0.9959	0.9932	0	0.9946	0.9932	0	0	0.229
OG_1376	0.7388	0.9657	0.6966	0.7388	0.7388	1	0.7441	0.2602	1	1	0.7388	0.7388	1	0.7388	0.7388	1	1	0.7441	0.7388	1	0.7388	0.7388	0.7388	1	1	0.2551	0.7388	0.7388	0.7388	1	0.7388	0.7388	1	0.7388	0.7388	1	0.2551	0.2602	0.2602	1	1	0.7388	0.7388	0.7388	0.7388	0.7388	0.7388	0.7388	1
OG_1408	0.9748	0.9973	0.9907	1	0.9788	0.988	0.9907	0.9814	0.9867	0.6972	0.9814	0.9907	0.988	0.988	0.988	0.988	0.988	0.9907	0.9801	0.988	0.9801	0.9788	0.9814	0.9867	0.9801	1	0.9774	0.9814	0.988	0.9801	0.988	0.9814	0.988	1	0.9748	0.988	0.9814	0.9814	0.9814	0.9801	0.988	0.9788	0.9814	0.9748	0.9841	0.9761	0.9801	0.988	0.9867
OG_1418	0.9847	0.9784	0.9901	0.9802	1	0.9874	0.9874	0.9793	0.9892	0.9901	0.9847	0.9874	0.9874	0.9856	0.9874	0.9874	0.9874	0.9874	0.982	0.9874	0.982	0.6312	0.9793	0.9874	0.9901	0.9892	0.9856	0.9793	0.9856	0.9901	0.9847	0.9793	0.9874	0.9802	0.9847	0.9874	0.9793	0.9793	0.9793	0.9901	0.9874	0.9847	0.9793	0.9847	0.982	0.9811	0.982	0.9829	0.9874
OG_142	0.9916	0.3966	0.395	0.995	1	0.9849	0.9866	0.9866	0.3966	0.9866	0.9866	0.9866	0.9849	0.9882	0.9866	0.9849	0.9849	0.9866	0.9983	0.9849	0.9983	1	0.9866	0.9849	0.9866	0.8958	1	0.9866	0.9882	0.9866	0.395	0.9866	0.9849	0.995	0.3882	0.9849	0.9866	0.9866	0.9866	0.9866	0.9849	0.9866	0.9866	0.9966	0.9983	0.9899	0.9983	0.3882	0.9849
OG_1437	0.997	0.9951	1	0.9951	0.999	0.996	0.999	0.998	0.997	0.997	0.9941	0.999	0.9901	0.999	0.999	0.5697	0.996	0.999	0.997	0.996	0.997	0.999	1	0.9901	0.997	0.997	0.9931	1	0.999	0.997	0.999	0.998	0.9901	0.9951	0.997	0.996	1	0.998	0.998	0.997	0.996	0.997	1	0.996	0.999	0.9951	0.997	0.997	0.9901
OG_1444	0.1137	0.9838	0.0843	0.9618	0.2555	0.9677	0.2555	0.9677	0.9618	0.9677	0.9838	0.207	0.9677	0.0837	0.207	0.2482	0.9618	0.2555	0.2217	0.7739	0.0849	0.2555	1	0.9677	0.2217	0.2673	0.2555	1	0.0837	0.721	0.2628	1	0.9604	0.9618	0.2555	0.9618	1	0.9677	0.9677	0.2673	0.9618	0.2599	1	0.2628	0.2085	0.2085	0.2217	0.1137	0.9677
OG_1445	0.9789	0.9768	0.981	0.9789	0.9705	0.9684	0.9705	0.9684	0.9789	0.981	0.9641	0.9684	0.9684	0.9726	0.9684	0.9684	0.9789	0.9705	0.9705	0.9684	0.9747	0.9705	0.9726	0.9641	0.9705	0.9768	0.9705	0.9726	0.9726	0.981	0.9768	0.9726	0.9684	0.9789	0.9789	0.9789	0.9726	0.9684	0.9684	0.9768	0.9789	0.9726	0.9726	0.9768	0.9684	0.9684	0.9705	0.9789	0.9641
OG_1447	0.9919	0.9839	0.9892	0.9892	0.9731	0.9919	0.9892	0.9919	0.9892	0.9866	0.9731	0.9919	0.4597	0.9946	0.9866	0.9946	0.9892	0.9892	0.9866	0.9839	0.9892	0.9731	0.9946	0.9919	0.9866	0.9919	0.4597	0.9946	0.9946	0.9866	0.9946	0.9946	0.9919	0.9892	0.9919	0.9892	0.9946	0.9919	0.9919	0.9812	0.9892	0.9919	0.9946	0.9946	0.9892	0.9919	0.9866	0.9919	0.9919
OG_1476	1	0.9987	0.9987	0.9987	0.9987	0.9987	0.9987	0.9987	0.5773	0.9987	0.9987	0.9987	0.9987	0.9962	0.9987	0.9987	0.9987	0.9987	0.9962	0.9987	0.9962	0.9962	0.9987	0.9987	0.9987	0.9987	0.9962	0.9962	0.9962	0.9987	0.9987	0.9987	0.9987	0.9987	1	0.9987	0.9987	0.9962	0.9987	0.9987	0.9987	0.9987	0.9987	0.9987	0.9987	0.9987	0.9962	1	0.9987
OG_1480	0.124	0.1293	0.1244	0.2059	0.9968	0.1293	0.9965	0.1293	0.994	1	0.1244	0.9993	0.2055	0.9975	0.9989	0.2055	0.9993	0.9965	1	0.1293	0.124	0.9968	0.1293	0.2055	1	0.994	0.9961	0.1293	0.9975	1	0.9993	0.1293	0.2055	0.2059	0.124	0.9993	0.1293	1	0.1293	0.994	0.9993	0.9968	0.1293	0.9986	0.9993	0.9968	1	0.1223	0.2055
OG_1484	0.9758	1	0.9791	0.9887	0.9823	1	0.9742	0.9855	1	0.9807	0.9855	0.9791	1	0.9823	0.9823	1	1	0.9742	0.9807	1	0.9807	0.9823	0.9855	1	0.9807	0.9887	0.9823	0.9855	0.9823	0.9807	0.9823	0.9855	1	0.9887	0.9758	1	0.9855	0.9855	0.9855	0.9807	1	0.9839	0.9855	0.9758	0.9791	0.971	0.9807	0.971	1
OG_1489	1	0.5553	0.5568	0.5548	0.994	0.5553	0.9029	0.5553	0.5568	1	0.5548	0.5548	1	1	0.5548	0.994	0.8908	0.9029	0.999	0.8908	1	1	1	0.5548	0.5553	1	0.9603	0.999	1	1	0.5548	0.5553	1	0.5548	1	0.5548	1	0.5553	0.5553	0.5568	0.5548	0.5543	1	1	0.5553	0.5548	1	0.8908	0.5548
OG_150	0.913	0.9547	0.954	0.954	0.9993	0.954	1	0.954	0.954	0.954	0.9547	0.9406	0.9519	0.9384	0.9406	0.6957	0.954	1	0.9398	0.949	0.9363	0.9993	0.9257	0.9526	0.9398	0.9547	0.9993	0.9257	0.9384	0.954	0.7693	0.9257	0.954	0.954	0.913	0.954	0.9257	0.954	0.954	0.9547	0.954	0.9965	0.9257	0.7693	0.9406	0.942	0.9398	0.913	0.9526
OG_1504	0	0	0.9988	0.0508	0	0.0531	0	0	0.0508	0	0.0395	0.9988	0.0531	0	0	0.9541	0.0531	0	0	0	0	0.0395	0.0395	0.9988	0	0.0508	0	0	0	0.0395	0	0	0.9988	0.0508	0	0.0508	0.0395	0	0.0395	0	0.0508	0	0.0395	0.9988	0	0	0.0395	0	0.9988
OG_1532	0.9952	0.9984	0.095	0.9976	0.996	0.0942	0.9968	0.095	0.9944	0.0942	1	0.996	0.087	0.9864	0.996	0.0942	0.2961	0.9968	0.996	0.9984	0.996	0.996	0.9976	0.0942	0.0942	0.0942	0.9984	0.9976	0.9864	0.0942	0.996	0.9976	0.0942	0.9976	0.9952	0.2961	0.9976	0.095	0.095	0.9944	0.2961	0.996	0.9976	0.0942	0.9944	0.9992	0.996	0.9952	0.0942
OG_1585	1	0.5355	0.6075	0.8306	0.6339	0.5613	0.6312	0.9914	0.5613	0.536	0.8914	0.636	0.5613	0.5333	0.6366	0.5339	0.5613	0.6312	0.6349	0.5613	0.6349	0.6328	0.9914	0.5613	0.536	0.5355	0.6355	0.9914	0.5333	0.536	0.6366	0.9914	0.5565	0.8306	1	0.5613	0.9914	0.9914	0.9914	0.5355	0.5613	0.6355	0.9914	0.5344	0.6306	0.6296	0.6349	1	0.5613
OG_1624	0.9852	1	0.9951	0.9852	0.9918	0.9967	0.9918	0.8438	1	0.9852	0.9901	1	1	1	1	1	1	0.9918	0.9852	1	0.9852	0.9918	1	1	0.9852	0.9852	0.9868	1	1	0.9852	0.9967	1	1	0.9852	0.9852	1	1	1	1	0.9852	1	0.9951	1	0.9852	0.9868	0.9819	0.9852	1	1
OG_1634	0.8169	0.8592	0.8239	0.8592	0.8592	0.8239	0.8592	0.8592	0.8592	0.5261	0.8592	0.8592	0.8592	0.8592	0.8592	0.9507	0.8592	0.8592	0.8239	0.8239	0.8239	0.8592	0.8592	0.8592	0.5261	0.9507	0.8592	0.8592	0.8592	0.5261	0.8592	0	0.8592	0.8592	0.8169	0.8592	0.8592	0.8592	0.8592	0.5261	0.8592	0.8592	0.8592	0.5993	0.8169	0.8592	0.8239	0	0.8592
OG_1668	1	1	1	1	1	1	1	1	1	1	1	1	1	1	1	1	1	1	1	1	1	1	1	1	1	1	1	1	1	1	1	1	1	1	1	1	1	1	1	1	1	1	1	1	1	1	1	1	1
OG_1676	1	0.9918	1	1	1	0.9918	1	0.9918	0.9918	1	0.9918	1	0.9918	1	0.9946	0.9918	1	1	1	0.9918	1	1	0.9918	0.9212	1	0.9918	1	0.9918	1	0.9918	1	0.9918	0.9918	1	1	1	0.9918	0.9918	0.9918	0.9918	1	1	0.9918	1	1	0.9918	1	1	0.9212
OG_1685	0.9981	0.9972	0.9972	0.9972	0.9981	0.9972	0.9981	0.9972	0.9972	0.8093	0.9972	0.9972	0.9972	0.9972	0.9972	0.9954	0.9972	0.9981	1	0.9972	1	0.9981	0.9972	0.9972	1	0.9972	0.9935	0.9972	0.9972	0.9981	0.9972	0.9972	0.9963	0.9972	0.9981	0.9972	0.9972	0.9972	0.9972	0.9972	0.9972	0.9954	0.9972	0.9981	0.9954	0.9972	1	0.9981	0.9972
OG_1696	0.9973	1	0.9928	0.9631	0.9964	0.9982	0.9928	1	0.991	0.9964	0.9946	0.9955	1	0.9955	0.9955	1	1	0.9928	0.9955	1	0.9955	0.9847	1	0.9982	0.973	0.991	0.9847	1	0.9955	0.9964	0.9955	1	1	0.9631	0.9973	1	1	1	1	0.991	1	0.9883	1	0.9973	0.991	0.9937	0.9955	0.9973	0.9982
OG_1703	0.998	0.998	0.996	0.998	0.99	0.998	1	0.998	1	1	1	1	0.992	0.996	1	0.998	0.998	1	1	0.998	1	0.996	0.998	0.998	1	1	0.9741	0.998	0.996	0.998	1	0.998	0.998	0.998	0.998	0.998	0.998	0.998	0.998	1	0.998	0.98	0.998	0.998	0.996	0.978	1	0.998	0.998
OG_1738	0.9938	1	1	0.289	0.9938	1	0.4678	0.9938	0.2723	0.474	0.289	1	1	0.474	1	1	1	0.4678	0.8067	1	0.8067	0.8711	0.9938	1	0.474	0.289	1	0.9938	0.474	0.474	1	0.9938	1	0.289	0.9938	1	0.9938	0.9938	0.9938	0.289	1	0.289	0.9938	0.9938	0.474	0.289	0.8067	0.9938	1
OG_1741	0.9925	1	0.9975	0.9649	1	1	0.9975	1	0.9762	1	0.9975	0.995	1	0.9987	0.995	1	1	0.9975	1	1	1	1	1	1	1	0.9762	1	1	0.9987	1	0.995	1	1	0.9649	0.9925	1	1	1	1	0.9762	1	0.9787	1	0.9925	0.9937	1	1	0.9925	1
OG_1777	0.9802	0.9838	0.9874	0.9676	0.9856	0.9838	0.9784	1	0.9838	0.9838	0.9739	0.9784	0.9811	0.9847	0.9829	0.9838	0.982	0.9784	0.9838	0.9838	0.9838	0.9856	1	0.9838	0.9838	0.9874	0.9856	1	0.9847	0.9838	0.9838	1	0.9838	0.9676	0.9802	0.9838	1	1	1	0.9838	0.9838	0.9766	1	0.9802	0.9775	0.9595	0.9838	0.9802	0.9838
OG_1786	0.9974	0.9809	0.9896	0.9809	1	0.9809	0.9948	1	0.9809	0.9974	0.974	0.9957	0.9809	0.9922	0.9957	0.9809	0.9809	0.9948	0.9974	0.9809	0.9974	1	1	0.98	0.9974	0.9844	1	1	0.9922	0.9974	0.9957	1	0.9809	0.9809	0.9974	0.9809	0.9983	1	1	0.9974	0.9809	0.9887	1	0.9974	0.9792	0.9896	0.9974	0.9974	0.98
OG_1787	0.9966	0.9966	0.9959	0.9966	0.9952	0.9959	0.9952	0.9959	0.9966	0.9959	0.9938	0.9945	0.9952	0.9959	0.9979	0.6324	0.9966	0.9952	1	0.9959	1	0.9952	0.9959	0.9966	0.9959	0.9924	0.9952	0.9959	0.9959	0.9959	0.9979	0.9959	0.9966	0.9966	0.9966	0.9966	0.9959	0.9959	0.9959	0.9959	0.9966	0.9924	0.9959	0.9966	0.9966	0.9979	1	0.9966	0.9966
OG_1790	0.9937	0.9962	0.9949	0.9962	0.9962	0.9962	0.9949	0.9975	0.9962	0.9962	0.9962	0.9949	0.9949	0.9949	0.9975	0.9962	0.9962	0.9949	0.9962	0.9937	0.9962	0.9962	0.9975	0.9962	0.9962	0.9949	0.9759	0.9975	0.9949	0.9962	0.9975	0.9975	0.9962	0.9962	0.9937	0.9962	0.9949	0.9975	0.9975	0.9962	0.9937	0.9949	0.9975	0.9937	0.9962	0.9962	0.9962	0.9937	0.9962
OG_1796	0.9852	0.9956	0.9926	0.9882	0.9956	0.9956	0.9956	0.9956	0.9956	1	0.9956	0.9956	0.9956	0.9985	0.9911	0.9956	0.9956	0.9956	1	0.9956	1	0.9956	0.9956	0.9956	1	0.9882	0.9956	0.9956	0.9985	1	0.9911	0.9956	0.9956	0.9882	0.9852	0.9956	0.9956	0.9956	0.9956	1	0.9956	0.9852	0.9956	0.9852	0.9985	0.9956	1	0.9852	0.9956
OG_1809	0.9942	1	0.9884	0.9942	0.9922	1	0.9845	0.3508	0.3508	0.9884	0.9903	0.9903	1	0.9942	0.9942	1	1	0.9845	0.9884	1	0.9884	0.9922	1	1	0.9884	0.9942	0.9922	1	0.9942	0.9884	0.9942	1	1	0.9942	0.9942	1	1	1	1	0.9884	1	1	1	0.9942	1	0.9806	0.9884	0.9942	1
OG_1814	0.9948	0.9948	0.9965	0.9914	1	0.9948	0.9965	0.9965	0.5112	0.9965	0.9948	0.9931	0.9948	0.9948	0.9931	0.9948	0.9948	0.9965	0.9965	0.9948	0.9965	0.9948	0.9965	0.9948	0.9965	0.9914	1	0.9965	0.9948	0.9965	0.9931	0.9965	0.9896	0.9914	0.9948	0.9948	0.9965	0.9914	0.9965	0.9965	0.9948	0.9948	0.9965	0.9948	0.9948	0.9914	0.9965	0.9931	0.9948
OG_1815	0.9921	0.9921	0.9936	1	0.9952	0.9921	1	0.9952	0.9873	1	0.9952	1	0.9921	0.9905	0.9952	0.9921	0.9921	1	0.9952	0.9921	0.9952	0.9952	0.9952	0.9921	1	0.9952	0.9952	0.9952	0.9905	1	0.9952	0.9952	0.9921	1	0.9921	0.9921	0.9952	0.9952	0.9952	1	0.9921	0.9952	0.9952	0.9921	0.9952	0.9905	0.2528	0.9921	0.9921
OG_1818	0.994	0.994	0.99	0.986	0.986	0.994	0.986	1	0.994	0.994	0.986	0.994	0.994	0.982	0.988	0.994	0.994	0.986	0.99	0.994	0.99	0.982	1	0.994	0.994	0.99	0.99	1	0.982	0.994	0.988	1	0.994	0.986	0.994	0.994	1	1	1	0.994	0.994	0.974	1	0.99	0.986	0.998	0.248	0.994	0.994
OG_1819	0.9881	1	0.993	0.9901	0.9891	0.997	0.9911	0.994	1	0.994	0.995	0.994	0.998	0.997	0.9732	1	1	0.9911	0.9871	1	0.9871	0.9891	0.994	1	0.994	0.9881	0.9871	0.994	0.997	0.994	0.9732	0.994	1	0.9901	0.9881	1	0.994	0.994	0.994	0.994	1	0.995	0.994	0.9881	0.995	0.9911	0.1571	0.9891	1
OG_1821	0.992	0.992	0.992	0.9933	0.992	0.992	0.988	0.992	0.992	0.9933	0.9933	0.992	0.992	0.9853	0.9933	0.992	0.992	0.988	0.992	0.992	0.992	0.992	0.992	0.992	0.9933	0.988	0.992	0.992	0.9853	0.9933	0.9933	0.992	0.992	0.9933	0.992	0.992	0.992	0.992	0.992	0.9933	0.992	0.9947	0.992	0.992	0.992	0.992	0.3605	1	0.992
OG_1841	0.9965	0.9737	1	1	1	0.9737	0.986	0.9737	0.9737	0.9965	0.9842	0.9737	0.9737	0.9737	1	0.9737	0.9737	0.986	0.986	0.9737	0.986	1	0.9737	0.9737	0.9965	0.9965	1	0.9737	0.9737	0.8912	1	0.9737	0.9737	1	0.9965	0.9737	0.9737	0.9737	0.9737	0.9965	0.9737	0.9825	0.9737	0.9965	1	1	0.986	1	0.9737
OG_185	0.9644	0.17	0.9705	0.9644	0.9731	0.9714	0.9844	0.7485	0.1362	0.9887	1	0.9922	0.9714	0.9731	0.9922	0.9714	0.5768	0.9844	0.987	0.9714	0.987	0.9731	0.9714	0.9714	0.9887	0.9913	0.967	0.9696	0.9731	0.9887	0.9922	0.9714	0.9714	0.9644	0.9644	0	0.9714	0.7485	0.7485	0.9913	0.5768	0.9905	0.9714	0.9644	0.9896	0.974	0.987	0.9644	0.9714
OG_1850	0.889	1	0.7487	0.996	0.889	1	0.887	1	1	0.998	0.997	0.889	1	0.889	0.889	1	0.998	0.887	0.89	1	0.89	0.889	0.998	1	0.998	0.998	0.889	1	0.889	0.998	0.889	1	1	0.996	0.889	0.998	1	1	1	0.998	0.998	0.889	0.998	0.889	0.887	0.886	0.89	0.889	1
OG_1856	0.252	0.9879	0.9879	0.9738	0.9839	0.9819	0.9758	0.9879	0.9879	0.2621	0.9677	0.9657	0.9879	0.9839	0.9839	0.9819	0.9879	0.9758	0.996	0.9819	0.996	0.9839	0.9879	0.9879	0.2621	0.9839	0.9839	0.9879	0.9839	0.2621	0.9798	0.256	0.9879	0.9738	0.252	0.9879	0.9879	0.9879	0.9879	0.2621	0.9879	0.9839	0.9879	0.25	0.9879	0.9819	0.996	0.2621	0.9879
OG_1884	0.9972	1	0.9929	0.9986	0.9972	0.9972	1	1	0.9986	0.9986	0.9972	1	0.9944	0.9958	0.9972	0.9972	0.9972	1	0.9986	0.9972	0.9986	0.9972	1	0.9944	0.9986	0.9986	0.9986	1	0.9958	0.9986	0.9972	1	0.9944	0.9986	0.9972	0.9972	1	1	1	0.9986	0.9972	0.9972	1	0.9972	0.9972	0.9915	0.6667	1	0.9944
OG_1888	1	1	0.5102	1	1	1	0.5102	1	1	0.9729	1	1	1	0.9842	0.5102	1	1	0.5102	1	1	1	1	1	1	0.9729	1	1	1	0.9842	0.9729	1	1	1	1	1	1	1	1	1	0.9729	1	0.5102	1	1	0.5102	0.5102	1	1	1
OG_189	0.9906	0.9135	0.912	0.9149	0.9128	0.9135	1	0.9135	0.5919	0.9092	0.9142	0.9056	0.9135	0.9913	0.995	0.9135	0.9135	1	0.9092	0.9135	0.9092	0.9128	0.9135	0.9135	0.9092	0.9149	0.9106	0.9135	0.9913	0.9092	0.9921	0.9135	0.9135	0.9149	0.9906	0.9135	0.9135	0.9135	0.9135	0.9149	0.9135	0.9149	0.9135	0.9899	0.9913	0.9128	0.9092	0.9877	0.9135
OG_1897	0.9993	1	1	1	1	0.9993	0.9993	1	0.998	0.9993	0.9993	0.9952	0.9966	0.9986	0.9945	0.998	0.9993	0.9993	1	0.9993	1	1	0.998	0.9966	0.9993	0.998	0.9952	1	0.9986	0.9993	0.9945	1	0.9966	1	0.9993	0.9993	1	1	1	0.9993	0.9993	0.998	0.998	0.9993	1	0.9993	1	0.9993	0.9966
OG_1899	0.9987	0.9859	0.9795	0.9808	0.9859	0.9859	0.9846	0.9859	0.9936	0.9897	0.9795	0.9936	0.9833	0.9885	0.9936	0.9859	0.9859	0.9846	0.9872	0.9859	0.9872	0.9821	0.9859	0.9833	0.9897	0.9936	0.991	0.9859	0.9885	0.9897	0.9936	0.9859	0.9833	0.9808	0.9987	0.9859	0.9859	0.9859	0	0.9897	0.9859	0.9821	0.9859	0.9987	0.9846	0.9885	0.9872	0.9987	0.9833
OG_1917	0.1122	0.973	0.8903	0.9964	0.0991	1	0.0998	1	0.9964	1	0.9766	0	1	0	0	0.086	0.9964	0.0998	0.0901	0.6565	0	0.0991	0.9856	1	0.0901	0	0.0991	0.9856	0	1	0	0.9856	0.9982	0.9964	0.1122	0.9964	0.9856	1	1	0	0.9964	0.0865	0.9856	0	0.0804	0.0817	0.0901	0.1137	1
OG_1918	0.1487	0.9984	0.1303	0.1271	0.1284	0.9984	0.1284	0.9984	0.1271	0.5369	0.9984	0.1037	1	0.103	0.1037	0.1117	0.1271	0.1284	0.126	0.1228	0.1111	0.1284	0.9647	0.992	0.126	0.103	0.1284	0.9647	0.103	0.266	0.103	0.9647	0.9968	0.1271	0.1389	0.1271	0.9647	0.9984	0.9984	0.103	0.1271	0.1111	0.9647	0.103	0.1303	0.1303	0.126	0.1506	0.992
OG_1938	0.9985	0.9985	0.9956	0.9985	0.9985	0.9985	0.9985	0.9985	0.9985	0.9985	0.9985	0.9985	0.9985	0.9985	0.9985	0.9956	0.9985	0.9985	0.9985	0.9985	0.9985	0.9985	0.9985	0.9985	0.9985	0.9985	0.9985	0.9985	0.9985	0.9985	0.9985	0.9985	0.9985	0.9985	0.9985	0.9985	0.9985	0.9985	0.9985	0.9956	0.9985	0.9985	0.9985	0.9985	0.9971	0.9985	0.9985	0.9985	0.9985
OG_1940	0.2611	1	0.2623	0.0521	0.1507	1	0.1507	1	0.1511	0.1498	0.2619	0.1498	0.0521	0.1511	0.1502	0.0521	0.1498	0.1507	0.1498	1	0.2623	0.1507	1	0.0521	0.1498	0.1511	0.1507	1	0.1511	0.1498	0.1498	1	0.0521	0.0521	0.2611	0.1498	1	0.1498	1	0.1511	0.1498	0.1511	1	0.149	0.1498	0.1515	0.1498	0.2615	0.0521
OG_1953	0.9825	0.9816	0.9816	0.9816	0.9825	0.9816	0.9816	0.9816	0.9788	0.9834	0.9825	0.9825	0.9816	0.9825	0.9825	0.9816	0.9816	0.9816	0.9825	0.9816	0.9825	0.9825	0.9816	0.9816	0.9834	0.9788	0.9825	0.9816	0.9825	0.9834	0.9825	0.9816	0.9816	0.9816	0.9825	0.9816	0.9816	0.9816	0.9816	0.9788	0.9816	0.9816	0.9816	0.9825	0.9834	0.9816	0.9825	0.9825	0.9816
OG_1969	0.9883	0.9901	0.5526	0.9901	1	0.8895	0.9928	0.9883	0.9919	0.9856	0.9901	0.9865	0.991	0.9865	0.9865	0.991	0.9955	0.9928	0.9901	0.991	0.9901	1	0.9901	0.8895	0.5633	0.5651	1	0.9901	0.9865	0.9856	0.9865	0.9901	0.991	0.9901	0.9883	0.9955	0.9901	0.9883	0.9883	0.9919	0.9955	0.9838	0.9901	0.991	0.9964	0.9946	0.9901	0.9883	0.8895
OG_197	0.9576	0.9497	0.9536	0.9595	0.9694	0.9497	0.9585	0.9497	0.9497	0.9595	0.9408	0.9566	0.9497	0.9585	0.9793	0.9497	0.9497	0.9585	0.9467	0.9497	0.9467	0.9694	0.9497	0.9497	0.9595	0.9595	0.9694	0.9467	0.9585	0.9595	0.9585	0.9497	0.9497	0.9595	0.9576	0.9497	0.9497	0.9497	0.9497	0.9595	0.9497	0.9753	0.9497	0.9576	0.9566	0.9664	0.9506	0.9526	0.9497
OG_1971	0.7176	0.711	0.711	0.711	0.711	0.711	0.711	0.711	0.711	0.711	0.6944	0.711	0.711	0.7076	0.711	0.7176	0.711	0.711	0.7076	0.7076	0.7176	0.711	0.7176	0.711	0.7076	0.711	0.711	0.7176	0.7076	0.711	1	0.7176	0.711	0.711	0.7176	0.711	0.7176	0.711	0.711	0.711	0.711	0.7176	0.7176	1	0.711	0.711	0.7076	0.7176	0.711
OG_2016	1	0.9631	0.9631	0.965	0.9728	0.9883	0.965	0.9612	0.965	0.965	0.9631	0.965	0.9883	0.965	0.9592	0.9883	0.9883	0.965	0.9553	0.9883	0.9553	0.9728	0.9631	0.9883	0.965	0.965	0.9456	0.9631	0.965	0.965	0.9786	0.9631	0.9883	0.965	1	0.9883	0.9631	0.9631	0.9631	0.965	0.9883	0.965	0.9631	1	0.9592	0.965	0.9553	1	0.9883
OG_2019	0.2372	0.2474	0.2491	0.9744	0.9966	0.2474	0.9846	0.2526	0.2474	0.9846	0.9898	0.9812	0.2474	0.9915	0.9829	0.2474	0.2474	0.9846	0.9795	0.2474	0.9795	0.9966	0.9812	0.2338	0.9846	0.2577	0.9966	0.9846	0.9915	0.9846	0.2526	0.2526	0.2474	0.9744	0.2372	0.2474	0.9846	0.2526	0.2526	0.9846	0.2474	0.9846	0.9812	0.2372	0.9812	0.9846	0.9795	0.2509	0.2338
OG_202	0.9434	0.9333	0.9333	0.9819	0.9955	0.9412	0.9842	0.9333	0.9548	0.9389	0.9751	0.9367	0.5215	0.9548	0.9581	0.9389	0.9412	0.9842	0.9333	0.9378	0.9333	0.9955	0.9333	0.9468	0.9389	0.9548	0.9774	0.9333	0.9548	0.9389	0.9581	0.9333	0.5215	0.9819	0.9434	0.9412	0.9333	0.931	0.9333	0.9389	0.9412	0.9943	0.9333	0.9434	0.9389	0.9672	0.9333	0.9423	0.9468
OG_2049	0.4012	0.4012	0.4012	0.4012	0.3982	0.4012	0.4012	0.4012	0.4012	0.4012	0.4012	0.4012	0.4012	0.4012	0.4012	0.4012	0.9764	0.4012	0.4012	0.4012	0.4012	0.3982	0.4012	0.4012	0.4012	0.4012	0.4012	0.9263	0.4012	0.4012	0.9263	0.4012	0.4513	0.4012	0.4012	0.4012	0.4012	0.4012	0.4012	0.4012	0.4012	0.4012	0.4012	0.4012	0.4012	0.4012	0.4012	0.4012	0.4012
OG_2068	0.6656	0.6703	0.6719	0.6703	0.6687	0.6719	1	0.6703	0.6719	0.9984	0.6703	0.8812	0.6703	1	0.6703	0.6719	0.6719	1	0.6672	0.6719	0.6672	0.6687	0.6703	0.6703	0.7672	0.6719	0.6687	0.6703	1	0.8516	0.6656	0.6703	0.6703	0.6703	0.6656	0.6719	0.6703	0.6703	0.6703	0.6672	0.6719	0.9969	0.6703	0.6656	1	1	0.6672	0.6656	0.6703
OG_2105	0.2907	0.2907	0.2907	0.987	0.2907	0.2907	0.2907	0.9913	0.2885	0.2885	1	0.2907	0.2907	0.9892	0.2907	0.2907	0.2907	0.2907	0.2885	0.2907	0.2885	0.2907	0.9913	0.2907	0.2885	0.2907	0.2907	0.9913	0.9892	0.2885	0.2907	0.9913	0.2907	0.987	0.2907	0.2907	0.9913	0.9913	0.9913	0.2885	0.2907	0.987	0.9913	0.2907	0.2907	0.9848	0.2885	0.2907	0.2907
OG_2110	0.9913	0.992	0.9949	0.9964	0.9949	0.992	0.9978	0.992	0.9957	1	0.9964	0.9964	0.992	0.9891	0.9964	0.992	0.9906	0.9978	0.9928	0.992	0.9928	0.9949	0.992	0.992	1	0.9957	0.9949	0.992	0.9891	1	0.9964	0.992	0.992	0.9964	0.9913	0.9906	0.992	0.992	0.992	0.9957	0.9906	0.9949	0.992	0.9913	0.9942	0.9964	0.9906	0.9891	0.992
OG_2117	0.1776	0.1759	0.1759	0.9864	0.1759	0.1759	0.1759	0.1759	0.1759	0.1759	0.1776	0.1759	0.1759	0.1759	0.1759	0.1759	0.1759	0.1759	0.1759	0.1759	0.1759	0.1759	0.1759	0.1759	0.1759	1	0.1776	0.1759	0.1759	0.1759	0.1759	0.1759	0.1759	0.9864	0.1776	0.1759	0.1759	0.1759	0.1759	0.1759	0.1759	0.1759	0.1759	0.1776	0.1759	0.9839	0.1759	0.1776	0.1759
OG_2122	0.9987	0.8174	0.8174	0.8174	0.8188	0.8174	0.8188	0.8174	0.8174	0.8174	0.8174	0.8094	0.8174	0.8215	0.8094	1	0.8174	0.8188	0.8081	0.8161	0.8188	0.8188	0.8094	0.8174	0.8081	0.8134	0.8188	0.8094	0.8215	0.8174	0.7168	0.8094	0.8174	0.8174	1	0.8174	0.8094	0.8174	0.8174	0.8134	0.8174	0.8215	0.8094	0.7168	0.8094	0.8094	0.8081	1	0.8174
OG_2123	0.9786	0.2331	0.9786	0.337	0.337	0.2331	0.337	0.2331	0.337	0.337	1	0.3384	0.337	0.337	0.3384	0.337	0.337	0.337	0.337	0.2331	0.9893	0.337	0.2331	0.337	0.337	0.337	0.337	0.2331	0.337	0.337	0.3384	0.2331	0.3359	0.337	0.9786	0.337	0.2331	0.337	0.2331	0.337	0.337	0.337	0.2331	0.337	0.3495	0.3399	0.337	0.9786	0.337
OG_2132	1	0.1367	0.1382	0.1367	0.1367	0.1367	0.1367	0.1367	0.1367	0.1367	0.1367	0.1367	0.1367	0.1367	0.1367	0.1367	0.1382	0.1367	0.1367	0.1367	0.1367	0.1367	0.1367	0.1367	0.1367	0.1367	0.1367	0.136	0.1367	0.1367	0.1367	0.1367	0.1367	0.1367	0.7215	0.1367	0.1367	0.125	0.1367	0.1352	0.1367	0.1367	0.1367	0.136	0.1367	0.1367	0.1367	0.9993	0.1367
OG_2144	0.9955	1	0.9946	0.9906	0.9926	1	0.9941	0.9955	1	0.8297	0.9931	0.9936	1	0.9946	0.9941	1	1	0.9941	0.9931	1	0.9931	0.9916	0.9955	1	0.9916	0.9916	0.9926	0.9955	0.9946	0.9916	0.996	0.9955	0.998	0.9906	0.9955	1	0.9955	0.9955	0.9955	0.9931	1	0.9931	0.9955	0.9955	0.9926	0.9842	0.9931	0.9955	1
OG_2165	0.2529	0.3004	0.8403	0.2586	0.2529	0.134	0.2053	1	0.134	0.134	0.3213	0.134	0.134	0.134	0.134	0.3004	0.289	0.2053	0.134	0.3004	0.134	0.2529	1	0.134	0.134	0.5285	0.2529	1	0.134	0.134	0.134	0.6635	0.134	0.2586	0.2529	0.3004	1	1	1	0.134	0.3004	0.846	1	0.2529	0.134	0.134	0.134	0.5209	0.134
OG_2191	0.992	0.9946	0.9772	0.9933	0.994	0.9906	0.9906	0.9906	0.9933	0.9772	0.9913	0.9913	0.9906	0.992	0.9913	0.9926	0.9933	0.9906	0.9859	0.9946	0.9886	0.994	1	0.9906	0.9879	0.9946	0.9933	1	0.992	0.9772	0.9866	1	0.9906	0.9933	0.992	0.9933	0.9987	0.9906	0.9906	0.9946	0.9933	0.992	1	0.9866	0.9859	0.9859	0.9859	0.992	0.9906
OG_2240	0.063	0.063	0.063	0.063	0.063	0.063	0.063	0.063	0.063	0.0612	0.063	0.9702	0.063	0.9686	0.9702	0.063	0.063	0.063	0.9818	0.063	1	0.063	0.063	0.063	0.9818	0.063	0.0636	0.063	0.9686	0.0618	0.063	0.063	0.063	0.063	0.063	0.063	0.063	0.063	0.063	0.063	0.063	0.063	0.063	0.063	0.9702	0.9702	0.9818	0.063	0.063
OG_229	0.9511	1	0.9674	0.9642	0.9544	1	0.9625	0.9674	1	0.9707	0.9723	0.9609	1	0.9691	0.9642	1	1	0.9625	0.9674	1	0.9674	0.9544	0.9674	1	0.9707	0.9642	0.9544	0.9674	0.9691	0.9707	0.9642	0.9674	1	0.9642	0.9511	1	0.9674	0.9674	0.9674	0.9707	1	0.9739	0.9674	0.9511	0.9577	0.9625	0.9674	0.9609	1
OG_2303	0.9841	1	0.9954	0.9932	0.9818	1	0.9749	1	0.9818	0.9818	0.9818	0.9818	1	0.9749	0.9818	0.9863	0.9749	0.9749	0.9818	1	0.9818	0.9818	1	1	0.9818	0.9772	0.9818	1	0.9749	0.9818	0.9818	1	1	0.9932	0.9841	0.9749	1	1	1	0.9818	0.9749	0.9818	1	0.9704	0.9727	0.9772	0.9818	0.9841	1
OG_2309	1	0.9962	0.9936	0.9962	0.9962	0.9962	0.9911	0.9962	0.9962	0.9962	1	1	0.9962	1	1	0.9962	0.9936	0.9911	0.9962	0.9962	0.9962	0.9962	0.9962	0.9962	0.9962	0.9962	0.9962	0.9962	1	0.9962	1	0.9962	0.9962	0.9962	1	0.9962	0.9962	0.9962	0.9962	0.9962	0.9962	0.9962	0.9962	1	0.9962	0.9962	0.9962	0.9975	0.9962
OG_2312	0.9939	1	0.9848	0.9818	0.9894	0.9985	0.997	1	0.9833	0.9954	0.9924	0.9894	1	0.997	0.9894	1	1	0.997	0.9954	1	0.9954	0.9894	1	1	0.9954	0.9833	0.9894	1	0.997	0.9954	0.9894	1	1	0.9818	0.9939	1	1	1	1	0.9833	1	0.9894	1	0.9939	0.9818	0.9879	0.9954	0.9939	1
OG_232	0.3027	0.9365	0.9448	0.9565	0.9565	0.9365	0.9498	0.9515	0.9365	0.9565	0.9231	0.9498	0.9365	0.9448	0.9548	0.9365	0.9365	0.9498	0.9365	0.9365	0.9365	0.9348	0.9515	0.2943	0.9565	0.9599	0.9348	0.9515	0.9448	0.9565	0.9548	0.9515	0.9365	0.9565	0.3027	0.9365	0.9515	0.9515	0.9515	0.9565	0.9365	0.9498	0.9515	0.3528	0.9498	0.9398	0.3043	0.9448	0.2943
OG_2324	0.9968	1	1	1	0.9936	1	0.9989	1	1	1	1	1	1	1	1	1	1	0.9989	1	1	1	0.9904	1	1	1	1	0.9936	1	1	1	1	1	1	1	0.9968	1	1	1	1	1	1	1	1	0.9968	1	1	1	0.9968	1
OG_2340	1	0.9989	0.9989	0.9966	0.9989	0.9989	1	0.9989	0.9989	0.9989	0.9966	0.9989	0.9989	0.9989	0.9989	0.9989	0.9989	1	0.9989	0.9989	0.9989	0.9989	0.9989	0.9989	0.9989	0.9989	0.9875	0.9989	0.9989	0.9989	0.9989	0.9989	0.9989	0.9966	1	0.9989	0.9989	0.9989	0.9989	0.9989	0.9989	0.9989	0.9989	1	1	0.9989	0.9989	1	0.9989
OG_2347	1	1	1	1	1	0.992	1	1	1	1	1	1	1	1	1	1	1	1	1	1	1	1	1	1	1	1	1	1	1	1	1	1	0.9759	1	1	1	1	1	1	1	1	1	1	1	1	0.9947	1	1	1
OG_2354	0.9874	0.9895	0.9958	0.9685	0.9958	0.9958	0.9937	0.9958	0.9937	0.9916	0.9937	0.9874	0.9958	0.9958	0.9874	0.9958	0.9958	0.9937	0.9916	0.9958	0.9916	0.9958	0.9958	0.9958	0.9916	0.9937	0.9958	0.9958	0.9958	0.9916	0.9874	0.9958	0.9958	0.9685	0.9874	0.9958	0.9958	0.9958	0.9958	0.9937	0.9958	0.9958	0.9958	0.9874	0.9958	0.9937	0.9916	0.9874	0.9958
OG_2358	0.9876	1	0.9947	0.9876	0.9858	1	0.9876	1	0.9876	0.984	1	0.9876	1	0.9876	0.9876	1	1	0.9876	0.984	1	0.984	0.9858	1	0.9982	0.984	0.9876	0.9858	1	0.9876	0.984	0.9822	1	1	0.9876	0.9876	1	1	1	1	0.9876	1	0.9876	1	0.627	0.9876	0.9876	0.984	0.9876	0.9982
OG_2366	0.9957	0.9957	0.9957	0.9846	0.9923	0.9957	0.9966	0.9957	0.9949	0.9966	0.9957	0.9932	0.9957	1	0.9932	0.9957	0.9957	0.9966	0.9966	0.741	0.9966	0.9923	0.9957	0.9957	0.9966	0.9949	0.9915	0.9957	1	0.9966	0.9932	0.9957	0.9957	0.9846	0.9957	0.9957	0.9957	0.9957	0.9957	0.9949	0.9957	0.9923	0.9957	0.9957	0.988	0.9949	0.9966	0.9957	0.9957
OG_2370	0.9954	1	0.9954	1	1	1	0.9954	1	1	1	1	1	1	0.9954	1	1	1	0.9954	1	0.7385	1	1	1	1	1	1	1	1	0.9954	1	1	1	1	1	0.9954	1	1	1	1	1	1	1	1	0.9954	1	1	1	0.9954	1
OG_2377	1	0.1736	0.9946	0.9925	0.9871	0.9936	0.9914	0.9936	0.9936	0.9979	0.9936	0.9968	0.9936	0.9957	0.9968	0.9936	0.9936	0.9914	0.9979	0.9936	0.9979	0.9925	0.9936	0.9936	0.9979	0.9936	0.9893	0.9936	0.9957	0.9979	0.9968	0.9936	0.9914	0.9925	1	0.9936	0.9936	0.9936	0.9936	0.9936	0.9936	0.9914	0.9936	1	0.9946	0.9925	0.9979	0.9979	0.9936
OG_2380	1	1	1	1	1	1	1	1	0.9915	1	1	1	1	1	1	0.983	1	1	1	1	1	1	1	1	1	1	1	1	1	1	1	1	0.9943	1	1	1	1	1	1	1	1	1	1	1	1	1	1	1	1
OG_2381	0.9927	0.9945	0.9945	0.9945	0.9908	0.9945	0.9945	0.9945	0.9963	0.9339	1	0.9945	0.9945	0.9945	0.9945	0.9945	0.9945	0.9945	0.9927	0.9945	0.9927	0.9817	0.9945	0.9945	0.9945	0.9963	0.9908	0.9945	0.9945	0.9945	0.9945	0.9945	0.9101	0.9945	0.9927	0.9927	0.9945	0.9945	0.9945	0.9963	0.9945	0.9945	0.9945	0.9927	0.9963	0.9927	0.9927	0.9927	0.9945
OG_2386	0.8978	1	0.8978	0.8996	0.8996	1	1	1	1	1	0.9928	0.8978	0.6971	1	0.8978	0.828	1	1	0.9946	1	0.9946	0.8996	1	0.828	1	1	0.8996	1	1	1	0.8978	1	0.6971	0.8996	0.8978	1	1	1	1	1	1	0.9964	1	0.8978	0.8978	0.9964	0.9946	0.8943	0.828
OG_2387	1	1	1	0.9977	1	1	0.9965	1	0.5315	1	0.9977	1	1	1	0.9965	1	1	0.9965	0.9977	1	0.9977	1	1	1	1	0.9977	1	1	1	1	1	1	1	0.9977	1	1	1	1	1	0.9977	1	1	1	1	0.9965	0.9977	0.9977	1	1
OG_2403	0.9873	1	0.9905	0.9894	0.9915	1	0.9862	0.9905	0.9852	0.9905	0.9947	0.9947	1	0.9873	0.9947	0.9735	1	0.9862	0.9905	1	0.9905	0.9894	0.9905	1	0.9905	0.9852	0.9894	0.9905	0.9873	0.9905	0.9947	0.9905	1	0.9894	0.9873	1	0.9905	0.9905	0.9905	0.9852	1	0.9968	0.9905	0.9873	0.9968	0.9947	0.9905	0.9873	1
OG_2404	0.9929	1	0.9929	0.9904	0.9859	1	0.9929	1	0.982	0.9929	0.9871	0.9826	0.5463	0.9929	0.9961	1	1	0.9929	0.9929	1	0.9929	0.9859	1	1	0.9929	0.982	0.9859	1	0.9929	0.9929	0.9961	1	1	0.9904	0.9929	1	1	1	1	0.982	1	0.9878	1	0.9929	0.9923	0.9949	0.9929	0.9955	1
OG_2412	0.991	0.991	0.9925	0.9925	0.9925	0.991	0.991	0.988	0.9775	0.9955	1	0.997	0.991	0.997	0.9925	0.991	0.991	0.991	0.9925	0.991	0.9925	0.9925	0.991	0.991	0.9955	0.9775	0.9925	0.991	0.997	0.9955	0.991	0.991	0.991	0.9925	0.991	0.991	0.991	0.988	0.988	0.9775	0.991	0.994	0.991	0.991	1	0.982	0.9925	0.991	0.991
OG_2418	1	1	1	0.9966	1	1	1	1	1	1	1	0.9983	1	1	1	1	1	1	1	1	1	0.9983	1	1	0.6167	1	1	1	1	1	1	1	1	0.9966	1	1	1	1	1	1	1	1	1	1	1	0.9983	1	1	1
OG_2438	0.7322	1	0.9956	0.7322	0.9913	1	0.9884	0.9956	1	0.9971	0.7322	0.9898	1	0.9869	0.9942	1	1	0.9884	0.9956	1	0.9956	0.9913	0.9956	1	0.9971	0.7322	0.9913	0.9956	0.9869	0.9971	0.9971	0.9956	1	0.7322	0.7322	1	0.9956	0.9956	0.9956	0.7322	1	0.7322	0.9956	0.7322	0.9956	0.7322	0.9956	0.7322	1
OG_2443	0.9948	1	0.9682	0.9914	0.994	1	0.994	0.9948	1	0.9742	0.9914	0.9948	1	0.994	0.9948	1	0.9983	0.994	0.994	1	0.994	0.994	0.9948	0.9974	0.994	0.9914	0.9897	0.9948	0.994	0.9828	0.9948	0.9948	1	0.9914	0.9948	0.9983	0.9948	0.9948	0.9948	0.994	0.9983	0.9897	0.9948	0.9948	0.9948	0.9948	0.994	0.9948	0.9974
OG_2450	0.9919	0.9893	0.9955	0.9893	0.9946	0.9893	0.9928	0.9893	0.9893	0.9928	0.9964	0.9928	0.9893	0.9911	0.9911	0.9893	0.9893	0.9928	0.9928	0.9893	0.9928	0.9955	0.9893	0.9893	0.9928	0.9893	0.9955	0.9893	0.9911	0.9928	0.9893	0.9893	0.9893	0.9893	0.9946	0.9893	0.9893	0.9893	0.9893	0.9928	0.9893	0.9973	0.9893	0.9946	0.9946	1	0.9928	0.9946	0.9893
OG_2455	0.9797	1	0.9715	0.9715	0.9715	1	0.9797	1	1	1	0.9959	0.9797	1	0.9959	0.9675	1	1	0.9797	1	1	1	0.9715	1	1	1	0.9715	0.9715	1	0.9959	1	0.9675	1	1	0.9715	0.9797	1	1	1	1	1	1	1	1	0.9797	0.9675	0.9715	1	0.9797	1
OG_2461	1	1	1	1	1	0.9949	1	1	1	1	1	1	1	1	1	0.9949	1	1	1	1	1	1	1	1	1	1	1	1	1	1	1	1	1	1	1	1	1	1	1	1	1	1	1	1	1	1	1	1	1
OG_2470	1	0.9893	0.9929	0.9876	0.9876	0.9893	0.9947	0.9911	0.9893	0.9911	0.9964	0.9893	0.9893	0.9893	0.9947	0.9893	0.9893	0.9947	0.9911	0.9893	0.9911	0.9876	0.9911	0.9893	0.9911	0.9876	0.9876	0.9911	0.9893	0.9911	0.9947	0.9911	0.9893	0.9876	1	0.9893	0.9911	0.9911	0.9911	0.9911	0.9893	0.984	0.9911	1	0.9911	0.9947	0.9911	0.9947	0.9893
OG_2473	0.9986	1	0.9986	1	0.9993	1	0.9986	0.9979	1	0.9903	0.9979	0.9972	1	0.9986	1	1	0.9993	0.9986	0.9979	1	0.9979	0.9993	0.9979	1	1	1	0.9993	0.9979	0.9986	1	1	0.9979	1	1	0.9986	0.9993	0.9979	0.9979	0.9979	1	0.9993	0.9986	0.9979	0.9986	1	1	0.7208	1	1
OG_2479	0	0	0.9962	0.9962	1	1	0.9962	0.9944	0	1	0.9962	1	1	1	0.9962	1	1	0.9962	0	1	0	0.5385	0.9944	1	0	0	1	0.9944	1	1	0	0.9944	1	0.9962	0	1	0.9944	0.9944	0.9944	1	1	0.9962	0.9944	0	0.9962	0.9962	0	0	1
OG_2484	1	0.9938	0.9835	0.9938	0.9959	0.9897	0.562	0.9855	0.9897	0.9835	0.9876	0.9897	0.9897	0.9959	0.9855	0.9897	0.9897	0.562	0.9938	0.9897	0.9938	0.9959	0.9855	0.9897	0.9835	0.9897	0.9959	0.9855	0.9959	0.9835	0.9855	0.9855	0.9897	0.9938	1	0.9897	0.9793	0.9855	0.9855	0.9897	0.9897	0.9876	0.9855	1	0.9959	0.9897	0.9938	0.9959	0.9897
OG_2496	0.3035	1	0.3014	0.3003	0.3014	1	0.3035	1	1	0.3014	0.3014	0.3045	1	0.3035	0.3045	1	1	0.3035	0.3014	1	0.3024	0.3014	1	1	0.3014	0.3024	0.3014	1	0.3035	0.5817	0.3045	1	1	0.3003	0.3035	1	1	1	1	0.3024	1	0.3014	1	0.3024	0.3035	0.3014	0.3246	0.6091	1
OG_2507	0.9967	0.996	0.9947	0.996	0.996	0.9987	0.994	0.9987	0.9973	0.998	0.9947	0.998	0.9987	0.9973	1	0.9987	0.9987	0.994	0.996	0.9987	0.996	0.996	0.998	0.9987	0.998	0.998	0.996	0.9987	0.9973	0.998	1	0.9987	0.9987	0.996	0.9967	0.9987	0.9987	0.9987	0.9987	0.998	0.9987	1	0.998	0.9967	0.9973	0.9987	0.996	0.998	0.9987
OG_2526	1	0.9945	0.9903	0.9917	0.9903	0.9917	0.9903	0.9945	0.9917	0.9903	0.9945	0.9903	0.9876	1	0.9903	0.9903	0.9917	0.9903	0.9903	0.9917	0.9903	0.9903	0.9945	0.9903	0.9903	0.9945	1	0.9945	1	0.9903	0.9903	0.9945	0.9903	0.9917	1	0.9917	0.9945	0.9945	0.9945	0.9903	0.9917	0.9793	0.9945	1	0.9903	1	0.9903	0.9903	0.9903
OG_2530	1	1	0.9967	0.9768	1	1	0.9967	0.9868	1	1	0.9967	1	1	1	1	1	1	0.9967	1	1	1	1	0.9868	1	1	0.9901	1	0.9868	1	1	1	0.9868	1	0.9768	1	1	0.9868	0.9868	0.9868	1	1	0.9801	0.9868	1	1	0.9768	1	1	1
OG_2539	1	0.9953	1	0.9883	0.9953	0.9883	0.9953	1	1	1	0.9906	0.9906	0.9883	1	0.9883	0.9883	0.9883	0.9953	1	0.9883	1	0.9953	1	0.9883	1	0.9883	0.9953	1	1	1	0.9883	1	0.9883	0.9883	1	0.9883	1	1	1	1	0.9883	1	1	1	1	0.9883	1	0.9953	0.9883
OG_2552	1	0.9989	0.9925	0.9925	0.9989	0.9989	0.9979	0.9989	0.9989	1	0.9989	0.9979	0.9989	0.9979	0.9989	0.9989	0.9989	0.9979	1	0.9989	1	0.9989	0.9989	0.9989	1	0.9968	0.9989	0.9989	0.9979	1	0.9989	0.9989	0.9989	0.9925	1	0.9989	0.9989	0.9989	0.9989	1	0.9989	0.9989	0.9989	1	0.9989	0.9989	0.4454	0.9989	0.9989
OG_2562	0.9876	0.991	0.9921	0.9933	0.9775	0.9955	0.991	0.991	1	0.9843	0.9933	0.991	0.9978	0.9978	0.9955	0.9955	0.9955	0.991	0.9843	0.9955	0.9843	0.9787	0.991	0.9978	0.9843	1	0.9933	0.991	0.9978	0.9843	0.9955	0.991	0.9978	0.9933	0.9876	0.9955	0.991	0.991	0.991	0.9843	0.9955	0.9933	0.991	0.9876	0.991	0.9921	0.9843	0.9865	0.9978
OG_2569	0.9945	0.9932	0.9877	0.9877	0.9809	0.9863	1	0.9932	0.9945	0.9973	0.9877	0.9945	0.9959	0.9836	0.9877	0.9863	0.9863	1	0.9973	0.9863	0.9973	0.9809	0.9932	0.9959	0.9973	0.9945	0.9891	0.9932	0.9836	0.9973	0.9863	0.9932	0.9959	0.9877	0.9945	0.9863	0.9932	0.9932	0.9932	0.9973	0.9863	0.9945	0.9932	0.9945	0.9918	0.9918	0.9973	0.9945	0.9959
OG_257	1	0.9977	0.9977	0.9953	0.9977	0.9965	1	0.9977	0.9871	0.6628	1	0.9977	0.9977	0.9977	0.9977	0.9906	0.9977	1	0.7916	0.9977	1	0.9977	0.9977	0.993	0.6628	1	0.9977	0.9977	0.9977	0.6628	0.9953	0.9977	0.9977	0.9953	1	0.9977	0.9977	0.9977	0.9977	1	0.9977	0.9977	0.9977	0.9941	1	0.9977	1	1	0.993
OG_2578	0.9986	1	1	1	0.9986	0.9986	0.9986	0.9965	0.9993	0.9986	1	0.9986	1	0.9986	0.9986	0.9986	0.9986	0.9986	0.9986	0.6296	0.9986	0.9986	0.9965	1	0.9986	0.9993	1	0.9965	0.9986	0.9986	0.9986	0.9965	1	1	1	0.9986	0.9965	0.9965	0.2266	0.9993	0.9986	1	0.9965	0.9986	1	1	0.9986	0.9986	1
OG_2580	1	0.9966	0.9973	0.9966	0.9973	0.9966	0.9973	0.9945	0.9973	0.9973	0.974	0.9959	0.9973	0.9952	0.9959	0.9966	0.9966	0.9973	0.9973	0.9966	0.9973	0.9973	0.9945	0.9973	0.9973	0.9973	0.987	0.9945	0.9952	0.9973	0.9959	0.9945	0.9973	0.9966	1	0.9966	0.9945	0.9945	0.9945	0.9973	0.9966	0.9966	0.9945	0.9966	0.9945	0.9986	0.9973	0.9973	0.9973
OG_2588	0.9974	0.9884	0.9961	0.9961	0.9974	0.9884	0.9974	0.9974	0.9949	0.9949	0.9974	1	0.9974	0.9949	1	0.9974	1	0.9974	0.9974	0.9884	0.9974	0.9974	0.9974	0.9961	0.9949	0.9949	0.9961	0.9974	0.9949	0.9949	1	0.9974	0.9974	0.9961	0.9974	1	0.9974	0.9974	0.9974	0.9949	1	0.991	0.9974	0.9936	0.9961	0.9961	0.9974	0.9974	0.9961
OG_2600	0.7246	0.9952	0.9903	1	0.7246	1	0.7246	1	1	1	0.9952	0.715	1	0.7126	0.715	0.7246	1	0.7246	0.715	1	0.6884	0.7246	1	1	0.715	0.971	0.7246	1	0.7126	1	0.7246	1	1	1	0.7246	1	1	1	1	0.971	1	0.7246	1	0.7246	0.715	0.715	0.715	0.7246	1
OG_2602	0.9956	0.9956	0.9778	0.9978	0.9978	0.9956	0.9978	0.9956	0.9978	0.9778	1	1	0.9956	0.9933	1	1	0.9978	0.9978	1	0.9956	1	0.9978	1	0.9956	1	1	0.9978	1	1	0.9778	0.9689	1	0.9956	0.9978	0.9956	0.9978	1	0.9956	0.9956	1	0.9978	1	1	0.9689	1	1	1	0.9911	0.9956
OG_2609	1	0.9851	1	1	0.9983	1	1	1	1	1	1	1	0.2003	0.9967	1	1	1	1	1	0.9851	1	0.9983	0.995	1	1	0.9702	0.2053	1	0.9967	1	1	1	0.9983	1	1	1	1	1	1	0.9702	1	1	0.995	0.995	1	0.9983	1	1	1
OG_2617	1	0.9865	0.9865	0.9865	0.9865	1	0.9882	0.9899	0.9865	0.9949	0.9933	0.9865	1	0.9949	0.9865	0.941	0.9865	0.9882	0.9949	0.9865	0.9899	0.9865	0.9899	1	0.9949	0.9882	0.9865	0.9899	0.9949	0.9949	0.9899	0.9899	1	0.9865	1	0.9865	0.9899	0.9899	0.9899	0.9882	0.9865	0.9865	0.9899	0.9933	0.9865	0.9747	0.9949	1	1
OG_2631	0.9944	0.9987	0.9991	1	1	0.9987	0.9991	0.9987	1	1	0.9987	0.9996	0.9983	1	0.9996	1	1	0.9991	1	0.9987	0.9991	1	0.9987	1	1	1	1	0.9987	1	1	0.9996	0.8965	1	1	0.9944	1	0.9987	1	0.9987	1	1	1	0.9987	1	1	1	1	0.9944	1
OG_2637	0.1182	0.1092	0.1221	0.1195	0.1202	1	0.1189	0.1092	0.1156	0.1227	0.1195	0.1195	0.1092	0.1273	0.1098	1	1	0.1189	0.1227	0.9981	0.1227	0.1202	0.1092	0.1182	0.1227	0.1092	0.1202	0.1195	0.1273	0.1227	0.1202	0.1195	0.1182	0.1195	1	0.1079	0.113	0.1195	0.1182	0.1092	0.1182	0.1189	0.1092	0.1118	0.1105	0.1253	0.1227	0.1189	0.1182
OG_2659	0.9935	1	0.9845	0.9832	0.991	0.9974	0.9923	1	0.9923	0.9871	0.9884	0.9858	1	0.991	0.9858	1	0.3084	0.9923	0.9948	0.9974	0.9948	0.9871	1	1	0.9871	0.9923	0.991	1	0.991	0.9871	0.9858	1	0.9974	0.9832	0.9935	0.3084	1	1	1	0.9923	0.3084	0.9935	1	0.991	0.9858	0.991	0.9948	0.9935	1
OG_267	0.5837	0.9952	0.9962	0.9943	0.9943	0.9971	0.9952	0.9675	0.9971	1	0.9971	0.9933	0.5608	0.9885	0.9933	0.9933	0.8651	0.9952	0.9971	0.9971	0.9971	0.9943	0.9971	0.9943	1	0.9952	0.9933	0.9962	0.9885	0.9971	0.9943	0.9971	0.5608	0.9943	0.5837	0.9971	0.9971	0.9675	0.9675	0.9971	0.9971	0.9971	0.9971	0.9971	0.9971	0.9962	0.9971	0.9971	0.9943
OG_2671	0.3315	0.3177	0.3315	1	1	0.3177	0.9972	0.3177	0.989	1	0.3287	1	1	0.9641	1	1	1	0.9972	1	0.3177	0.3315	1	0.3177	1	1	0.989	1	0.3177	0.9641	1	1	0.3177	0.9945	1	0.3315	1	0.3177	1	0.3177	0.989	1	1	0.3177	1	1	1	1	0.3315	1
OG_2672	0.3396	0.2484	0.3396	1	1	0.2484	0.9937	0.2484	1	1	0.3333	1	1	0.9906	1	1	1	0.9937	1	0.2484	0.3333	1	0.2484	1	1	1	1	0.2484	0.9906	1	1	0.2484	1	1	0.3396	1	0.2484	1	0.2484	1	1	1	0.2484	1	1	0.9748	1	0.3396	1
OG_2690	0.9959	0.9986	0.6022	0.9918	0.9932	0.5995	0.9932	0.9986	0.9959	0.9959	0.9959	0.9973	0.5995	0.9973	0.9973	0.9959	0.9973	0.9932	0.9877	0.891	0.9877	0.9932	0.9986	0.5995	0.5981	0.5954	0.9932	0.9986	0.9973	0.9959	0.9946	0.9986	0.9959	0.9918	0.9973	0.9973	0.9986	0.9986	0.9986	0.9959	0.9973	0.9891	0.9986	1	0.9959	0.9986	0.9877	0.9986	0.5995
OG_2692	0.0399	0.2956	0	0.2872	0	0.298	0	0.298	0.2872	0.1311	0.2956	0.0414	0.298	0	0	0.0414	0.2872	0	0	0.2849	0	0	0	0.298	0.0459	0.8915	0	0	0	0.2515	0.6746	0	0.298	0.2872	0.0454	0.2872	0	0.298	0.298	0.8915	0.2872	0.0454	0	0.9583	0	0.0385	0	0	0.298
OG_2693	0.8373	0.8337	0.8361	0.8337	0.8384	0.8337	0.8384	0.8337	0.8337	0.8337	0.8337	0.8373	0.8337	0.829	0.8373	0.8373	0.8337	0.8384	0.8373	0.8325	0.8325	0.8384	0.8325	0.8337	0.8373	0.8479	0.8361	0.8325	0.829	0.8337	0.9894	0.8325	0.8337	0.8337	0.8302	0.8337	0.8325	0.8337	0.8337	0.8479	0.8337	0.8384	0.8325	0.9894	0.8373	0.8373	0.8373	0.8373	0.8337
OG_2694	0.776	0.7902	0.7888	0.7888	0.7838	0.7888	0.7831	0.7888	0.7888	0.7888	0.7873	0.7824	0.7873	0.7817	0.7824	0.6081	0.7888	0.7831	0.7824	0.7831	0.7752	0.7838	0.7774	0.7888	0.7824	0.7831	0.7838	0.7774	0.7817	0.7888	0.9844	0.7774	0.7888	0.7888	0.776	0.7888	0.7774	0.7888	0.7888	0.7831	0.7888	0.7817	0.7774	0.9844	0.7824	0.7838	0.7824	0.776	0.7888
OG_2713	0.9189	0.8563	0.9872	0.9986	0.9374	0.8563	0.9346	0.8563	0.9915	0.9943	0.8578	1	0.8563	0.9829	1	0.9289	1	0.9346	0.9943	0.8563	0.9943	0.9374	0.8563	0.8563	0.9943	0.9872	0.9374	0.8563	0.9829	0.9943	1	0.8563	0.8563	0.9986	0.9189	1	0.8563	0.8563	0.8563	0.9915	1	0.9374	0.8563	1	0.9957	0.9957	0.9943	0.9189	0.8563
OG_273	0.9695	0.9733	0.9695	0.9733	0.967	0.9733	0.9733	0.9771	0.9733	0.9809	0.9695	0.9581	0.9733	0.9682	0.9682	0.9733	0.9733	0.9733	1	0.9733	1	0.8323	0.9771	0.3037	0.9809	0.9708	0.967	0.9771	0.9682	0.9809	0.9682	0.9771	0.9695	0.9733	0.9695	0.9733	0.9771	0.9771	0.9771	0.9809	0.9733	0.9644	0.9771	0.9708	0.9606	0.9695	0.3075	0.972	0.3037
OG_2734	0.288	0.288	0.8641	0.8661	0.288	0.288	0.288	1	0.8661	0.288	0.8661	0.8661	0.288	0.288	0.288	1	0.288	0.288	1	0.86	1	0.8661	0.8661	1	0.288	0.8661	1	0.288	0.288	0.288	0.288	0.4686	0.856	0.8661	1	0.86	0.8661	1	0.8661	0.6146	0.86	0.288	0.8661	0.8661	0.288	0.288	0.8661	0.9959	1
OG_274	0.3149	0.9743	0.9753	0.9783	0.9753	0.9743	0.9743	0.9753	0.9743	0.9783	0.9803	0.9773	0.9743	0.9773	0.9763	0.9743	0.9743	0.9743	0.3149	0.9743	0.3149	0.9753	0.9753	0.3179	0.9783	0.9714	0.9714	0.9753	0.9773	0.9783	0.9763	0.9753	0.9743	0.9783	0.9743	0.9743	0.9753	0.9753	0.9753	0.9783	0.9664	0.9694	0.9753	0.9743	0.9763	0.9763	0.151	0.3149	0.3179
OG_2758	0.9889	0.1072	0.9931	0.1083	0.9931	0.1098	0.9931	0.1098	0.1083	0.1078	0.1046	0.7784	0.1098	0.7756	0.7784	0.9889	0.1083	0.9931	0.7784	0.1078	0.777	0.9931	0.9792	0.1098	0.7784	0.1072	0.9931	0.9792	0.7756	0.1078	0.1008	0.9792	0.1098	0.1083	0.9931	0.1083	0.9792	0.1098	0.1098	0.1066	0.1083	0.9917	0.9792	0.1008	0.7784	0.777	0.7784	0.9889	0.1098
OG_2759	0.9916	1	0.0998	0.9979	1	0.0998	1	1	1	0.0998	1	1	0.0998	1	1	0.0998	1	1	1	1	1	1	1	0.0998	0.0998	0.1102	1	1	1	0.0998	1	1	0.0998	0.9979	0.9916	1	1	1	1	1	1	1	1	0.0998	0.9916	1	1	0.9979	0.0998
OG_2820	0.8891	0.5517	0.5532	0.5512	0.8906	0.5517	0.9674	0.5517	0.5532	0.8891	0.5512	0.5517	0.8891	0.8891	0.5517	0.8906	1	0.9674	0.8881	1	0.8891	0.8891	0.8891	0.5512	0.5517	1	0.879	0.8881	0.8891	0.8891	0.5517	0.5517	0.8891	0.5512	0.8891	0.5512	0.8891	0.5517	0.5517	0.5532	0.5512	0.5507	0.8891	1	0.5517	0.5512	0.8891	1	0.5512
OG_2834	0.9972	0.9965	0.9957	0.9986	0.9929	0.9965	0.9993	0.9965	0.9972	0.9957	0.9965	1	0.9936	0.9979	1	0.9936	0.9957	0.9993	0.9965	0.9965	0.9965	0.9929	0.9965	0.9936	0.9915	0.9972	0.9908	0.9965	0.9979	0.9957	1	0.9965	0.9936	0.9986	0.9972	0.9986	0.9965	0.9965	0.9965	0.9972	0.9986	0.9957	0.9965	0.9972	0.9979	0.9965	0.9965	0.9972	0.9936
OG_2840	0.2235	0.2235	0.9921	0.2235	0.2235	0.2235	0.2235	1	0.2235	0.2235	0.9947	0.9921	0.2235	0.2235	0.2235	1	0.2235	0.2235	1	0.2235	1	0.2235	0.9921	0.2235	0.2235	0.9921	0.2235	0.2235	0.2235	0.9921	0.2235	0.8108	0.9987	0.2235	1	0.2235	0.9894	1	0.9894	1	0.9987	0.2235	0.9921	0.9921	0.2235	0.2235	0.9947	1	0.2235
OG_2841	0.7502	0.7388	0.7242	1	0.7494	0.7469	0.7445	0.7469	0.8169	0.323	0.7453	0.7461	0.7469	0.7469	0.7461	0.7429	1	0.7445	0.7461	0.9203	0.7478	0.7486	0.7429	0.7469	0.7461	0.7461	0.7494	0.7437	0.7469	0.7461	0.7453	0.7437	0.7421	1	0.7486	1	0.7437	0.7469	0.7469	0.7461	1	0.7478	0.7429	0.7453	0.7461	0.7421	0.7461	0.6338	0.7469
OG_285	0.9619	0.9868	0.9444	1	0.9341	0.978	0.9341	0.978	1	0.9444	0.9649	0.2738	0.978	0.2753	0.2753	0.9429	1	0.9341	0.2709	0.9898	0.2709	0.9341	0.9678	0.978	0.2753	0.9868	0.9341	0.9678	0.2753	0.9444	0.9297	0.9678	0.978	1	0.9619	1	0.9678	0.978	0.978	0.9839	1	0.9341	0.9678	0.9297	0.2753	0.2767	0.2709	0.9619	0.978
OG_2886	0.1389	0.1408	0.1389	0.138	0.1399	0.1408	0.1408	0.1418	0.1408	0.1408	0.1418	0.1389	0.1408	0.1408	0.1418	0.1408	0.1408	0.1408	0.1389	0.1456	0.1389	0.1399	0.1418	0.1408	0.1408	0.1399	0.138	0.1418	0.1408	0.1408	0.1418	0.1418	0.1408	0.138	0.1389	0.1456	0.1418	0.1474	0.1418	0.1408	0.1456	0.138	0.1418	0.1399	0.9745	0.138	0.2476	0.1389	0.1408
OG_2895	0.252	0.252	0.9008	0.9067	0.252	0.252	0.252	0.8452	0.9067	0.252	0.9048	0.9067	0.252	0.252	0.252	0.8452	0.2619	0.252	0.8452	1	0.8452	0.9067	0.9067	0.8452	0.252	0.9067	0.8452	0.252	0.252	0.252	0.252	0.3909	0.9921	0.9067	0.8452	1	0.9048	0.8452	0.9048	0.5298	1	0.252	0.9067	0.9067	0.252	0.252	0.9048	0.8413	0.8452
OG_2896	0.2005	0.1989	0.2005	0.1762	0.1746	0.1989	0.1746	0.2005	0.1989	0.1738	0.2005	0.1738	0.1989	0.1746	0.1746	0.1958	0.1989	0.1746	0.1997	1	0.1997	0.1746	0.2005	0.1989	0.1738	0.1785	0.1746	0.2005	0.1746	0.1738	0.1746	0.2005	0.7925	0.1762	0.2005	1	0.2005	0.9178	0.2005	0.1785	1	0.1997	0.2005	0.2005	0.1997	0.1958	0.1997	0.1973	0.1989
OG_293	0.1624	0.1636	0.1601	0.9804	1	0.1636	0.977	0.9712	0.1636	0.97	0.9597	0.977	0.1647	0.9724	0.9816	0.1636	0.1636	0.977	0.9804	0.1636	0.9804	1	0.9712	0.1647	0.97	0.1636	1	0.9689	0.9724	0.97	0.1636	0.1636	0.1647	0.9804	0.1624	0.1636	0.9712	0.9712	0.9712	0.97	0.1636	0.97	0.9712	0.1636	0.9827	0.9712	0.9804	0.1624	0.1647
OG_2942	0.6022	0.476	0.6546	0.7313	0.7566	0.5067	0.7536	0.7204	0.5067	0.4755	0.7194	0.762	0.5067	0.4983	0.7605	0.476	0.5067	0.7536	0.7585	0.5067	0.7585	0.7566	0.7204	0.5067	0.4755	0.476	0.7541	0.5997	0.4983	0.4755	0.761	0.5997	0.4968	0.7313	0.6022	0.5067	0.7204	1	0.7204	0.4745	0.5067	0.7595	0.7204	0.474	0.7516	0.7536	0.7585	0.6022	0.5067
OG_2980	1	0.9878	1	0.9878	0.9811	0.9811	0.9811	0.9811	0.9608	0.9932	0.9689	0.9811	0.9811	0.9878	0.9932	0.9959	0.9811	0.9811	0.9878	0.9811	1	0.9743	0.9743	0.9811	0.9932	0.9608	0.9878	0.9675	0.9878	1	1	0.9675	0.9811	0.9878	0.9811	0.6806	0.9716	0.9811	0.9811	0.9932	0.6806	1	0.9743	0.9811	0.9892	0.9797	1	0.9608	0.9811
OG_2987	0.4492	0.9696	0.4492	0.4545	0.4513	0.4503	0.4545	0.4545	0.4513	0.4545	0.4492	0.4503	0.4503	0.4545	0.4503	0.445	0.4503	0.4545	0.4545	0.4503	0.4545	0.4513	0.4545	0.4503	0.4545	0.4513	0.4524	0.4545	0.4545	0.4545	0.4503	0.9759	0.4503	0.4545	0.4492	0.4503	0.4545	0.4545	0.4545	0.4513	0.4503	0.4482	0.4545	0.4492	0.4492	0.4492	0.4545	0.4492	0.4503
OG_3004	0.2881	0.5992	0.6013	0.5971	0.5971	0.5992	0.6013	0.2881	0.5992	0.5971	0.6013	0.6013	0.5992	0.6033	0.5992	0.6033	0.5992	0.6013	0.5992	0.5992	0.5992	0.5992	0.2881	0.5992	0.5971	0.6159	0.5992	0.5992	0.6033	0.5971	0.5992	0.952	0.5992	0.5971	0.2881	0.5992	0.5992	0.5992	0.5992	0.6159	0.5992	0.5992	0.2881	0.6013	0.6013	0.6013	0.5992	0.2881	0.5992
OG_3050	0.8418	0.8418	0.8409	0.8409	0.84	0.8418	0.8418	0.8418	0.8409	0.6944	0.8409	0.8409	0.8418	0.8418	0.8409	0.84	0.8418	0.8418	0.8409	0.8418	0.8409	0.84	0.8418	0.8418	0.8409	0.9873	0.8382	0.8418	0.8418	0.8382	0.8409	0.8418	0.8418	0.8409	1	0.8418	0.8418	0.8418	0.9991	0.8409	0.8418	0.8391	0.8418	0.8418	0.84	0.8409	0.8409	0.8418	0.8418
OG_311	0.2874	0.9941	0.5467	0.9881	0.9956	0.9941	0.9956	0.9941	0.9956	1	0.9926	0.9956	0.9941	0.9911	0.9956	0.9941	0.9941	0.9956	0.7467	0.9941	1	0.9956	0.9941	0.9941	1	0.9956	0.9926	0.9941	0.9911	1	0.9911	0.9941	0.8874	0.9881	0.2874	0.9941	0.9941	0.9941	0.9941	0.9956	0.9896	0.9911	0.9941	0.2874	0.9956	0.9881	1	0.9911	0.9941
OG_3112	0.7002	0.1064	0.7018	0.1013	0.7018	0.1013	0.7018	0.1013	0.1013	0.1039	0.1064	0.9849	0.1013	0.9749	0.9849	0.6985	0.1013	0.7018	0.9816	0.1084	1	0.7018	0.7069	0.1013	0.9816	0.1018	0.7018	0.7069	0.9749	0.1039	0.107	0.7069	0.1013	0.1013	0.6968	0.1013	0.7069	0.1013	0.1013	0.1018	0.1013	0.6968	0.7069	0.107	0.9883	0.9883	0.9816	0.7002	0.1013
OG_3113	0	0	0	0	0	0	0	0	0	0	0	0.9332	0	0.9434	0.9332	0	0	0	1	0	0.8046	0	0	0	1	0	0	0	0.9434	0	0	0	0	0	0	0	0	0	0	0	0	0	0	0	0.9254	0.9306	1	0	0
OG_313	0.9802	0.9994	0.9859	0.9825	0.9823	0.9983	0.9823	0.9924	1	0.9832	0.9813	0.9832	0.9989	0.9874	0.9867	0.9983	0.9994	0.9823	0.9827	0.9989	0.9827	0.9823	0.9924	0.9994	0.9827	0.98	0.9819	0.9916	0.9874	0.9832	0.9874	0.9924	0.9994	0.9825	0.9802	0.9994	0.9924	0.9924	0.9924	0.9832	0.9994	0.9668	0.9924	0.9802	0.9834	0.9752	0.9832	0.9802	0.9994
OG_3147	0.0938	0.238	0.0791	0.2326	0.4952	0.2312	0.4952	0.2312	0.2326	0.2312	0.238	0.1477	0.2312	0.0843	0.1477	0.9644	0.2326	0.4952	0.1573	0.223	0.0843	0.4952	0.2339	0.2312	0.1573	0.4925	0.4952	0.2339	0.0848	0.2079	0.5116	0.2339	0.2312	0.2326	0.933	0.2326	0.2339	0.2312	0.2312	0.4925	0.2326	0.4952	0.2339	0.5116	0.1409	0.1409	0.1573	0.0938	0.2312
OG_3148	0.024	0.024	0.0245	0.0243	0.0243	0.024	0.0236	0.0243	0.024	0.0243	0.9258	0.024	0.1102	0.024	0.024	0.0243	0.024	0.0236	0.0243	0.024	0.1102	0.0243	0.0243	0.024	0.0243	0.0268	0.024	0.0243	0.024	0.0268	0.024	0.0243	0.109	0.0243	0.024	0.024	0.0243	0.0243	0.0243	0.024	0.024	0.0243	0.0243	0.024	0.1096	0.0243	0.0243	0.024	0.024
OG_315	0.9941	0.9896	0.9985	0.9955	0.9955	0.9941	0.997	0.9911	0.9941	0.997	0.9985	0.9926	0.9881	1	0.997	0.9941	0.9941	0.997	0.9896	0.9941	0.8692	0.9985	0.9881	0.9896	0.9911	0.9941	0.9985	0.9911	1	0.997	0.997	0.6003	0.9941	0.9955	0.9911	0.9941	0.9911	0.8291	0.9911	0.997	0.9941	0.9955	0.9881	0.9941	0.9985	1	0.9896	0.9896	0.9896
OG_3212	0.8796	0.8814	0.8814	0.885	0.8673	0.8814	0.8673	0.8814	0.885	0.8814	0.8814	0.8708	0.8814	0.9204	0.8708	0.8743	0.885	0.8673	0.8637	0.8814	1	0.8673	0.8814	0.8814	0.8637	0.8832	0.8637	0.8814	0.9204	0.8814	0.8619	0.8814	0.8814	0.885	0.8796	0.885	0.8814	0.8814	0.8814	0.8832	0.885	0.8673	0.8814	0.8619	0.8708	0.8708	0.8637	0.8796	0.8814
OG_3216	0.5947	0.3385	0.6258	0.632	0.6366	0.6289	0.6289	0.6273	0.604	0.6227	0.632	0.6289	0.4829	0.6304	0.6227	0.6102	0.6289	0.6289	0.6227	0.6289	0.6227	0.6366	0.3385	0.6102	0.6227	0.514	0.6366	0.6273	0.6304	0.6227	0.6227	0.6273	0.5994	0.632	0.5901	0.5031	0.5978	0.6273	0.6273	0.514	0.6289	0.6335	0.3385	0.3463	0.6273	0.6242	0.6227	0.5947	0.6102
OG_3226	0.2534	0.3013	1	0.238	0.2534	0.1493	0.2054	0.8484	0.1457	0.1493	0.3205	0.1493	0.1493	0.1493	0.1493	0.3013	0.2937	0.2054	0.1493	0.3013	0.1493	0.2534	0.8484	0.1493	0.1493	0.5202	0.2534	0.8484	0.1493	0.1493	0.1493	0.5393	0.1493	0.238	0.2534	0.3013	0.8484	0.8484	0.8484	0.1493	0.3013	0.9674	0.8484	0.2534	0.1493	0.1457	0.1493	0.5163	0.1493
OG_323	0	0	0	1	1	0	1	0	0	1	1	1	0	1	1	0	0	1	0	0	0	1	0.998	0	0	0	1	0.998	1	1	0	0	0	1	0	0	0.998	0	0	1	0	0.998	0.998	0	1	0.998	0	0	0
OG_3232	0.1735	0.1093	0.5331	0.1397	0.1703	0.1093	0.1703	0.1093	0.1397	0.1033	0.1093	0.1476	0.1093	0.0826	0.1476	0.082	0.1397	0.1703	0.1861	0.1391	0.0826	0.1703	0.147	0.1106	0.1861	0.1123	0.1703	0.147	0.0826	0.0844	0.1203	0.1372	0.1069	0.1397	0.1735	0.1397	0.147	0.1093	0.1093	0.1123	0.1397	0.0826	0.147	0.1203	0.1814	0.1814	0.1861	0.1767	0.1106
OG_326	0.9662	0.9834	0.962	0.9586	0.9931	0.9834	0.9972	0.9579	0.9834	0.9834	0.9952	0.9952	0.9834	1	0.9662	0.9834	0.9834	0.9972	1	0.9834	1	0.9917	0.9579	0.9834	0.9834	0.1684	0.9952	0.9579	1	0.9834	0.9662	0.9579	0.9834	0.9586	0.9662	0.9834	0.9579	0.9579	0.9579	0.9834	0.9834	0.9959	0.9579	0.9662	0.9952	0.9959	1	0.9972	0.9834
OG_3275	0.1277	0.2912	0.1059	0.2949	0.4872	0.2949	0.4872	0.2949	0.2949	0.2949	0.2912	0.2051	0.2949	0.1178	0.2051	0.4982	0.2949	0.4872	0.2088	0.2729	0.1178	0.4872	0.2912	0.2949	0.2088	0.4505	0.4872	0.2912	0.1178	0.2949	0.4505	0.2912	0.2894	0.2949	0.5165	0.2949	0.2912	0.2949	0.2949	0.4505	0.2949	0.4872	0.2912	0.4505	0.2106	0.2106	0.2088	0.1277	0.2949
OG_332	0.2137	0.7546	0.7513	0.9766	0.9883	0.7663	0.2204	1	0.9766	0.2204	0.3923	0.9933	0.222	0.9766	0.2187	0.2404	0.9933	0.2204	1	0.9933	1	0.7546	0.9933	0.212	0.2204	0.9933	0.8331	0.2187	0.9766	0.9816	0.9766	1	0.9933	0.9766	1	0.9933	0.4524	1	0.4524	1	0.9933	0.2204	0.9933	0.9933	0.2204	0.2187	0.2154	1	0.212
OG_3324	0.9767	1	0.9793	0.9767	0.9767	1	1	1	0.9728	0.9754	0.9754	1	1	1	1	1	1	1	0.9754	1	0.9754	0.9767	1	1	0.9754	0.9728	0.9741	1	1	0.9754	1	1	1	0.9767	0.9767	1	1	1	1	0.9728	1	0.9741	1	0.9767	0.978	0.9767	0.9754	0.9767	1
OG_3340	0.9981	1	1	0.9933	0.9989	1	0.9978	1	0.991	0.9989	0.991	0.9963	1	0.9989	0.9963	0.9993	1	0.9978	0.9989	1	0.9989	0.9989	1	1	0.9989	0.991	0.9989	1	0.9989	0.9989	0.9963	1	1	0.9933	0.9981	1	1	1	1	0.991	1	0.994	1	0.9989	0.9959	0.9951	0.9989	0.9989	1
OG_3350	1	0.9955	1	1	0.9911	0.9955	1	0.9955	1	1	1	1	0.9955	1	1	0.9955	0.9955	1	0.9978	0.9955	0.9978	1	0.9955	0.9955	1	1	1	0.9955	1	1	1	0.9955	0.9955	1	1	0.9955	0.9955	0.9955	0.9955	1	0.9955	1	0.9955	1	1	1	0.9978	1	0.9955
OG_3356	1	1	0.9628	0.9953	1	1	1	0.9953	1	1	0.9953	1	1	0.9256	1	1	1	1	1	1	1	1	0.9953	1	1	1	1	0.9953	0.9256	1	1	0.9953	1	0.9953	1	1	0.9953	0.9953	0.9953	1	1	1	0.9953	1	1	1	1	0.9953	1
OG_3358	0.9957	1	0.9957	1	0.9957	1	0.9979	1	1	1	1	0.9894	1	0.9979	0.9894	1	1	0.9979	1	1	1	0.9957	1	1	1	1	0.9957	1	0.9979	1	0.983	1	1	1	0.9957	1	1	1	1	1	1	1	1	0.9957	0.9979	0.9894	1	0.9957	1
OG_3378	0.9881	0.9828	0.9871	0.9935	0.9828	0.9828	0.9871	0.9828	0.9806	0.986	0.9935	0.9989	0.9828	0.9881	0.9989	0.9828	0.9828	0.9871	0.986	0.9828	0.986	0.9828	0.9828	0.9828	0.986	0.9806	0.9881	0.9828	0.9881	0.986	0.9989	0.9828	0.9828	0.9935	0.9881	0.9828	0.9828	0.9828	0.9828	0.9806	0.9828	0.986	0.9828	0.9881	0.9881	0.9903	0.986	0.9881	0.9828
OG_338	0.9856	0.9719	0.9085	0.7343	0.9896	0.9936	1	0.9936	0.5907	0.4149	0.9823	0.9944	0.9936	0.988	0.9944	0.9446	0.7343	1	0.9912	0.7416	0.9896	0.9888	0.9856	0.9936	0.9912	0.9936	0.9896	0.9864	0.988	0.9414	0.9839	0.9864	0.9896	0.7343	0.9888	0.7343	0.9864	0.9936	0.9936	0.9936	0.7343	0.9872	0.9856	0.9839	0.9944	0.9791	0.9912	0.8395	0.9936
OG_3382	0.9885	0.9885	0.9908	0.9931	0.9931	0.9885	0.9931	0.9885	0.9931	1	0.908	0.9931	0.9885	0.9977	0.9931	0.9885	0.9885	0.9931	1	0.9885	1	0.9908	0.9885	0.9885	1	0.9931	0.9931	0.9885	0.9977	1	0.9931	0.9885	0.9885	0.9931	0.9885	0.9885	0.9885	0.9885	0.9885	0.9931	0.9885	0.9931	0.9885	0.9885	0.9885	0.9931	1	0.9885	0.9885
OG_3386	0.9934	0.9829	0.9961	0.9855	0.9895	0.9842	0.9908	0.9829	0.9974	1	0.9947	0.9947	0.9842	0.9947	0.9947	0.9842	0.9842	0.9908	0.9869	0.9816	0.9869	0.9895	0.9842	0.9842	1	0.9974	0.9882	0.9842	0.9947	1	0.9947	0.9842	0.9842	0.9855	0.9934	0.9842	0.9842	0.9842	0.9842	0.9974	0.9842	0.9698	0.9842	0.9934	0.9947	1	0.9869	0.9947	0.9842
OG_3387	0.9935	0.9935	1	0.9935	1	0.9935	0.9935	0.9935	1	0.9902	0.9935	0.9967	0.9935	1	0.9967	0.9935	0.9935	0.9935	1	0.9935	1	1	0.9935	0.9935	0.9902	1	1	0.9935	1	0.9902	0.9967	0.9935	0.9935	0.9935	0.9935	0.9935	0.9935	0.9935	0.9935	1	0.9935	1	0.9935	0.9935	0.9967	0.9869	1	0.9935	0.9935
OG_339	1	0.9858	0.9587	0.9835	0.9811	0.9882	0.9811	0.9882	0.9835	0.9693	0.9835	0.9493	0.9882	0.9528	0.9517	0.9788	0.9835	0.9811	0.9528	0.9858	0.7842	0.9811	0.9858	0.9882	0.9528	0.9835	0.9811	0.9858	0.9528	0.9693	0.98	0.9858	0.9882	0.9835	1	0.9835	0.9858	0.9882	0.9882	0.9835	0.9835	0.9811	0.9858	0.98	0.9375	0.9399	0.9528	1	0.9882
OG_3397	1	0.9979	0.9979	0.9979	0.9936	0.9979	0.9979	0.9979	0.9979	0.9936	0.9979	0.9979	0.9979	0.9936	0.9979	0.9979	0.9979	0.9979	0.9979	0.9979	0.9979	0.9979	0.9979	0.9936	0.9936	0.9979	0.9979	0.9979	0.9936	0.9936	0.9979	0.9979	0.9979	0.9979	1	0.9979	0.9979	0.9979	0.9979	0.9979	0.9979	0.9979	0.9979	1	0.9979	0.9979	0.9979	0.294	0.9936
OG_3398	1	0.9988	0.9965	0.9976	0.9965	0.9988	0.9976	0.9988	0.9941	0.9953	0.9859	0.9965	0.9988	0.9929	0.9965	0.9965	0.9988	0.9976	0.9953	0.9988	0.9953	0.9965	0.9988	0.9988	0.9953	0.9941	0.9965	0.9988	0.9929	0.9953	0.9965	0.9988	0.9988	0.9976	1	0.9988	0.9988	0.9988	0.9988	0.9941	0.9988	0.9918	0.9988	1	0.9965	0.9894	0.9953	1	0.9988
OG_340	1	0.9298	0.9298	0.9298	0.9298	0.9298	0.9298	0.9298	0.9298	0.9298	0.9164	0.9298	0.9298	0.9164	0.9298	1	0.9298	0.9298	0.9331	0.9398	0.9197	0.9298	0.9231	0.9298	0.9331	0.9298	0.9298	0.9231	0.9164	0.9298	0.7224	0.9231	0.9298	0.9298	1	0.9298	0.9231	0.9298	0.9298	0.9298	0.9298	0.9264	0.9231	0.7224	0.9298	0.9298	0.9331	1	0.9298
OG_3445	0.9884	0.9942	0.9884	0.9855	1	0.9942	0.9942	0.9942	0.9913	0.9942	0.9884	0.9942	0.9942	0.9942	0.711	0.9942	0.9942	0.9942	0.9942	0.9942	0.9942	1	0.9942	0.9942	0.9942	0.9942	1	0.9942	0.9942	0.9942	0.9942	0.9942	0.9942	0.9855	0.9884	0.9942	0.9942	0.9942	0.9942	0.9942	0.9942	0.9942	0.9942	0.9884	0.9884	0.9942	0.9942	0.9884	0.9942
OG_3446	0.9949	0.9898	0.9966	0.9949	0.9932	0.9898	0.9898	0.9932	0.9898	0.9949	0.9932	0.9932	0.9898	0.9949	0.9932	0.9898	0.9898	0.9898	0.9949	0.9898	0.9949	0.9932	0.9932	0.9898	0.9949	0.9966	0.9932	0.9932	0.9949	0.9949	0.9966	0.9932	0.9898	0.9949	0.9949	0.9898	0.9932	0.9932	0.9932	0.9949	0.9898	0.9949	0.9932	0.9949	0.9949	0.9744	0.9949	0.9949	0.9898
OG_3447	0.9877	1	0.9766	0.9754	0.9951	1	0.9926	1	1	0.9865	0.9803	0.9951	1	0.9975	0.984	1	1	0.9926	0.9741	1	0.9741	0.9951	1	1	0.9865	0.9791	0.9951	1	0.9975	0.9865	0.984	1	1	0.9754	0.9877	1	1	1	1	0.9865	1	0.9791	1	0.9901	0.9803	0.9815	0.9741	0.9901	1
OG_3472	0.989	0.989	0.989	0.9807	1	0.989	0.9835	0.989	0.989	0.989	0.9752	0.9835	0.989	0.989	0.989	0.989	0.989	0.9835	0.989	0.989	0.989	0.9945	0.989	0.989	0.989	0.9807	0.9945	0.989	0.989	0.989	0.989	0.989	0.989	0.9807	0.989	0.989	0.989	0.989	0.989	0.989	0.989	0.989	0.989	0.989	0.989	0.989	0.989	0.989	0.989
OG_3473	1	1	1	0.9912	1	0.9956	1	1	1	1	1	1	1	1	1	1	1	1	1	1	1	1	1	1	1	1	1	1	1	1	1	1	1	0.9912	1	1	1	1	1	1	0.9956	1	1	1	1	1	1	1	1
OG_3478	1	0.9983	0.9992	1	1	0.9983	1	0.9983	0.9983	1	0.9958	1	0.9983	1	1	0.9983	0.9983	1	0.9975	0.9983	0.9975	1	0.9983	0.9983	1	0.995	1	0.9983	1	1	0.9975	0.9983	0.9891	1	1	0.9983	0.9983	0.9983	0.9983	1	0.9983	0.9958	0.9983	1	0.9975	1	0.9975	1	0.9983
OG_3488	1	1	1	1	1	1	1	1	1	1	1	1	1	1	1	0.5394	1	1	1	1	1	1	1	0.996	1	1	1	1	1	1	1	1	1	1	1	1	1	1	1	1	1	1	1	1	1	1	1	1	0.996
OG_3498	0.951	0.951	0.951	0.951	0.951	0.951	0.951	0.951	0.951	0.951	0.951	0.951	0.951	0.951	0.951	0.951	0.951	0.951	0.951	0.8987	0.951	0.951	0.951	0.951	0.951	0.951	0.951	0.951	0.951	0.951	0.951	0.951	0.951	0.951	0.951	0.951	0.951	0.951	0.951	0.951	0.951	0.951	0.951	0.951	0.951	0.951	0.951	0.951	0.951
OG_3504	0.4734	0.9863	0.4803	0.3825	0.4786	0.9863	0.8199	0.7719	0.9863	0.4768	0.9828	0.4803	0.9863	0.4803	0.4803	0.9863	0.9863	0.8199	0.7719	0.9863	0.7719	0.4786	0.4803	0.9863	0.4768	0.2642	0.7719	0.4803	0.4803	0.4768	0.4803	0.6329	0.9863	0.3825	0.5403	0.9863	0.4803	0.7719	0.4803	0.7015	0.9863	0.9828	0.4803	0.4734	0.4803	0.9828	0.4803	0.7719	0.9863
OG_3510	0.9987	0.996	0.996	0.9987	0.9987	0.9921	0.9987	0.9947	0.996	0.9974	0.9921	0.9987	0.996	0.996	0.996	0.996	0.996	0.9987	0.996	0.996	0.996	0.9987	0.9947	0.996	0.9974	0.9987	0.9987	0.9947	0.996	0.9974	0.996	0.9947	0.996	0.9987	0.9987	0.996	0.9947	0.9947	0.9947	0.9974	0.996	1	0.9947	0.9987	0.9947	0.9987	0.3567	0.9974	0.996
OG_3525	1	0.9949	0.9881	0.9881	0.9915	0.9949	0.9915	0.9966	0.9949	0.9949	0.9881	0.9795	0.9949	0.9863	0.9915	0.9949	0.9949	0.9915	0.9898	0.9949	0.9898	0.9915	0.9966	0.9949	0.9949	0.9898	0.9966	0.9966	0.9863	0.9949	0.9915	0.9966	0.9949	0.9881	1	0.9949	0.9966	0.9966	0.9966	0.9949	0.9949	0.9949	0.9966	1	0.9863	0.9846	0.9932	0.9915	0.9949
OG_3539	1	1	1	1	1	1	1	1	1	1	1	1	1	1	1	0.6318	1	1	1	0.6276	1	1	1	1	1	1	1	1	1	1	1	1	1	1	1	1	1	1	1	1	1	1	1	1	1	1	1	1	1
OG_355	0.5375	0.5987	0.8705	0.5792	0.8686	0.4772	0.685	0.5693	0.4772	0.4431	0.6485	0.9896	0.4772	0.5223	0.9881	0.5987	0.5972	0.685	0.9981	0.5987	0.7509	0.8686	0.5693	0.4772	0.4431	0.5987	0.8681	0.5365	0.5223	0.4431	0.6855	0.5365	0.4696	0.5792	0.5375	0.5972	0.5693	0.63	0.5693	0.444	0.5972	0.9843	0.5693	0.4421	0.9929	0.9886	1	0.5375	0.4772
OG_3560	0.9897	1	1	0.9897	1	1	1	1	1	1	0.9897	1	1	1	1	1	1	1	1	1	1	1	1	1	1	1	1	1	1	1	1	1	1	0.9897	0.9897	1	1	1	1	1	1	1	1	0.9897	1	1	1	1	1
OG_357	0.1518	0	0.1556	0.1562	0.9939	0.0285	0.1523	0.5596	0.0379	0.1551	0.1474	0.1545	0.1562	0.9117	0.1545	0.1562	0.1562	0.1523	0.1562	0.0285	0.1562	0.8802	0.5596	0.1562	0.1551	0.1523	1	0.5596	0.9117	0.1551	0.1545	0.5596	0.1562	0.1562	0.1518	0.0336	0.5596	0.5596	0.5596	0.1523	0.1562	0.1518	0.5596	0.0817	0.1545	0.9421	0.1562	0.1512	0.1562
OG_3591	0.9895	0.9873	0.9916	0.9895	0.9895	0.9979	0.9895	0.9926	0.9979	1	0.9905	0.9895	0.9979	0.9895	0.9895	0.9979	0.9979	0.9895	1	0.9979	1	0.9895	0.9926	0.9979	1	0.9852	0.9895	0.9926	0.9895	1	0.9895	0.9926	0.9979	0.9895	0.9895	0.9979	0.9926	0.9926	0.9926	1	0.9979	0.9937	0.9926	0.9895	0.9958	0.9905	1	0.9895	0.9979
OG_3593	0.9965	0.995	0.9965	0.993	0.9955	1	0.9965	0.9904	1	0.9965	0.996	0.9955	0.999	0.997	1	0.998	1	0.9965	0.9965	1	0.9965	0.9965	0.9904	0.999	0.9965	0.9935	0.9965	0.9904	0.997	0.9965	1	0.9904	0.999	0.993	0.9965	1	0.9904	0.9904	0.9904	0.9965	1	0.9909	0.9904	0.9965	0.993	0.993	0.9965	0.994	0.999
OG_3609	1	1	0.9956	1	1	1	1	1	1	1	1	1	1	1	1	1	1	1	0.9756	1	0.9756	1	1	1	1	0.9933	0.9956	1	1	1	1	1	1	1	1	1	1	1	1	1	1	1	1	1	1	1	0.9756	1	1
OG_3610	0.9945	0.989	0.9945	1	0.9945	0.9945	1	0.9945	0.9945	0.9945	0.9945	1	0.9945	0.9945	0.9945	0.9945	0.9945	1	1	0.9945	1	0.9945	0.9945	0.9945	0.9945	1	0.9945	0.9945	0.9945	0.9945	0.9945	0.9945	0.9945	1	0.9945	0.9945	0.9945	0.9945	0.9945	0.9945	0.9945	0.9945	0.9945	0.9945	0.9945	1	1	0.9945	0.9945
OG_3629	0.9946	1	0.9978	0.9864	0.9962	0.9962	0.9978	1	0.9984	0.9973	0.9967	0.9967	0.9973	0.9946	0.9978	0.9967	0.9973	0.9978	0.9978	0.9973	0.9978	0.9973	1	0.9973	0.9973	0.9984	0.9875	1	0.9946	0.9973	0.9744	1	0.9973	0.9864	0.9946	0.9973	1	1	1	0.9973	0.9973	0.9995	1	0.9946	0.994	0.9978	0.9978	0.9962	0.9973
OG_3649	0.9905	1	0.9953	0.9953	0.9953	0.9953	0.9953	1	0.9953	0.9953	0.9882	0.9953	0.9953	0.9953	0.9929	0.9953	0.9953	0.9953	0.9953	0.9953	0.9953	0.9953	1	0.9953	0.9102	0.9953	0.9953	1	0.9953	0.9953	0.9929	1	0.9953	0.9953	0.9905	0.9953	1	1	1	0.9953	0.9953	0.9953	1	0.9905	0.9953	0.9905	0.9953	0.9905	0.9953
OG_3655	0.9878	0.9893	0.9847	0.9908	0.9878	0.9893	0.9954	0.9893	0.9924	1	0.9908	0.9939	0.9908	0.9893	0.9908	0.9893	0.9893	0.9954	1	0.9893	1	0.9878	0.9893	0.9908	1	0.9924	0.9908	0.9893	0.9893	1	0.9847	0.9893	0.9908	0.9908	0.9878	0.9893	0.9893	0.9893	0.9893	1	0.9893	0.9954	0.9893	0.9878	0.9954	0.9969	1	0.9878	0.9908
OG_3663	0.9916	0.9983	0.9983	0.9866	0.9832	0.9916	0.9916	1	0.9849	0.9916	0.9832	0.9866	0.9916	0.995	0.9866	0.9916	0.9916	0.9916	0.9882	0.9916	0.9882	0.9832	1	0.9916	0.9916	0.9849	0.3429	1	0.995	0.9916	0.9866	0.3445	0.9916	0.9866	0.9916	0.9916	1	1	1	0.9916	0.9916	0.9866	1	0.9916	0.9866	0.9866	0.9882	0.9916	0.9916
OG_3690	0.9903	0.9924	1	0.9903	0.9989	0.9968	0.9978	0.9946	1	0.9968	0.9924	0.9968	0.9935	0.9978	0.9968	0.919	0.9968	0.9978	0.9968	0.9968	0.9968	0.9989	0.9946	0.9935	0.9968	1	0.9903	0.9946	0.9978	0.9968	0.9968	0.9946	0.9935	0.9903	0.9903	0.9968	0.9946	0.9946	0.9946	1	0.9968	0.9924	0.9946	0.9968	0.9978	0.9924	0.9968	0.9903	0.9935
OG_3697	0.9978	1	0.9967	1	1	1	0.9967	1	1	1	1	1	0.9978	0.9967	1	1	1	0.9967	1	1	1	1	1	0.9978	1	1	0.9902	1	0.9967	1	1	1	0.9978	1	0.9978	1	1	1	1	1	1	1	1	1	1	1	1	0.9978	0.9978
OG_3701	1	1	1	1	1	1	1	1	1	1	1	1	1	1	1	1	0.9978	1	1	1	1	1	1	1	1	1	1	1	1	1	1	1	1	1	1	0.9978	1	1	1	1	0.9978	1	1	1	1	1	1	1	1
OG_3707	1	1	1	1	1	1	1	1	1	1	1	1	1	1	1	1	1	1	1	0.9982	1	1	1	1	1	1	1	1	1	1	1	1	1	1	1	1	1	1	1	1	1	1	1	0.9963	1	1	1	1	1
OG_3728	0.9925	0.9915	0.9925	0.9915	0.9901	0.9925	0.9925	0.9915	0.9915	0.9915	0.9915	0.9915	0.9925	0.9915	0.9915	0.9915	0.9915	0.9925	0.9915	0.9915	0.991	0.9915	0.9915	0.9925	0.9915	1	0.9925	0.9915	0.9915	0.9915	0.9925	0.9915	0.9925	0.9915	0.9925	0.9915	0.9915	0.9915	0.9915	1	0.9915	0.9925	0.9915	0.9925	0.991	0.9915	0.9915	0.9925	0.9925
OG_373	0.9853	0.9687	0.9843	1	0.9833	0.9687	0.9824	0.9687	0.9804	0.573	0.9814	0.9618	0.9687	0.9853	0.9618	0.9687	0.9687	0.9824	0.5828	0.9687	0.5828	0.9833	0.9687	0.9687	0.9873	0.9804	0.9833	0.9687	0.9853	0.9755	0.9618	0.9687	0.9687	1	0.9853	0.9687	0.9687	0.9687	0.9687	0.9804	0.9687	0.9902	0.9687	0.9853	0.9618	0.9961	0.5828	0.9833	0.9687
OG_3739	0.9922	0.9955	0.9933	0.9966	0.9978	0.9955	0.9922	0.9978	0.9966	1	0.9944	0.9966	0.9978	0.9955	0.9888	0.9888	0.9966	0.9922	1	0.9955	0.9899	0.9978	0.9978	0.9922	1	0.9966	0.9978	0.9978	0.9955	1	0.9966	0.9978	0.9978	0.9966	0.9922	0.9966	0.9978	0.9978	0.9978	0.9966	0.9966	0.9877	0.9978	0.9933	0.9966	0.9966	1	0.9922	0.9922
OG_3750	0.9884	1	0.9846	0.9859	0.9897	1	0.9923	1	0.9923	0.9859	0.9884	0.9897	0.9884	0.9871	0.9897	0.9859	0.9859	0.9923	0.9859	1	0.9743	0.9897	1	0.9884	0.9859	0.9923	0.9897	1	0.9871	0.9859	0.9897	1	0.9884	0.9859	0.9884	0.9859	1	0.9859	1	0.9923	0.9859	0.9884	1	0.9884	0.9923	0.9884	0.9859	0.9884	0.9884
OG_3756	0.9989	1	1	0.9977	1	1	0.9989	1	0.9977	0.9989	0.9989	0.9977	0.9989	0.9989	0.9977	0.9989	0.9977	0.9989	0.9989	1	0.9954	1	1	0.9989	0.9989	0.9977	1	1	0.9989	0.9989	0.9977	0.8276	0.9989	0.9977	0.9989	0.9977	1	0.9989	1	0.9977	0.9977	0.9989	1	0.9989	0.9954	0.9966	0.9989	0.9989	0.9989
OG_3758	0.9955	0.9955	0.9985	0.9985	0.9985	0.9955	0.9985	0.9978	0.9955	0.997	0.9985	0.997	0.9978	1	0.997	0.9978	0.9985	0.9985	0.997	0.9955	0.9963	0.9985	0.9978	0.9978	0.997	0.9955	0.9985	0.9978	1	0.997	0.997	0.9978	0.9978	0.9985	0.9955	0.9985	0.9978	0.9873	0.9978	0.9955	0.9985	0.9985	0.9978	0.9985	0.9985	0.997	0.997	0.9955	0.9978
OG_3762	0.9908	0.9846	0.9846	0.9877	0.98	0.9846	0.9938	0.9846	0.9877	0.9892	0.9908	0.9877	0.9846	0.9923	0.9877	0.9846	0.9877	0.9938	0.9969	0.9846	0.9954	0.98	0.9846	0.9846	0.9892	0.9877	0.98	0.9846	0.9923	0.9892	0.9877	0.9846	0.9846	0.9877	0.9908	0.9877	0.9846	0.9969	0.9846	0.9877	0.9877	0.9892	0.9846	0.9892	0.9908	0.9938	0.9969	0.9908	0.9846
OG_3767	1	1	1	0.9977	1	1	1	1	1	1	0.9977	1	0.9977	1	1	0.9977	0.9977	1	1	1	1	1	1	0.9977	1	1	1	1	1	1	1	1	0.9977	0.9977	1	0.9977	1	1	1	1	0.9977	0.9977	1	1	0.9977	1	1	1	0.9977
OG_3771	0.997	0.9965	0.997	0.9975	1	0.9965	0.9955	0.9975	0.996	0.998	0.9965	0.998	0.9975	0.998	0.998	0.997	0.9975	0.9955	0.998	0.9965	0.995	1	0.9975	0.9975	0.998	0.996	1	0.9975	0.998	0.998	0.998	0.9975	0.9975	0.9975	0.997	0.9975	0.9975	0.998	0.9975	0.996	0.9975	0.9955	0.9975	0.9955	0.997	0.996	0.998	0.997	0.9975
OG_3775	0.9915	0.9972	0.9943	0.7898	1	1	1	1	1	1	0.9972	1	0.7898	1	1	0.7898	1	1	1	1	1	1	1	0.7898	1	1	1	1	1	1	1	1	0.7898	0.7898	0.9915	1	1	1	1	1	1	1	1	1	1	1	1	0.9915	0.7898
OG_3779	0.2905	0.7382	0.2905	0.223	0.223	1	0.2247	1	0.223	0.223	0.2855	0.223	0.223	0.223	0.223	0.223	0.223	0.2247	0.223	1	0.2905	0.223	1	0.223	0.223	0.223	0.223	1	0.223	0.223	0.223	1	0.223	0.223	0.2905	0.223	1	0.223	1	0.223	0.223	0.223	1	0.223	0.223	0.223	0.223	0.2905	0.223
OG_3784	0.9922	0.9948	0.9948	0.9922	1	0.9948	0.9948	0.9948	0.9896	0.9922	0.9896	0.9818	0.9922	0.9948	0.9818	0.9922	0.9922	0.9948	0.9662	0.9948	0.9844	1	0.9948	0.9922	0.9922	0.9896	1	0.9948	0.9948	0.9922	0.9818	0.9948	0.9922	0.9922	0.9922	0.9922	0.9948	0.9662	0.9948	0.9896	0.9922	0.9948	0.9948	0.987	0.9922	0.9896	0.9662	0.9922	0.9922
OG_3826	0.3675	0.2818	0.351	0.9934	1	0.2818	1	0.2818	1	1	0.3477	0.9934	0.9934	0.9934	0.9934	0.9934	0.9934	1	1	0.2818	0.3444	1	0.2818	0.9934	1	1	1	0.2818	0.9934	1	0.9934	0.2818	0.9868	0.9934	0.3675	0.9934	0.2818	1	0.2818	1	0.9934	1	0.2818	1	0.9868	0.9934	1	0.3675	0.9934
OG_385	0.3897	0.9861	0.9881	0.9881	0.9861	0.9861	0.9881	0.3897	0.9861	0.9861	1	0.9801	0.9861	0.9881	0.9881	0.9861	0.9861	0.9881	0.9881	0.9861	0.9881	0.8569	0.4036	0.9861	0.9861	0.9046	0.9861	0.9881	0.9881	0.9861	0.9841	0.9881	0.9861	0.9881	0.3897	0.9861	0.9881	0.9881	0.9881	0.9046	0.9861	0.9503	0.4036	0.9881	0.9722	0.9801	0.9881	0.4493	0.9861
OG_3850	0.9866	0.9973	0	0.9866	0.9866	0	0.9866	0.9786	0.9866	0	0.9866	0.9759	0	0.9866	0.9812	0.9812	0.9866	0.9866	0.9759	0.9973	0.9759	0.9866	0.9786	0	0	0	0.9866	0.9786	0.9866	0	0.9812	0.9786	0.9812	0.9866	0.9866	0.9866	0.9786	0.9786	0.9786	0.9866	0.9866	0.9732	0.9786	0.9839	0.9759	0.9812	0.9759	0.9866	0
OG_3852	0.1112	0.2444	0.0813	0.2458	0.5167	0.2403	0.5167	0.2403	0.2458	0.2403	0.2444	0.1458	0.2403	0.0803	0.1458	0.5125	0.2458	0.5167	0.1472	0.2389	0.0797	0.5167	0.2486	0.2403	0.1472	0.5014	0.5167	0.2486	0.0872	0.2236	1	0.2486	0.2417	0.2458	0.5194	0.2458	0.2486	0.2403	0.2403	0.5014	0.2458	0.5139	0.2486	1	0.1417	0.1417	0.1472	0.1112	0.2403
OG_3853	0.7249	0.7373	0.7373	0.7373	0.7373	0.7373	0.7373	0.7373	0.7373	0.7373	0.7373	0.7359	0.7373	0.7442	0.7359	0.7263	0.7373	0.7373	0.7414	0.7428	0.7428	0.7373	0.7387	0.7373	0.7414	0.7387	0.7373	0.7387	0.7442	0.7373	0.9986	0.7387	0.7373	0.7373	0.7263	0.7373	0.7387	0.7373	0.7373	0.7387	0.7373	0.7442	0.7387	0.9986	0.7359	0.7359	0.7414	0.7263	0.7373
OG_386	0.4572	0.998	0.999	0.9965	0.996	0.998	0.999	0.999	0.998	0.998	0.998	0.9965	0.998	0.996	0.9965	0.9567	0.998	0.999	0.998	0.998	0.7941	0.996	0.999	0.998	0.998	0.9446	0.993	0.999	0.996	0.998	0.9965	0.999	0.998	0.9965	0.573	0.998	1	0.999	0.999	0.9446	0.998	0.9965	0.999	0.996	0.9975	0.998	0.998	0.9945	0.998
OG_3919	0	0	0	0	0	0	0	0	0	0	0	0	0	0	0	0.1242	0	0	0	0	0	0	0	0	0	0	0.922	0	0	0	0	0	0	0	0	0	0	0	0	0	0	0	0	0	0	0	0	0	0
OG_392	1	0.2909	0.29	0.9985	1	0.9965	0.2954	0.9436	0.999	0.2974	1	1	0.6581	0.9664	0.2909	0.2959	0.9965	0.2954	0.2974	0.9965	0.2974	1	0.9436	0.9965	0.2909	0.999	1	0.9436	0.9664	0.2974	1	0.9421	0.9965	0.9985	1	0.9965	0.9436	0.9436	0.9436	0.2914	0.9965	0.2914	0.9436	1	0.2909	0.2924	0.2974	1	0.9965
OG_3932	1	0.9994	0.9994	0.9977	0.9988	0.9994	0.9983	0.9994	0.9994	0.9983	0.9994	0.9983	0.9994	0.9994	0.6407	0.9994	0.9994	0.9983	0.9983	0.9307	0.9983	0.9983	0.9994	0.9994	0.9983	0.9994	0.9988	0.9994	0.9994	0.9983	0.9983	0.9994	0.9994	0.9977	1	0.9994	0.9994	0.9994	0.9994	0.9965	0.9994	0.9983	0.9994	0.9994	0.9988	0.9977	0.9983	0.9994	0.9994
OG_3935	0.2836	0.2715	0.2715	0.1687	1	0.2715	1	0.2715	0.3028	0.2769	0.2715	0.7865	0.1687	0.2879	0.7865	0.7865	0.7865	1	0.2769	0.2715	0.3028	1	0.2715	0.7865	0.2769	0.3028	1	0.2715	0.2879	0.2769	0.7829	0.2715	0.1687	0.1687	0.2836	0.7865	0.2715	0.2769	0.2715	0.3	0.7865	1	0.2715	0.7865	0.2879	0.3043	0.2769	0.2836	0.7865
OG_3939	0.086	0.2438	0.0718	0.2384	0.9808	0.2342	0.9822	0.2342	0.2384	0.2342	0.2438	0.1397	0.2342	0.0838	0.1397	0.4822	0.2384	0.9822	0.134	0.2233	0.0855	0.9822	0.2425	0.2342	0.134	0.6384	0.9822	0.2425	0.0912	0.2041	0.5027	0.2425	0.2342	0.2384	0.4959	0.2384	0.2425	0.2342	0.2342	0.6384	0.2384	0.9918	0.2425	0.5027	0.137	0.137	0.134	0.086	0.2342
OG_3947	0.9985	0.9985	0.9985	0.9985	0.9985	0.9955	0.9985	0.9985	0.9985	0.9985	0.9985	0.9985	0.9985	0.9985	0.9985	0.9955	0.9955	0.9985	0.9985	0.9955	0.9985	0.9985	0.9985	0.9985	0.9985	0.9985	0.9985	0.9985	0.9985	0.9985	0.9985	0.9985	0.9985	0.9985	0.9985	0.9955	0.9985	0.9985	0.9985	0.9985	0.9955	0.997	0.9985	0.9955	0.9985	0.9985	0.9985	0.9985	0.9985
OG_3948	0.8042	0.8003	1	0.8055	0.8055	0.8003	0.4271	0.8055	0.8003	0.8042	0.8055	1	1	0.8055	0.8055	0.8003	0.8003	0.4271	0.8055	0.7017	0.8055	0.8055	0.8055	1	0.8042	0.8003	0.8055	0.8055	0.8055	0.8042	0.8055	0.8055	1	0.8055	0.8029	0.8003	0.8055	0.8055	0.8055	0.8042	0.8003	0.8055	0.8055	0.8029	0.8055	0.8055	0.8055	0.8055	1
OG_396	1	1	0.9986	0.9993	1	1	1	1	1	0.9986	1	1	1	1	1	1	0.9978	1	1	1	1	1	1	1	0.9986	1	0.9986	0.9986	1	0.9986	1	1	1	0.9993	1	0.9986	1	0.614	1	0.9942	0.9986	1	1	0.9986	1	1	1	1	1
OG_3965	0.4317	0.4317	0.4317	0.4317	0.4317	0.4317	0.4317	0.4317	0.4317	0.4317	0.4317	0.4317	0.4317	0.4317	0.4317	0.4317	1	0.4317	0.4317	0.4095	0.4317	0.4317	0.4317	0.4317	0.4317	0.4317	0.4317	0.9302	0.4317	0.4317	0.9302	0.4317	0.4317	0.4317	0.4317	0.4317	0.4317	0.4317	0.4317	0.4317	0.4317	0.4317	0.4317	0.4317	0.4317	0.4317	0.4317	0.4317	0.4317
OG_4	0.2342	0.0137	0.2979	0.3013	0.2981	0.0327	0.9643	0.0602	0.0276	0.482	0.9702	0.4481	0.2954	0.2975	0.4445	0.2999	0.2999	0.9643	0.4741	0.0327	0.5876	0.2372	0.2999	0.2444	0.5661	0.9973	0.2987	0.2999	0.2975	0.5657	0.4379	0.0598	0.2999	0.3013	0.2342	0.0512	0.2999	0.0602	0.0602	0.9973	0.2999	0.452	0.2999	0.0747	0.4459	0.3024	0.5108	0.2281	0.2444
OG_40	0.8171	0.9095	0.8756	0.7933	0.9104	0.9095	0.9099	0.5725	0.9063	0.9049	0.9236	0.9113	0.9913	0.9017	0.9113	0.8455	0.8455	0.9099	0.9049	0.7631	0.9982	0.9095	0.9095	0.9072	0.9049	0.9063	0.9127	0.909	0.9017	0.9049	0.9113	0.909	0.9863	0.7933	0.8171	0.8455	0.9095	0.909	0.909	0.9063	0.8455	0.9072	0.9095	0.9076	0.9973	0.8875	0.9049	0.9076	0.9072
OG_4012	0.2408	0.2408	0.2408	0.2408	0.2408	0.2408	0.2408	0.2408	0.2408	0.2408	0.2427	0.2427	0.2408	0.2427	0.2408	0.9864	0.2408	0.2408	0.2408	0.2408	1	0.2408	0.2408	0.9864	0.2408	0.2408	0.2427	0.2408	0.2427	0.2408	0.2408	0.2408	0.9864	0.2408	0.2408	0.2408	0.2408	0.2408	0.2408	0.2408	0.2408	0.2408	0.2408	0.2408	0.2408	0.2427	0.2408	0.2408	0.9864
OG_4022	0.9979	0.9938	1	0.9979	0.9938	0.9938	0.9876	0.9938	0.9979	0.9959	0.9918	0.9876	0.9938	0.9938	0.9959	0.9938	0.9938	0.9876	0.9959	0.9938	0.9959	0.9938	0.9938	0.9938	0.9959	0.9979	0.9938	0.9938	0.9938	0.9959	0.9959	0.9938	0.9938	0.9979	0.9979	0.9938	0.9938	0.9938	0.9938	0.9979	0.9938	0.9876	0.9938	0.9979	0.9979	0.9979	0.9959	0.9897	0.9938
OG_403	0.2589	0.2589	0.2611	0.9916	0.9895	0.2589	0.2611	1	0.9916	0.2611	0.2589	0.9811	0.2526	0.9916	0.2589	0.2589	0.9768	0.2611	1	0.9811	1	0.2589	0.9811	0.2589	0.2611	0.9811	0.2589	0.2589	0.9916	0.7095	0.9916	0.2589	0.9747	0.9916	1	0.9811	0.2589	1	0.2589	1	0.9811	0.2505	0.9811	0.9811	0.2589	0.2526	0.2611	1	0.2589
OG_4033	0.2884	0.2957	0.8595	0.2144	0.2884	0.1268	1	0.22	0.1268	0.1268	0.3216	0.1268	0.1268	0.1268	0.1268	0.2957	0.2976	1	0.1311	0.2957	0.1311	0.2884	0.22	0.1268	0.1268	0.2957	0.2884	0.22	0.1268	0.1268	0.1268	0.1904	0.1268	0.2144	0.2884	0.2957	0.22	0.22	0.22	0.1268	0.2957	0.1996	0.22	0.2884	0.1268	0.1268	0.1268	0.3124	0.1268
OG_4034	0.2298	0.2526	0.9462	0.2215	0.2298	0.1331	1	0.1865	0.1331	0.1331	0.2526	0.1331	0.1331	0.1331	0.1331	0.2526	0.2464	1	0.1586	0.2526	0.1586	0.2298	0.1865	0.1331	0.1331	0.2526	0.2298	0.1865	0.1331	0.1331	0.1331	0.1443	0.1331	0.2215	0.2298	0.2526	0.1865	0.1865	0.1865	0.1331	0.2526	0.177	0.1865	0.2298	0.1331	0.1331	0.1547	0.2567	0.1331
OG_404	0.226	0.1602	0.9656	0.997	1	0.9835	0.9716	0.9731	0.9835	0.9491	0.9985	0.9716	0.9835	0.9805	0.9865	0.9835	0.9835	0.9716	0.9491	0.9835	0.9491	1	0.9731	0.9835	0.9491	0.997	1	0.9731	0.9805	0.9491	0.9865	0.9731	0.9835	0.997	0.226	0.1602	0.9731	0.9731	0.9731	0.9491	0.9835	0.9985	0.9731	0.226	0.997	0.9716	0.9491	0.979	0.9835
OG_4061	0.1071	0.1101	0.1002	0.9654	0.0991	0.1101	0.0991	0.1101	0.9654	0.0991	0.1101	0.1036	0.1101	0.0991	0.1036	0.0991	0.9654	0.0991	0.1286	1	0.0991	0.0991	0.1141	0.1071	0.1286	0.0991	0.0991	0.1141	0.0991	0.0991	0.0991	0.1141	0.1077	0.9654	0.1071	0.9654	0.1141	0.1101	0.1101	0.0991	0.9654	0.0991	0.1141	0.0991	0.1314	0.1292	0.1286	0.1111	0.1071
OG_408	0.9941	0.6706	0.6748	1	0.9941	1	0.6748	0.9134	0.9941	0.9008	0.9941	0.9941	1	0.984	0.6748	0.9941	1	0.6748	0.6748	1	0.6748	0.9941	0.9134	1	0.9101	0.8731	0.9941	0.9134	0.984	0.9101	0.9924	0.9134	1	1	0.9941	1	0.9134	0.7992	0.9134	0.9101	1	0.6706	0.9134	0.9941	0.6748	0.6748	0.6748	0.9916	1
OG_4089	0.3632	0.3621	0.3621	0.3621	0.358	0.3621	0.3642	0.3621	0.3621	0.3621	0.3621	0.3621	0.3621	0.3621	0.3621	0.3621	1	0.3642	0.3621	1	0.3621	0.3559	0.3621	0.3621	0.3621	1	0.358	0.3621	0.3621	0.3621	0.3621	0.3621	0.3621	0.3621	0.3632	0.3621	0.3621	0.3621	0.3621	0.3621	0.3621	0.3621	0.3621	1	0.3621	0.3621	0.3621	1	0.3621
OG_409	0.9978	0.9993	1	0.9993	0.64	0.9993	1	0.9993	0.5666	0.9993	0.997	0.9993	0.997	1	0.9993	0.9955	0.9955	1	0.9993	0.9993	0.9993	0.9993	0.9993	0.997	0.9993	0.985	0.9925	0.997	1	0.9993	0.9775	0.9993	0.997	0.9993	1	0.9993	0.9993	0.9993	0.9978	0.9993	0.9993	1	0.9993	1	0.9993	0.985	0.9993	1	0.997
OG_4090	0.6042	0.6042	0.6047	0.5205	0.6042	0.6042	0.6042	0.6042	0.6042	0.6033	0.6028	0.6042	0.6042	0.6033	0.5397	0.6042	1	0.6042	0.6037	1	0.6028	0.6042	0.6033	0.6042	0.6033	1	0.6042	0.6023	0.6033	0.6033	0.6042	0.6042	0.6042	0.5205	0.6042	0.6042	0.6033	0.6042	0.6042	0.6042	0.6042	0.6042	0.6033	1	0.6042	0.6047	0.6037	1	0.6042
OG_4091	0.3594	0.3607	0.3621	0.3621	0.3607	0.3607	0.3607	0.3607	0.3594	0.3634	0.3581	0.3621	0.3607	0.3607	0.3621	0.3607	1	0.3607	0.3634	1	0.3634	0.3607	0.3607	0.3607	0.3634	1	0.3581	0.3607	0.3607	0.3634	0.3621	0.3607	0.3607	0.3621	0.3594	0.3607	0.3607	0.3607	0.3607	0.3594	0.3607	0.3568	0.3607	1	0.3621	0.3607	0.3634	1	0.3607
OG_411	1	0.9908	0.9922	0.9936	0.9915	0.9894	0.9958	0.9965	0.9936	0.9894	0.9936	0.9979	0.9922	0.9887	0.9979	0.9908	0.9908	0.9958	0.9908	0.9922	0.9873	0.9915	0.9965	0.9929	0.9894	0.8011	0.9908	0.9965	0.9887	0.9894	0.9979	0.9965	0.9922	0.9936	1	0.9908	0.9965	0.9965	0.9965	0.9936	0.9908	0.9866	0.9965	0.9908	0.9922	0.9866	0.9908	1	0.9929
OG_413	0.9611	0.9611	0.9664	1	0.9487	0.9876	0.9487	0.9876	1	0.9646	0.9611	0.9292	0.9876	0.8637	0.9292	0.9558	1	0.9487	0.908	0.9558	0.885	0.9487	0.9611	0.9876	0.908	0.9858	0.9469	0.9611	0.8637	0.9646	0.9434	0.9611	0.9876	1	0.9611	1	0.9611	0.9876	0.9876	0.9858	1	0.9487	0.9611	0.9434	0.9292	0.9292	0.908	0.9611	0.9876
OG_4160	0.908	0.9133	0.9062	0.908	0.9186	0.9097	0.9186	0.9097	0.908	0.9044	0.9133	0.9204	0.9097	0.8354	0.9204	0.915	0.908	0.9186	1	0.9044	0.8637	0.9186	0.9133	0.9097	1	0.9115	0.915	0.9133	0.8354	0.9044	0.9133	0.9133	0.9097	0.908	0.908	0.908	0.9133	0.9097	0.9097	0.9115	0.908	0.9186	0.9133	0.9133	0.9204	0.9204	1	0.908	0.9097
OG_4177	0.413	0.275	0.3141	0.1703	0.2931	0.275	0.2931	0.275	0.5725	0.3	0.3141	0.2902	0.1703	1	0.2902	0.2902	0.2902	0.2931	0.3	0.275	0.5725	0.2931	0.275	0.2902	0.3	0.5725	0.2931	0.275	1	0.3	0.2931	0.275	0.1703	0.1703	0.413	0.2902	0.275	0.3	0.275	0.558	0.2902	0.2931	0.275	0.2902	1	0.9094	0.3	0.413	0.2902
OG_4209	0.1899	0.1891	0.18	0.9901	0.183	0.1891	0.1853	0.1891	0.1952	0.1875	1	0.1869	0.1891	0.1861	0.1891	0.1891	0.1891	0.1853	0.1875	0.1891	0.1875	0.183	0.1891	0.1891	0.1875	0.1952	0.183	0.1891	0.1861	0.1875	0.1891	0.1891	0.1891	0.9901	0.1899	0.1891	0.1891	0.1891	0.1891	0.1952	0.1891	0.1976	0.1891	0.1899	0.1853	1	0.1875	0.1899	0.1891
OG_4221	0	0.0193	0.0193	0.998	0	0	0	0.0193	0.0183	0	0	0	0	0	0	0.0191	0.0191	0	0.0193	0	0.0193	0	0	0	0.0193	0	0	0	0	0	0.0193	0	0.0191	0.998	0	0	0	0	0.0193	0	0	0	0	0	0	0	0.0193	0	0
OG_4222	0.9973	0.9865	0.9865	0.9829	0.9865	0.9865	0.9865	0.9865	0.9847	0.9865	0.9856	0.9838	0.9865	0.9865	0.9838	0.9865	0.9865	0.9865	0.9865	0.9865	0.9865	0.9865	0.9865	0.9865	0.9865	0.9847	0.9838	0.9865	0.9865	0.9865	0.9838	0.9865	0.9865	0.9829	0.9973	0.9865	0.9865	0.9865	0.3141	0.9847	0.9865	0.9865	0.9865	0.9856	0.9865	0.9865	0.9865	0.9973	0.9865
OG_4240	0.3067	0.3109	0.3075	1	0.3058	0.3109	0.3092	0.3109	0.3109	0.3092	0.3092	0.3092	0.3109	0.3075	0.3092	0.3109	0.3109	0.3092	0.3092	0.3109	0.3092	0.3075	0.3109	0.3109	0.3092	0.9865	0.3075	0.3109	0.3075	0.3092	0.3092	0.3109	0.3109	1	0.3067	0.3109	0.3109	0.3109	0.3109	0.3092	0.3109	0.3092	0.3109	0.3067	0.3075	0.9983	0.3092	0.3067	0.3109
OG_4251	0.9518	0.4405	0.9421	0.3859	0.3859	0.4405	0.3891	0.4405	0.3859	0.3859	0.9582	0.3923	0.3859	0.3891	0.3923	0.3859	0.3923	0.3891	0.3859	0.4405	0.9968	0.3859	0.4405	0.3859	0.3859	0.3859	0.3859	0.4405	0.3891	0.3859	0.3923	0.4405	0.3859	0.3859	0.9518	0.3923	0.4405	0.3859	0.4405	0.3859	0.3923	0.3859	0.4405	0.3859	0.3923	0.3859	0.3859	0.9518	0.3859
OG_4252	1	0.8976	0.8976	0.8991	0.8991	0.8976	0.8999	0.8999	0.894	0.8991	0.8954	0.8999	0.8969	0.8999	0.8999	0.8991	0.8991	0.8999	0.8991	0.8976	0.8925	0.8991	0.8999	0.8991	0.8991	0.894	0.8976	0.8999	0.8999	0.8991	0.8999	0.8999	0.8969	0.8991	1	0.8991	0.8999	0.8991	0.8999	0.894	0.8991	0.8999	0.8999	0.8991	0.8984	0.8984	0.8991	1	0.8991
OG_426	0.9333	0.1612	0.1578	0.1592	0.1657	0.1612	0.1618	0.1612	0.93	0.1623	0.9417	0.1643	0.1612	0.94	0.9517	0.1612	0.1612	0.1618	0.9233	0.1612	0.9233	0.1657	0.1612	0.1612	0.1623	0.9533	0.9417	0.1585	0.94	0.1623	0.9517	0.1612	0.1612	0.1592	0.9333	0.1612	0.1612	0.1612	0.1612	0.1553	0.1612	0.1598	0.1612	0.9367	0.1667	0.935	0.9233	1	0.1612
OG_4273	0.9982	0.3288	0.3297	0.3297	0.3288	0.3288	0.3306	0.3288	0.3297	0.3097	0.3297	0.3306	0.3288	0.3297	0.3306	0.327	0.3288	0.3306	0.3288	0.3288	0.3288	0.3288	0.3288	0.3288	0.3288	0.3297	0.3297	0.3288	0.3297	0.327	0.3306	0.3288	0.3297	0.3297	0.3306	0.3288	0.3288	0.3288	0.3297	0.3297	0.3288	0.3306	0.3288	0.3306	0.3288	0.3297	0.3288	0.3306	0.3288
OG_429	0.9669	0.9922	0.9728	0.9825	0.9903	0.9922	0.9961	0.9922	0.9922	0.9669	0.9805	1	0.9922	0.963	0.9572	0.9922	0.9922	0.9961	1	0.9903	1	0.9903	0.9922	0.9922	0.9669	0.9669	0.9514	0.9922	0.963	0.9669	0.9572	0.9922	0.9922	0.9825	0.9669	0.9922	0.9922	0.9922	0.9922	0.9669	0.9922	0.9786	0.9922	0.9669	0.9767	0.9728	1	0.9572	0.9922
OG_4301	0.2897	0.3215	0.5065	0.2654	0.2897	0.1439	0.2262	0.5196	0.1477	0.1439	0.3383	0.1447	0.1439	0.1396	0.1447	0.3215	0.314	0.2262	0.1447	0.3215	0.1447	0.2897	0.5196	0.1439	0.1439	1	0.2897	0.5196	0.1396	0.1439	0.1447	0.3364	0.1439	0.2654	0.2897	0.3215	0.5196	0.5196	0.5196	0.1477	0.3215	0.5047	0.5196	0.2897	0.1439	0.1447	0.1439	0.9757	0.1439
OG_4308	0	0	0	0	0	0	0	0	0	0	0	0	0	0	0	0.9756	0	0	0	0	0	0	0	0	0	0	0.1318	0	0	0	0	0	0	0	0.1371	0	0	0	0	0	0	0	0	0	0	0	0	0	0
OG_4309	0	0	0	0	0	0	0	0	0	0	0	0	0	0	0	0.9514	0	0	0	0	0	0	0	0	0	0	0	0	0	0	0	0	0	0	0.1871	0	0	0	0	0	0	0	0	0	0	0	0	0	0
OG_4311	0	0	0	0	0	0	0	0	0	0	0	0	0	0	0	0.9755	0	0	0	0	0	0	0	0	0	0	0	0	0	0	0	0	0	0	0	0	0	0	0	0	0	0	0	0	0	0.09	0	0	0
OG_4363	0.1356	1	0.1394	0.1394	0.1356	0.124	0.1407	1	0.1369	0.1356	0.1356	0.1369	0.142	0.1331	0.1369	0.124	0.124	0.1407	0.1369	0.1356	0.1369	0.1356	1	0.124	0.1356	0.1356	0.1356	1	0.166	0.1356	0.1369	1	0.142	0.1394	0.1356	0.1369	1	1	1	0.1356	0.1369	0.1369	1	0.1369	0.1356	0.1356	0.1369	0.1356	0.124
OG_4370	0.4591	0.772	0.7725	0.7735	0.7709	0.772	0.7725	0.7725	0.772	0.772	0.772	0.7725	0.772	0.7709	0.7725	0.7567	0.772	0.7725	0.7725	0.772	0.6089	0.7709	0.7725	0.772	0.772	0.7654	0.7689	0.7725	0.7709	0.772	0.7725	0.9837	0.772	0.7735	0.4591	0.772	0.7725	0.7725	0.7725	0.7659	0.772	0.7704	0.7725	0.7699	0.7709	0.774	0.7725	0.7704	0.772
OG_44	0.962	1	0.9734	0.962	0.9629	1	0.9705	0.997	0.9625	0.9772	0.962	0.9679	1	0.9675	0.9679	1	1	0.9705	0.9739	1	0.9739	0.9692	0.997	0.9987	0.9772	0.9625	0.9684	0.997	0.9675	0.9772	0.9679	0.997	1	0.962	0.9629	0.9983	0.997	0.997	0.997	0.9625	0.9983	0.9688	0.997	0.9629	0.9654	0.962	0.9739	0.9629	0.9987
OG_440	0.9977	0.9977	0.9977	0.9961	0.9961	0.9977	0.7372	0.9977	0.9977	0.7512	0.9977	0.9961	0.8984	0.9977	0.9961	0.9977	0.9977	0.7372	0.9977	0.9977	0.9977	0.9977	0.9977	0.9977	0.9969	1	0.9977	0.9977	0.9977	0.9977	0.9961	0.9977	0.9977	0.9961	0.9977	0.9977	0.9977	0.9977	0.9977	1	0.9977	0.9977	0.9977	0.9977	0.9969	0.9953	0.9977	0.9977	0.9977
OG_4433	0.2787	0.2787	0.2787	0.2787	0.2787	0.2787	0.2767	0.2787	0.2787	0.2787	0.2787	0.2787	0.2787	0.2787	0.2747	0.2787	0.2787	0.2767	0.2787	0.2787	0.2787	0.2787	0.2787	0.2787	0.2787	0.2787	0.2787	0.2787	0.2787	0.2787	0.2787	0.2787	0.2787	0.2787	0.2787	0.2787	0.2787	0.2787	0.2787	0.2787	0.2787	0.2787	0.2787	0.2787	0.2787	0.2787	0.2787	0.2787	0.2787
OG_447	1	1	0.9947	0.9982	1	1	0.9924	1	0.9976	1	0.6396	0.9988	1	0.9982	0.9988	0.5285	1	0.9912	0.9971	1	0.9971	0.9976	1	1	1	0.9976	0.9988	1	0.9982	0.9965	0.9988	0.9982	0.662	0.9982	1	0.9982	1	1	1	0.9976	1	0.9971	1	1	1	0.9988	1	1	1
OG_452	1	0.9854	0.9825	0.9766	0.9854	0.9854	0.9795	0.9766	0.9708	0.4152	0.9825	0.9883	0.9854	0.9825	0.9883	0.5439	0.9854	0.9795	1	0.9854	1	0.9737	0.9766	0.9854	0.9795	0.9708	0.9912	0.9766	0.9825	0.9795	0.9883	0.2737	0.9737	0.9766	1	0.9854	0.9766	0.9766	0.9766	0.9708	0.9854	0.9737	0.9766	1	0.9795	0.9825	1	1	0.9854
OG_4529	0	0	0.9967	0.9922	0.9944	0.9922	0.9944	0.9944	0	0.9944	0.9944	0.9922	0.9922	0.9944	0.9944	0.9922	0.9922	0.9944	0	0.9922	0	0.9643	0.9944	0.9889	0	0	0.9944	0.9866	0.9944	0.9944	0	0.9944	0.9922	0.9922	0	0.9922	0.9944	0.9944	0.9944	0.9944	0.9922	0.9944	0.9944	0	0.9944	0.9978	0	0	0.9889
OG_453	1	1	1	0.2476	0.9952	1	0.246	1	0.246	0.2395	0.2476	0.5257	1	0.2395	0.5675	0.545	1	0.246	0.9984	1	0.9984	1	1	1	0.2395	0.246	0.9968	1	0.2395	0.2395	1	1	0.9984	0.2476	1	1	1	1	1	0.2395	1	0.2476	1	1	0.2395	0.2476	0.9984	1	1
OG_4596	0.334	0.334	0.3361	0.334	0.9833	0.334	0.334	0.334	0.334	1	0.334	0.334	0.334	0.334	0.334	0.334	0.334	0.334	0.334	0.334	0.334	0.9833	0.334	0.334	1	0.334	0.334	0.334	0.334	1	0.334	0.334	0.334	0.334	0.334	0.334	0.334	0.334	0.334	1	0.334	0.9875	0.334	0.334	0.334	0.334	0.334	0.9937	0.334
OG_4628	0.3167	0.8229	0.8208	0.8167	0.8167	0.8229	0.8208	0.3167	0.8229	0.8208	0.8208	0.825	0.8229	0.8229	0.8187	0.8229	0.8229	0.8208	0.8229	0.8229	0.8229	0.8229	0.3167	0.8229	0.8208	1	0.8229	0.8229	0.8229	0.8208	0.8187	0.8229	0.8229	0.8167	0.3167	0.8229	0.8229	0.8229	0.8229	1	0.8229	0.8146	0.3167	0.825	0.825	0.825	0.8229	0.3167	0.8229
OG_463	1	0.9805	0.9757	0.9732	0.9611	0.9805	0.983	0.9781	0.9805	0.9757	0.9659	0.9757	0.9805	0.9708	0.9903	0.9805	0.9805	0.983	0.9757	0.9805	0.9757	0.9611	0.9781	0.9805	0.9757	0.9781	0.9611	0.9781	0.9708	0.9757	0.9903	0.9781	0.9805	0.9732	1	0.9805	0.9781	0.9781	0.9781	0.9684	0.9805	0.9781	0.9781	1	0.9732	0.9732	0.9757	1	0.9805
OG_4643	0.4983	0.2887	0.3216	0.1986	0.2924	0.2887	0.2924	0.2887	1	0.3003	0.3216	0.3082	0.1986	0.543	0.3082	0.3082	0.3082	0.2924	0.3003	0.2887	1	0.2924	0.2887	0.3082	0.3003	1	0.2924	0.2887	0.543	0.3003	0.3137	0.2887	0.1986	0.1986	0.4983	0.3082	0.2887	0.3003	0.2887	0.9175	0.3082	0.2924	0.2887	0.3082	0.543	0.5636	0.3003	0.4983	0.3082
OG_4659	0.1483	0.1483	0.1519	0.1447	0.1459	0.1483	0.1483	0.1483	0.9713	0.1459	1	0.1459	0.1483	0.1447	0.1459	0.1447	0.1447	0.1483	0.1459	0.1483	0.1471	0.1459	0.1483	0.1483	0.1459	0.1483	0.1459	0.1483	0.1447	0.1459	0.1459	0.1483	0.1483	0.1447	0.1483	0.1447	0.1483	0.1459	0.1483	0.9713	0.1447	0.9809	0.1483	0.1483	0.1507	0.9725	0.1459	0.1483	0.1483
OG_4687	0.0891	0.2066	0.0769	0.2107	0.1342	0.208	0.1342	0.208	0.2107	0.208	0.2066	0.9366	0.208	0.0759	0.9366	0.1529	0.2107	0.1342	1	0.197	0.0759	0.1342	0.208	0.208	1	0.1515	0.1342	0.208	0.0759	0.1708	0.146	0.208	0.2039	0.2107	0.1667	0.2107	0.208	0.208	0.208	0.1515	0.2107	0.1353	0.208	0.146	0.9339	0.9339	1	0.0891	0.208
OG_4689	0.119	0.1199	0.1168	0.1226	0.1226	0.1221	0.1226	0.1221	0.1226	0.1205	0.1163	0.9893	0.1221	0.1009	0.9893	0.1199	0.1226	0.1226	0.9906	0.1199	0.1009	0.1226	0.1184	0.1221	0.9906	0.1199	0.1226	0.1184	0.1009	0.1205	0.1215	0.1184	0.1221	0.1226	0.1195	0.1226	0.1184	0.1221	0.1221	0.1195	0.1226	0.1226	0.1184	0.1215	1	0.996	0.9906	0.119	0.1221
OG_4723	0.2114	0.2114	0.2114	0.2114	0.222	0.2114	0.2114	0.2114	0.2044	0.2262	1	0.2114	0.2114	0.2114	0.2114	0.2114	0.2114	0.2114	0.2114	0.2114	0.2114	0.222	0.2114	0.2114	0.2262	0.2114	0.2114	0.2114	0.2114	0.2262	0.2114	0.2114	0.2093	0.2114	0.2114	0.2114	0.2114	0.2114	0.2114	0.2262	0.2114	0.222	0.2114	0.2114	0.2114	0.2114	1	0.2262	0.2114
OG_4736	0.3681	0.5877	0.5863	0.5823	0.5877	0.5877	0.5863	0.3681	0.5877	0.5877	0.407	0.585	0.5877	0.5863	0.5863	0.5877	0.5877	0.5863	0.5863	0.5877	0.5863	0.573	0.3681	0.5877	0.5877	0.5877	0.5877	0.5863	0.5863	0.5877	0.5863	1	0.5877	0.5823	0.3681	0.5877	0.5863	0.5863	0.5863	0.5877	0.5877	0.5823	0.3681	0.5863	0.5797	0.5863	0.5863	0.3869	0.5877
OG_4757	0.1849	0	0.1714	0	0.1916	0	0.1916	0	0	0	0	0	0	0	0	0.9919	0	0.1916	0	0	0	0.1916	0.193	0	0	0	0.1916	0.193	0	0	0	0.193	0	0	0.9865	0	0.193	0	0	0	0	1	0.193	0	0	0	0	0.1862	0
OG_4758	0.0749	0.1061	0.0931	0.0926	0.0997	0.1061	0.0997	0.1061	0.0926	0.1051	0.1061	0.059	0.1061	0.059	0.059	0.9571	0.0926	0.0997	0.0767	0.0962	0.0813	0.0997	0.1044	0.1038	0.0767	0.0573	0.0997	0.1044	0.059	0.0737	0.0714	0.1044	0.1038	0.0926	0.9893	0.0926	0.1044	0.1061	0.1061	0.0573	0.0926	1	0.1044	0.0714	0.0577	0.0573	0.0767	0.0761	0.1038
OG_4760	0.3785	0.3785	0.3785	0.3785	0.3785	0.3785	0.3785	0.3785	0.3785	0.3785	0.9972	0.3785	0.3785	0.3785	0.3785	0.3785	0.3785	0.3785	0.3785	0.3785	0.3785	0.3785	0.3785	0.3785	0.3785	0.3785	0.3785	0.3785	0.3785	0.3785	0.3785	0.3729	0.3785	0.3785	0.3785	0.3785	0.3785	0.3785	0.3785	0.3785	0.3785	0.3785	0.3785	0.3785	0.3785	0.3785	0.9972	0.3785	0.3785
OG_478	0.6506	0.6319	0.9552	0.6553	0.6332	0.9873	0.6319	0.656	0.9873	0.6325	0.6566	0.7323	0.9873	0.6305	1	0.6305	0.9873	0.6319	0.6325	0.9873	0.6332	0.6312	0.9873	0.9873	0.6325	0.6332	0.6325	0.9873	0.6305	0.6325	1	0.9873	0.9679	0.6553	0.6506	0.9873	0.9873	0.656	0.656	0.6332	0.9873	0.6345	0.9873	0.6325	0.6339	0.6319	0.6325	0.6506	0.9873
OG_4818	0.043	0.043	0.043	0.043	0.043	0.043	0.043	0.043	0.043	0.043	0.043	0.043	0.043	0.043	0.043	0.5712	0.043	0.043	0.043	0.043	0.043	0.043	0.043	0.043	0.043	0.043	0.043	0.043	0.044	0.043	0.043	0.043	0.043	0.043	0.043	0.043	0.043	0.043	0.043	0.043	0.043	0.043	0.043	0.043	0.043	0.043	0.043	0.043	0.043
OG_4859	0.3254	0.3254	0.3254	0.3254	0.3254	0.3254	0.3254	0.3273	0.3254	0.3149	0.3244	0.3244	0.3254	0.3254	0.3254	0.3254	0.3244	0.3254	0.3254	0.3254	0.3254	0.3254	0.3273	0.3254	0.3254	0.3254	0.3254	0.3273	0.3254	0.3254	0.3254	0.3273	0.3254	0.3254	0.3254	0.3244	0.3273	0.3273	0.3273	0.3254	0.3244	0.3254	0.3273	0.3254	0.3254	0.3254	1	0.3254	0.3254
OG_4890	0.4217	0.4309	0.424	0.424	0.424	0.4309	0.424	0.4309	0.424	0.4217	0.3963	0.977	0.4309	0.4217	0.4217	0.4309	0.4309	0.424	0.4217	0.4309	0.4217	0.6336	0.4309	0.4309	0.4217	0.424	0.424	0.4309	0.4217	0.4217	0.4217	0.4309	0.4309	0.424	0.4217	0.4309	0.4309	0.5576	0.4309	0.424	0.4309	0.424	0.4309	0.4217	0.4217	0.424	0.4217	0.4217	0.4309
OG_49	0.9913	0.993	0.993	0.989	0.9907	0.9919	0.9948	0.993	0.993	0.9878	0.9861	0.9971	0.993	0.9942	0.9843	0.993	0.9907	0.9948	0.9878	0.9919	0.9878	0.6653	0.993	0.9913	0.9878	0.9913	0.9924	0.993	0.9942	0.6363	0.8646	0.982	0.993	0.989	0.9919	0.993	0.993	0.993	0.993	0.9878	0.9913	0.9895	0.993	0.778	0.9936	0.989	0.9878	0.9919	0.9913
OG_4938	0.565	0.565	0.565	0.565	0.565	0.565	0.565	0.565	0.565	0.565	0.565	0.565	0.565	0.565	0.565	0.565	0.565	0.565	0.565	0.565	0.565	0.565	0.565	0.565	0.565	0.565	0.565	0.565	0.9919	0.565	0.565	0.565	0.565	0.565	0.565	0.565	0.565	0.565	0.565	0.565	0.565	0.565	0.565	0.565	0.565	0.565	0.565	0.565	0.565
OG_4962	0.1034	0.6565	0.6369	0.6565	0.095	0.653	0.095	0.653	0.6565	0.653	0.6565	0	0.653	0	0	0.0723	0.6565	0.095	0.1143	1	0	0.095	0.6547	0.653	0.1143	0.0696	0.095	0.6547	0	0.653	0	0.6547	0.6512	0.6565	0.1034	0.6565	0.6547	0.653	0.653	0.0696	0.6565	0.0744	0.6547	0	0.1075	0.1102	0.1143	0.1047	0.653
OG_4963	0.1143	0.7705	0	0.7646	0.2398	0.7646	0.2398	0.7646	0.7646	0.7646	0.7705	0.2018	0.7646	0.0822	0.2018	0.2398	0.7646	0.2398	0.2032	0.9137	0.0833	0.2398	0.769	0.7646	0.2032	0.2442	0.2398	0.769	0.0822	0.5716	0.2588	0.769	0.7588	0.7646	0.2515	0.7646	0.769	0.7646	0.7646	0.2442	0.7646	0.2398	0.769	0.2588	0.2018	0.2018	0.2032	0.1143	0.7646
OG_497	0.9622	0.9855	0.9797	0.9709	0.9738	0.9855	0.9419	0.9855	0.9738	0.9797	0.9797	0.9738	0.9913	0.9913	0.9738	0.9797	0.9797	0.9419	0.9797	0.9855	0.9273	0.9738	0.9855	0.9622	0.9797	0.9738	0.9738	0.9855	0.9913	0.9797	0.9738	0.9855	0.9913	0.9709	0.9622	0.9797	0.9855	0.9797	0.9855	0.9738	0.9797	0.9913	0.9855	0.9884	0.939	0.9738	0.9797	0.9622	0.9622
OG_498	0.9833	0.9847	0.9853	1	0.9833	0.9847	0.984	0.9847	0.9887	0.9867	0.9813	0.9847	0.9873	0.9773	0.984	0.8866	1	0.984	0.9813	0.9847	0.9873	0.9833	0.9847	0.9873	0.9867	0.9887	0.7638	0.9847	0.9773	0.9867	0.9847	0.9847	0.9853	1	0.9833	1	0.9847	0.9813	0.9847	0.9887	1	0.98	0.9847	0.9867	1	0.9833	0.9813	0.9833	0.9873
OG_5	0.9915	0.368	0.9836	0.879	0.9884	1	0.983	0.5906	0.9824	0.9897	0.8777	0.9866	0.5529	0.8601	0.4793	1	0.6655	0.983	0.9446	0.9507	0.9446	0.9872	0.3321	0.9976	0.9897	0.5371	0.9702	0.9988	0.8601	0.9599	0.9884	0.9276	1	0.879	0.9897	0.6046	0.8637	0.9988	0.997	0.5371	0.9988	0.9866	0.3321	0.4513	0.5383	0.9848	0.9446	0.9915	0.9976
OG_5042	0.2975	0.1851	0.2851	0.7367	0.7438	0.1851	0.7438	0.1851	0.7438	0.7438	0.2904	0.7367	0.7367	0.7402	0.7367	0.7367	0.7367	0.7438	0.7438	0.1851	0.2865	0.7438	0.1851	0.7367	0.7438	0.7438	0.7438	0.1851	0.7402	0.7438	0.7367	0.1851	0.7295	0.7367	0.2975	0.7367	0.1851	0.7438	0.1851	0.7438	0.7367	0.7438	0.1851	0.7438	0.7402	0.7367	0.7438	0.2975	0.7367
OG_506	0.9588	0.8969	0.8763	0.8969	0.8918	0.8351	0.9897	0.9536	1	1	1	0.9897	1	1	0.9742	0.5515	0.8351	0.9897	1	0.9845	1	0.8918	0.9536	0.8402	1	0.9845	0.8969	0.9536	1	1	0.9897	0.9536	1	0.8969	0.9588	0.8351	0.9536	0.9536	0.9536	0.9845	0.8351	0.9691	0.9536	0.9897	0.9845	0.9845	1	0.9485	0.8402
OG_5190	0.6431	0.283	0.6184	0.2516	0.6572	0.283	0.6572	0.283	0.2516	0.2802	0.283	0.241	0.283	0.2042	0.241	0.2138	0.2516	0.6572	0.2491	0.2516	0.2042	0.6572	0.6714	0.283	0.2491	0.2042	0.6572	0.6714	0.2042	0.2042	0.2081	0.6714	0.2777	0.2516	0.5371	0.2516	0.6714	0.283	0.283	0.2042	0.2516	0.211	0.6714	0.2081	0.2491	0.2491	0.2491	0.6502	0.283
OG_5226	0.1099	0.9942	0.9961	0.9932	0.9951	0.9942	1	0.9942	0.9932	0.9883	0.9961	0.9883	0.9942	0.9912	0.9883	0.9912	0.9932	1	0.9883	0.9942	0.9883	0.9951	0.9942	0.9942	0.9883	0.9932	0.9951	0.9922	0.9912	0.9883	0.9883	0.9942	0.9942	0.9932	0.1167	0.9932	0.9942	0.9942	0.9942	0.9932	0.9932	0.9951	0.9942	0.9951	0.9932	0.9932	0.9883	0.1099	0.9942
OG_5230	0.8842	1	0.8768	0.8798	0.871	1	0.8695	1	0.8827	0.8812	0.9985	0.8827	1	0.8724	0.8827	0.8842	0.8827	0.8695	0.8812	1	0.8812	0.871	1	1	0.8812	0.8768	0.871	1	0.8724	0.8812	0.8827	1	1	0.8798	0.8842	0.8827	1	1	1	0.8827	0.8827	0.871	1	0.8827	0.8827	0.8827	0.8812	0.8842	1
OG_5231	1	1	1	1	1	1	1	1	1	1	1	1	1	1	1	1	1	1	1	1	1	1	1	1	1	1	1	1	1	1	1	1	1	1	1	1	1	1	1	1	1	1	1	1	1	1	1	1	1
OG_5232	1	1	1	1	1	1	1	1	1	1	1	1	1	1	1	1	1	1	1	1	1	1	1	1	1	1	1	1	1	1	1	1	1	1	1	1	1	1	1	1	1	1	1	1	1	1	1	1	1
OG_5255	0.9859	1	1	0.2646	0.4606	1	0.9939	1	0.2626	1	0.2646	0.9919	1	1	0.9919	1	0.4606	0.9939	0.998	1	0.998	0.9818	1	1	1	0.2646	0.4606	1	1	1	0.9919	1	0.4606	0.2646	0.9859	0.4606	1	1	1	0.2626	0.4606	0.2646	1	0.9859	1	0.2646	0.998	0.4626	1
OG_5282	0.9985	0.9985	0.9985	0.9985	0.9971	0.9985	0.9985	0.9985	0.9985	0.9985	0.9985	0.9985	0.9985	0.9985	0.9985	0.9985	0.9985	0.9985	0.9985	0.9985	0.9985	0.9971	0.9985	0.9985	0.9985	0.9985	0.9985	0.9985	0.9985	0.9985	0.9942	0.9985	0.9985	0.9985	0.9985	0.9985	0.9985	0.9942	0.9985	0.9985	0.9985	0.9985	0.9985	0.9985	0.9985	0.9942	0.9985	0.9985	0.9985
OG_5283	0.9987	0.9961	0.9987	1	1	0.9961	1	0.9961	1	1	1	1	0.9961	0.9974	1	0.9961	0.9961	1	1	0.9961	1	1	0.9961	0.9961	1	1	1	0.9961	0.9974	1	1	0.9961	0.9961	1	0.9987	0.9961	0.9961	0.9961	0.9961	1	0.9961	1	0.9961	0.9987	1	0.9934	1	0.9987	0.9961
OG_5286	0.9941	1	0.9985	1	0.9809	1	0.9882	1	1	0.9941	0.9941	0.9926	0.9956	0.9912	0.9926	0.9971	1	0.9882	0.9912	1	0.9912	0.9897	1	1	0.9941	1	0.9897	1	0.9912	0.9941	0.9882	1	0.9956	1	0.9941	1	1	1	1	1	1	0.9926	1	0.9941	0.9882	0.9985	0.9912	0.9868	1
OG_5290	0.9934	1	0.9974	1	1	1	0.9987	1	0.9894	0.9908	1	1	0.2193	1	0.9947	1	1	0.9987	0.9908	1	0.9908	1	1	1	0.9908	0.9894	1	1	1	0.9908	0.9947	1	1	1	0.9934	1	1	1	1	0.9894	1	0.9974	1	0.9934	0.9974	0.9894	0.9908	0.9934	1
OG_5304	0.9864	1	0.9961	0.9961	0.2222	1	0.9961	1	0.9825	0.9961	0.9961	0.9903	1	0.9961	0.9961	1	1	0.9961	0.9883	1	0.9883	0.9903	1	1	0.9961	0.9825	0.9903	1	0.9961	0.9961	0.9961	1	1	0.9961	0.9864	1	0.9981	1	1	0.9825	1	0.9922	1	0.9903	0.9922	0.9903	0.9883	0.9903	1
OG_5305	0.9979	0.9979	0.9959	0.9979	0.9979	0.9979	0.9959	0.9979	0.9979	0.9979	0.9979	0.9979	0.9979	0.9979	0.6557	0.9979	0.9979	0.9959	0.9979	0.9979	0.9979	1	0.9979	0.9979	0.9979	0.9918	1	0.9979	0.9979	0.9979	0.9918	0.9979	0.9979	0.9979	0.9979	0.9979	0.9979	0.9979	0.9979	0.9979	0.9979	0.9959	0.9979	0.9979	0.9959	0.9979	0.9979	0.9979	0.9979
OG_5307	0.994	0.9985	0.9985	0.997	0.9955	0.9985	0.9955	0.9955	0.9985	0.9955	0.997	0.994	0.9985	0.9977	0.9977	0.9985	0.9985	0.9955	0.9955	0.9985	0.9955	0.994	0.9955	0.9985	0.994	0.9947	0.9955	0.9955	0.9977	0.9955	1	0.9955	0.9985	0.997	0.994	0.9985	0.9955	0.9955	0.9955	0.9955	0.997	0.994	0.9955	0.994	0.9955	0.997	0.9955	0.994	0.9985
OG_5308	0.9927	1	0.989	0.9927	0.9927	1	0.9951	0.9963	1	0.9963	0.9927	0.9951	1	0.9927	0.9951	1	1	0.9951	0.9951	1	0.9963	0.9927	0.9963	1	0.9963	0.9914	0.9927	0.9963	0.9927	0.9963	0.9951	0.9963	1	0.9927	0.9927	1	0.9963	0.9963	0.9963	0.9963	1	0.9927	0.9963	0.9927	0.9902	0.9902	0.9963	0.9927	1
OG_5309	0.99	0.99	0.994	0.992	0.99	0.99	0.994	0.99	0.99	0.99	0.994	0.994	0.99	0.992	0.994	0.99	0.99	0.994	0.99	0.99	0.99	0.99	0.99	0.99	0.99	0.996	0.986	0.99	0.992	0.99	0.994	0.99	0.99	0.992	0.99	0.99	0.99	0.99	0.99	0.99	0.99	1	0.99	0.994	0.99	1	0.99	0.994	0.99
OG_5310	0.9941	0.998	0.9961	0.9961	1	0.998	0.9961	0.998	0.998	0.2899	1	0.9961	0.998	0.9961	0.9961	0.998	0.998	0.9961	1	0.998	1	1	0.998	0.998	1	1	1	0.998	0.9961	1	0.9961	0.2959	0.998	0.9961	0.9941	0.998	0.998	0.998	0.998	1	0.998	0.9921	0.998	0.9941	0.9882	1	1	0.9941	0.998
OG_5324	0.9936	1	0.9889	0.9936	0.9936	1	0.9936	1	1	0.9841	0.9905	0.9936	1	0.9936	0.9936	1	1	0.9936	0.9841	1	0.9841	0.9936	1	1	0.9809	0.9936	0.9873	1	0.9936	0.9841	0.9936	1	1	0.9936	0.9936	1	1	1	1	0.973	1	0.9905	1	0.9936	0.9936	0.9921	0.9841	0.9921	1
OG_533	0.9942	0.9942	1	0.9912	0.9883	0.9942	0.9942	0.9942	0.9912	0.9766	0.9942	0.9854	0.9942	1	0.9854	0.9912	0.9795	0.9942	0.9766	0.9942	0.9766	1	0.9942	0.9942	0.9766	0.9912	1	0.9942	1	0.9766	0.9854	0.9942	0.7778	0.9912	0.9942	0.9795	0.9942	0.9942	0.9942	0.9912	0.9795	0.9912	0.9942	0.9942	0.9825	1	0.9766	0.9942	0.9942
OG_5336	1	1	0.9979	0.9979	1	1	0.9979	1	1	1	1	0.9937	1	1	0.9979	1	0.9958	0.9979	1	1	1	1	1	1	1	0.9979	1	1	1	1	1	1	1	0.9979	1	0.9958	1	1	1	1	0.9958	1	1	1	0.9895	1	1	0.9979	1
OG_5339	1	0.9898	0.9936	0.9936	0.9975	0.9936	0.9975	0.9975	0.9936	0.9936	0.9975	0.9975	0.9936	0.9975	0.9975	0.9936	0.9936	0.9975	0.9975	0.9936	0.9975	0.9975	0.9975	0.9936	0.9936	0.9936	0.9975	0.9975	0.9975	0.9936	0.9975	0.9975	0.9936	0.9936	1	0.9936	0.9975	0.9975	0.9975	0.9936	0.9936	0.9911	0.9975	1	0.9975	0.9975	0.3108	0.9936	0.9936
OG_5349	0.1702	1	0.1702	0.1702	0.1702	1	0.1702	0.1702	1	0.1691	0.1702	0.1702	1	0.1702	0.1702	1	1	0.1702	0.1691	1	0.1691	0.1702	0.1702	0.1702	0.1691	0.1691	0.1702	0.1702	0.1702	0.1691	0.1702	0.1702	1	0.1702	0.1702	1	0.1702	0.1702	0.1702	0.1691	1	0.1702	0.1702	0.1702	0.1702	0.1702	0.1691	0.1702	0.1702
OG_5359	1	1	1	1	1	1	1	1	1	1	1	1	1	1	1	0.7855	1	1	1	1	1	1	1	1	1	1	0.9922	1	1	1	1	1	1	1	1	1	1	1	1	1	1	1	1	1	1	1	1	1	1
OG_5384	0.2806	0.3393	0.3475	0.3442	0.3475	1	0.3475	0.3475	0.3393	0.3442	0.9984	0.9984	0.3393	0.3442	0.3475	0.3393	0.3393	0.3475	0.3409	0.3393	0.3409	0.3426	1	0.2822	0.3442	1	0.3426	0.3475	0.3442	0.3442	0.3475	0.3475	0.3393	0.3442	0.2806	0.3393	0.3475	0.3475	0.3475	0.3442	0.3393	0.3426	1	1	0.3475	0.3377	0.2806	0.3393	0.2822
OG_5389	0.2236	0.9985	0.9985	0.9985	0.9985	0.9985	0.9985	0.9908	0.9985	0.9985	0.9985	0.9985	0.9985	0.9985	0.9969	0.9985	0.9939	0.9985	0.9985	0.9985	0.9985	0.9985	0.9908	0.9985	0.9985	0.9985	0.9985	0.9908	0.9985	0.9985	0.9985	0.9908	0.9985	0.9985	0.2236	0.9939	0.9908	0.9908	0.9908	0.9985	0.9939	0.9969	0.9908	0.2236	0.9954	0.9954	0.9985	0.9985	0.9985
OG_5403	1	0.9938	1	0.9979	0.9979	0.9979	0.9979	0.9959	0.9979	0.9979	1	0.9979	0.9979	1	0.9979	0.9979	0.9979	0.9979	0.9979	0.9979	0.9979	0.9979	0.9959	0.9979	0.9979	0.9979	1	0.9959	1	0.9979	0.9979	0.9959	0.9979	0.9979	1	0.9969	0.9959	0.9959	0.9959	0.9979	0.9979	0.9979	0.9959	1	0.9979	1	0.9979	1	0.9979
OG_541	1	0.998	0.998	0.8804	0.998	0.999	0.9975	0.999	0.9975	0.998	0.9956	0.999	0.999	0.9951	0.8893	0.999	0.999	0.9975	0.998	0.6033	0.997	0.998	0.998	0.999	0.998	0.9975	0.999	0.997	0.9951	0.998	0.999	0.999	0.999	0.8804	1	0.999	0.998	0.999	0.999	0.9975	0.999	0.998	0.998	1	0.999	0.998	0.998	1	0.999
OG_5417	0.9982	1	1	0.9874	1	1	0.9946	1	0.9964	0.991	1	0.9946	1	1	1	1	1	0.9946	0.9964	1	0.9964	1	1	1	0.991	0.9964	0.9964	1	1	0.9874	0.9928	1	1	0.9874	0.9982	1	1	1	1	0.991	1	0.9946	1	0.9982	1	1	0.9964	0.9982	1
OG_5419	1	1	1	1	1	0.9941	1	1	1	1	0.998	1	0.9947	1	1	0.9947	0.9947	1	1	0.9947	1	1	1	0.9947	1	1	0.9967	1	1	1	0.9967	1	0.9947	1	1	0.9947	1	1	1	1	0.9947	1	1	1	1	1	0.9993	1	0.9947
OG_5446	1	0.9964	0.9964	0.9964	0.9964	0.9964	0.9964	0.9964	0.9927	0.9964	0.9964	0.9964	0.9927	0.9964	0.9964	0.9964	0.9964	0.9964	0.9964	0.9964	0.9964	0.9964	0.9964	0.9927	0.9964	0.9927	0.9964	0.9964	0.9964	0.9964	0.9909	0.9964	0.9927	0.9964	1	0.9964	0.9964	0.9964	0.1755	0.9964	0.9964	0.9964	0.9964	1	0.9964	0.9964	0.9964	1	0.9927
OG_5448	1	0.9987	0.9974	0.9987	0.9909	0.9987	0.9987	0.9987	0.9987	0.9987	0.9987	0.9987	0.9961	0.9948	0.9987	0.9948	0.9987	0.9987	0.9987	0.9987	0.9987	0.9909	0.9987	0.9961	0.9987	0.9987	0.9987	0.9987	0.9948	0.9987	0.9987	0.9987	0.9961	0.9987	1	0.9987	0.9987	0.9987	0	0.9987	0.9987	0.9961	0.9987	1	0.9987	0.9987	0.9987	1	0.9961
OG_5466	1	1	0.9987	1	0.9949	1	1	0.9936	1	1	0.9987	1	1	0.9987	1	1	1	1	1	1	1	0.9987	0.9936	1	1	1	1	0.9936	0.9987	1	1	0.9936	1	1	1	1	0.9936	0.9936	0	1	1	0.9987	0.9936	1	1	0.9987	1	0.9974	1
OG_5467	0.9983	0.9983	0.9915	0.9983	0.9949	0.9966	0.9966	0.9932	0.9966	0.9966	0.9915	0.9983	0.9932	0.9983	0.9983	0.9966	0.9966	0.9966	0.9966	0.9966	0.9966	0.9949	0.9983	0.9932	0.9966	0.9966	0.9932	0.9983	0.9983	0.9966	0.9983	0.9983	0.9932	0.9983	0.9983	0.9966	0.9983	0.9983	0	0.9966	0.9966	0.9915	0.9983	0.9966	0.9932	0.9983	0.9966	0.9983	0.9932
OG_5470	0.9945	0.9982	0.9963	0.9982	1	0.9982	0.9963	0.9982	0.9954	0.9982	0.9982	1	0.9963	1	1	1	1	0.9963	0.9982	0.9982	0.9982	1	0.9982	0.9963	0.9982	0.9954	0.9963	0.9982	1	0.9982	1	0.9982	0.9963	0.9982	0.9945	1	0.9982	0.9982	0.0481	0.9982	1	0.9936	0.9982	1	0.9945	0.9982	0.9982	0.9945	0.9963
OG_5473	1	1	1	1	1	1	1	1	1	1	1	1	1	1	1	1	1	1	1	1	1	1	1	1	1	1	1	1	1	1	1	1	0.9953	1	1	1	1	1	0.2009	1	1	1	1	1	1	1	1	1	1
OG_5507	0.1104	1	0.111	0.8299	0.1117	1	0.1117	1	0.8299	0.0921	1	0.1261	1	0.0757	0.1261	0.077	0.8299	0.1117	0.1285	0.8268	0.0789	0.1117	0.1043	0.9969	0.1285	0.0855	0.1117	0.1043	0.0757	0.5228	0.0928	0.1031	0.3102	0.8299	0.1043	0.8299	0.1043	1	1	0.0855	0.8299	0.0819	0.1043	0.0928	0.1334	0.1359	0.1285	0.1104	0.9969
OG_5509	0.9945	0.9972	0.9959	0.9959	0.9972	0.9903	0.9972	0.9903	0.9959	0.9972	0.9959	0.9972	0.1383	0.9945	0.9972	0.9959	0.9959	0.9972	0.9972	0.9972	1	0.9972	0.9972	0.9903	0.9972	0.9917	0.1411	0.9972	0.9945	0.9972	0.9945	0.9972	0.9903	0.9959	0.9945	0.9959	0.9972	0.9903	0.9903	0.9917	0.9959	0.9931	0.9972	0.9945	0.9972	0.9945	0.9972	0.9945	0.9903
OG_5531	0.9976	1	1	1	1	1	1	1	1	1	1	1	1	1	1	1	1	1	1	1	1	1	1	1	1	1	1	1	1	1	1	1	1	1	0.9976	1	1	1	1	1	1	1	1	1	1	1	1	0.9976	1
OG_5546	0.8738	0.9964	0.9964	0.9986	0.9986	0.9964	0.9986	0.9986	0.9928	0.9986	0.9943	0.9986	0.9964	0.9986	0.9986	0.9986	0.9986	0.9986	0.9971	0.9964	0.9907	0.9986	0.9986	0.9986	0.9986	0.9928	1	0.9986	0.9986	0.9986	0.9986	0.9986	0.9964	0.9986	0.8738	0.9986	0.9986	0.9986	0.9986	0.9928	0.9986	0.9986	0.9986	0.9978	0.9978	0.9971	0.9986	0.8738	0.9986
OG_5547	0.2579	1	0.2931	0.161	0.2399	1	0.2399	1	0.2642	0.2884	0.2931	0.2399	0.161	0.2387	0.2399	0.2399	0.2399	0.2399	0.2884	1	0.2642	0.2399	1	0.2399	0.2884	0.2642	0.2399	1	0.2387	0.2884	0.2387	1	0.161	0.161	0.2579	0.2399	1	0.2884	1	0.2484	0.2399	0.2399	1	0.2399	0.2387	0.2387	0.2884	0.2579	0.2399
OG_5551	0.4121	0.9939	0.4121	0.3485	0.3485	0.9939	0.3485	1	0.3394	0.3485	0.4121	0.3485	0.3485	0.3455	0.3485	0.3485	0.3485	0.3485	0.3485	0.9939	0.4121	0.3485	1	0.3485	0.3485	0.3394	0.3485	1	0.3455	0.3485	0.3485	1	0.3515	0.3485	0.4121	0.3485	1	0.3485	1	0.3394	0.3485	0.3485	1	0.3485	0.3485	0.3485	0.3485	0.4121	0.3485
OG_5554	0.4895	1	0.4895	0.4231	0.4196	1	0.4266	1	0.4231	0.4231	0.4895	0.4301	0.4231	0.4266	0.4301	0.4231	0.4301	0.4266	0.4231	1	0.4755	0.4196	1	0.4231	0.4231	0.4231	0.4196	1	0.4266	0.4231	0.4301	1	0.4231	0.4231	0.4895	0.4301	1	0.4231	1	0.4231	0.4301	0.4231	1	0.4231	0.4301	0.4231	0.4231	0.4895	0.4231
OG_5556	0.9934	0.9967	1	0.9967	0.9967	0.9967	1	0.9967	0.9967	0.995	0.995	0.9967	0.9967	0.9967	0.9967	0.9967	0.1821	1	1	0.9967	1	0.9934	0.9967	0.9967	0.9901	0.9967	0.9967	0.9967	0.9967	0.995	0.9967	0.9967	0.9967	0.9967	0.9934	0.1821	0.9967	0.9967	0.9967	0.9967	0.1821	0.9967	0.9967	0.9917	0.9967	0.9818	1	0.9934	0.9967
OG_5558	0.9953	0.9969	0.9874	0.9953	0.9953	0.9969	0.9969	0.9969	0.9922	0.9953	0.9922	0.9953	0.9969	0.9922	0.9953	0.9969	0.9953	0.9969	0.9953	0.9969	0.9953	0.9953	0.9969	0.9969	0.9953	0.9922	0.9953	0.9969	0.9922	0.9953	0.9953	0.8336	0.9969	0.9953	0.9953	0.9953	0.9969	0.9969	0.9969	0.9922	0.9953	0.9953	0.9969	0.9953	1	0.9953	0.9953	0.9953	0.9969
OG_5585	0.3035	0.2696	0.2668	0.17	0.7809	0.2696	0.7809	0.2696	0.317	0.2735	0.2668	1	0.17	0.283	1	1	1	0.7809	0.2735	0.2696	0.317	0.7809	0.2696	1	0.2735	0.317	0.7809	0.2696	0.283	0.2735	0.9929	0.2696	0.17	0.17	0.3035	1	0.2696	0.2735	0.2696	0.3074	1	0.7809	0.2696	1	0.283	0.3007	0.2735	0.3035	1
OG_5586	0.298	0.1536	0.298	0.9939	0.9939	0.2028	0.9939	0.2028	1	0.9954	0.2934	0.9939	0.9939	0.9908	0.9939	0.9939	0.9939	0.9939	0.9954	0.2028	0.298	0.9939	0.2028	0.9939	0.9954	1	0.9939	0.2028	0.9908	0.9954	0.9939	0.2028	0.9939	0.9939	0.298	0.9939	0.2028	0.9954	0.2028	1	0.9939	0.9939	0.2028	0.9969	0.9954	0.9892	0.9954	0.298	0.9939
OG_5587	0.1859	0.1494	0.1859	1	1	0.1494	1	0.1494	0.9981	1	0.1831	1	1	1	1	1	1	1	1	0.1494	0.1859	1	0.1494	1	1	0.9981	1	0.1494	1	1	1	0.1494	1	1	0.1859	1	0.1494	1	0.1494	0.9981	1	0.9981	0.1494	0.9943	1	1	1	0.1859	1
OG_5588	0.4448	0.4306	0.4413	0.9929	0.9644	0.4306	0.9715	0.4306	0.9751	0.9751	0.4448	0.9822	0.9929	0.9715	0.9822	0.9929	0.9822	0.9715	0.9751	0.4306	0.427	0.9644	0.4306	0.9929	0.9751	0.9751	0.9644	0.4306	0.9715	0.9751	0.9822	0.4306	0.9929	0.9929	0.4448	0.9822	0.4306	0.9751	0.4306	0.9751	0.9822	0.9751	0.4306	0.9751	0.9822	0.9751	0.9751	0.4448	0.9929
OG_5593	1	0.1932	0.2484	0.2451	0.2451	0.2403	0.2516	0.2419	0.2403	0.2484	0.2451	0.2516	0.2403	0.2516	0.2468	0.2403	0.2403	0.2516	0.2484	0.2403	0.2484	0.2451	0.2419	0.2403	0.2484	0.2451	0.2451	0.2419	0.2516	0.2484	0.2468	0.2419	0.2403	0.2451	1	0.1932	0.2419	0.2419	0.2419	0.2484	0.2403	0.2451	0.2419	1	0.2451	0.2403	0.2484	1	0.2403
OG_5605	0.9965	0.1724	0.9948	0.1691	0.1731	0.167	1	0.1724	0.1684	0.1731	0.1684	0.167	0.167	0.1691	1	0.167	0.8269	1	0.1684	0.8269	0.1684	0.1731	0.1724	0.167	0.1731	0.8269	0.1677	0.1724	0.1691	0.1731	1	0.1724	0.167	0.1691	0.9965	0.167	0.1724	0.1724	0.1724	0.1731	0.167	0.1731	0.1724	0.9965	0.9878	0.1684	0.1684	0.8269	0.167
OG_564	1	0.9851	0.9827	0.9777	0.9752	0.9851	0.9876	0.9703	0.9851	0.9728	0.9876	0.9752	0.9851	0.9678	0.9827	0.9851	0.9851	0.9876	0.2673	0.9851	0.2673	0.9752	0.9703	0.2673	0.9728	0.9777	0.9827	0.9703	0.9678	0.9703	0.9827	0.9703	0.9851	0.9777	1	0.9851	0.9703	0.9703	0.9703	0.9728	0.9851	0.9678	0.9703	1	0.9827	0.9876	0.2673	0.2673	0.2673
OG_5644	0.9982	0.8948	0.9982	1	1	0.8948	0.8948	0.8948	0.8948	0.8948	0.8877	0.9982	0.6435	0.8948	0.9982	0.7326	0.8948	0.8948	0.8913	0.8948	0.8913	1	0.8948	0.7326	0.8948	0.8948	1	0.8948	0.8948	0.8948	0.9982	0.8948	0.6435	1	0.9982	0.8948	0.8948	0.8948	0.8948	0.8948	0.8948	0.893	0.8948	0.9982	0.9982	0.8966	0.8913	0.9947	0.7326
OG_5677	0.0874	0.9884	0.9884	0.9864	1	0.9884	0.9981	0.9884	0.9826	0.9884	0.9787	0.9884	0.9884	0.9787	0.9884	0.9884	0.9884	0.9981	0.9884	0.9884	0.9884	1	0.9884	0.9884	0.9884	0.9826	1	0.9884	0.9787	0.9884	0.9884	0.9884	0.9884	0.9864	0.0717	0.9884	0.9884	0.9884	0.9884	0.9826	0.9884	1	0.9884	0.9942	0.9884	0.9787	0.9884	0.0874	0.9884
OG_571	0.9928	0.9892	0.9955	0.204	0.2031	0.9892	0.204	0.991	0.9892	0.6226	0.9928	0.204	0.9892	0.204	0.204	0.9865	0.9892	0.204	0.9937	0.9892	0.9937	0.2031	0.991	0.9892	0.6226	0.6217	0.204	0.991	0.204	0.6226	0.204	0.991	0.9892	0.204	0.9928	0.9892	0.991	0.991	0.991	0.6226	0.9892	0.991	0.991	0.9928	0.9928	0.9892	0.9937	0.9883	0.9892
OG_5838	0.0395	0.0425	0.0395	0.0395	0.0395	0.0395	0.0377	0.0395	0.0395	0	0.039	0.0395	0.0395	0.039	0.0395	0.1479	0.0395	0.0377	0	0.0395	0	0.0386	0.0395	0.0395	0	0.0395	1	0.0395	0.039	0	0.0395	0.0395	0.0395	0.0395	0.1342	0.0395	0.0395	0.0395	0.0395	0.0395	0.0395	0.0395	0.0395	0.0395	0.0395	0.0395	0	0.0395	0.0395
OG_5839	0.0683	0.0683	0.0683	0.0683	0.0683	0.0683	0.0683	0.0683	0.0683	0.0683	0.0683	0.0683	0.0683	0.0683	0.0683	0.2563	0.0683	0.0683	0.0683	0.0683	0.0683	0.0683	0.0683	0.0706	0.0683	0.0683	1	0.0683	0.0683	0.0683	0.0683	0.0683	0.0683	0.0683	0.1699	0.0683	0.0683	0.0683	0.0683	0.0683	0.0683	0.0683	0.0683	0.0683	0.0683	0.0683	0.0683	0.0683	0.0706
OG_5847	0.0184	0	0	0	0	0	0	0	0	0	0	0	0	0	0	0.1535	0	0	0	0	0	0	0	0	0	0	1	0	0	0	0	0	0	0	0.0277	0	0	0	0	0	0	0	0	0.0184	0	0	0	0	0
OG_5866	0	0	0	1	1	0	1	0	0	1	1	1	0	1	1	0	0	1	0	0	0	1	0.9907	0	0	0	1	1	1	1	0	0	0	1	0	0	1	0	0	1	0	1	0.9907	0	1	1	0	0	0
OG_5867	0	0	1	1	1	0	1	0	0	1	1	1	0	1	1	0	0	1	0	0	0	1	1	0	0	0	1	1	1	1	0	0	0	1	0	0	1	0	0	1	0	1	1	0	1	1	0	0	0
OG_5901	0.819	0.82	0.819	0.82	0.8185	0.82	0.8185	0.82	0.8195	0.82	0.821	0.82	0.82	0.82	0.82	0.8195	0.82	0.8185	0.82	0.82	0.8219	0.8185	0.82	0.82	0.82	0.8195	1	0.82	0.82	0.82	0.82	0.82	0.82	0.82	0.819	0.82	0.82	0.82	0.82	0.8195	0.82	0.8185	0.82	0.8175	0.82	0.8185	0.82	0.819	0.82
OG_5917	0.75	0.0923	0.7755	0.0923	1	0.0923	1	0.093	0.0923	0.0923	0.093	0.093	0.0923	0.0923	0.093	0.0983	0.0923	1	0.093	0.0923	0.093	1	0.3503	0.0923	0.0923	0.0923	1	0.3503	0.0923	0.0923	0.0923	0.3503	0.0923	0.0923	0.0983	0.0923	0.3503	0.093	0.093	0.0923	0.0923	0.0983	0.3503	0.093	0.093	0.093	0.093	0.75	0.0923
OG_5918	0.4479	0.1369	0.4188	0.1284	1	0.1369	0.9966	0.1369	0.1284	0.1356	0.1369	0.1132	0.1369	0.0974	0.1132	0.1046	0.1284	0.9966	0.1356	0.1309	0.0974	1	0.4427	0.139	0.1356	0.0974	1	0.4427	0.0974	0.0974	0.1092	0.4085	0.1344	0.1284	0.3675	0.1284	0.4427	0.1369	0.1369	0.0974	0.1284	0.1113	0.4427	0.1092	0.1316	0.1316	0.1356	0.4462	0.139
OG_5921	0.9947	0.9913	0.146	0.997	1	0.1482	0.9947	0.1479	0.9939	0.1513	0.9981	0.9962	0.1475	0.9947	0.9962	0.1479	0.1482	0.9947	0.9951	0.9909	0.9958	0.9992	0.9951	0.1482	0.1509	0.1452	1	0.9958	0.9947	0.1513	0.9962	0.9947	0.1482	0.997	0.9947	0.1482	0.9958	0.1479	0.1479	0.9939	0.1482	0.9943	0.9951	0.1505	0.997	0.9939	0.9958	0.9947	0.1482
OG_6025	0.3237	0.3237	0.3237	0.3237	0.3237	0.3237	0.3237	0.3237	0.3237	0.3237	0.3237	0.3237	0.3237	0.3237	0.3237	0.3237	1	0.3237	0.3237	0.3237	0.3237	0.3237	0.3237	0.3237	0.3237	0.3237	0.3237	0.4184	0.3237	0.3237	0.4184	0.3237	0.6684	0.3237	0.3237	0.3237	0.3237	0.3237	0.3237	0.3237	0.3237	0.3237	0.3237	0.3237	0.3237	0.3237	0.3237	0.3237	0.3237
OG_6026	0.4098	0.4098	0.4098	0.4098	0.4098	0.4098	0.4098	0.4098	0.4098	0.4098	0.4098	0.4098	0.4098	0.4098	0.4098	0.4098	0.9934	0.4098	0.4098	0.4098	0.4098	0.4098	0.4098	0.4098	0.4098	0.4098	0.4098	0.4098	0.4098	0.4098	0.4098	0.4098	0.6098	0.4098	0.4098	0.4098	0.4098	0.4098	0.4098	0.4098	0.4098	0.4098	0.4098	0.4098	0.4098	0.4098	0.4098	0.4098	0.4098
OG_6101	0.9702	0.9742	0.9663	0.9663	0.9742	0.9742	1	0.9742	0.9742	0.9742	0.9702	0.9742	0.9742	0.9742	0.9702	0.9742	0.9742	1	0.9742	0.9742	0.9742	0.9742	0.9742	0.9742	0.9742	0.9742	0.9742	0.9742	0.9742	0.9742	0.9702	0.9742	0.9742	0.9663	0.9702	0.9742	0.9742	0.9742	0.9742	0.9742	0.9742	0.9742	0.9742	0.9702	0.9742	0.9742	0.9742	0.9742	0.9742
OG_6110	0.4524	0.8063	0.4541	0.3723	0.4524	0.8063	0.9983	0.7396	0.8063	0.4508	0.803	0.4541	0.8063	0.4541	0.4541	0.8063	0.8063	0.9983	0.7396	0.8063	0.7396	0.4524	0.4541	0.8063	0.4508	0.2371	0.7396	0.4541	0.4541	0.4508	0.4541	0.6027	0.8063	0.3723	0.5259	0.8063	0.4541	0.7396	0.4541	0.6628	0.8063	0.803	0.4541	0.4524	0.4541	0.8097	0.4541	0.7396	0.8063
OG_6115	0.3458	0.3583	0.6137	0.295	0.3458	0.2209	1	0.295	0.2184	0.2209	0.3489	0.2209	0.2209	0.2209	0.2209	0.3583	0.3583	1	0.2209	0.3583	0.2209	0.3458	0.295	0.2209	0.2209	0.3583	0.3458	0.295	0.2209	0.2209	0.2209	0.2794	0.2209	0.295	0.3458	0.3583	0.295	0.295	0.295	0.2209	0.3583	0.2794	0.295	0.3458	0.2209	0.2184	0.2209	0.3302	0.2209
OG_6116	0.2319	0.2359	0.6774	0.1917	0.2319	0.1242	1	0.2056	0.1274	0.1242	0.2722	0.1242	0.1242	0.1242	0.1242	0.2359	0.2258	1	0.1413	0.2359	0.1413	0.2319	0.2056	0.1242	0.1242	0.2359	0.2319	0.2056	0.1242	0.1242	0.1242	0.1444	0.1242	0.1917	0.2319	0.2359	0.2056	0.2056	0.2056	0.1242	0.2359	0.2016	0.2056	0.2319	0.1242	0.1242	0.1383	0.252	0.1242
OG_615	0.0769	0.076	0.0763	0.0766	1	0.0766	0.6464	0.0766	0.0766	0.0766	0.0766	0.9911	0.0766	0.0766	0.9895	0.0766	0.0744	0.6595	0.0766	0.0766	0.0766	1	0.0766	0.0766	0.0715	0.0766	0.9978	0.0766	0.0766	0.0766	0.8105	0.0766	0.0766	0.0766	0.0769	0.0744	0.0766	0.0766	0.0766	0.0766	0.0744	0.0769	0.0766	0.0769	0.8172	0.076	0.0766	0.0769	0.0766
OG_6185	0.1133	0.8247	0.1103	1	0.1175	0.8247	0.1205	0.8247	1	0.0915	0.8247	0.1205	0.8247	0.0753	0.1205	0.0753	1	0.1205	0.1199	0.9953	0.0784	0.1175	0.1025	0.8216	0.1199	0.0784	0.1175	0.1025	0.0753	0.4225	0.0869	0.0989	0.3005	1	0.1049	1	0.1025	0.8247	0.8247	0.0784	1	0.0778	0.1025	0.0869	0.1247	0.1266	0.1199	0.1146	0.8216
OG_6366	0.1322	0.2751	0.1322	0.1322	0.1322	0.1322	0.1322	0.1322	0.1322	0.1322	0.1322	0.1322	0.1322	0.1322	0.1322	0.1322	1	0.1322	0.1322	0.1299	0.1322	0.1322	0.1322	0.1322	0.1322	0.1322	0.1322	0.1322	0.1322	0.1322	0.1322	0.9976	0.1322	0.1322	0.1322	0.1322	0.1322	0.1322	0.1322	0.1322	0.1322	0.1322	0.1322	0.1322	0.1322	0.1322	0.1322	0.1322	0.1322
OG_6367	0	0.2755	0	0	0	0	0	0	0	0	0	0	0	0	0	0	1	0	0	0	0	0	0	0	0	0	0	0	0	0	0	0.9925	0	0	0	0	0	0	0	0	0	0	0	0	0	0	0	0	0
OG_6372	0	0.3333	0	0	0	0	0	0	0	0	0	0	0	0	0	0	1	0	0	0	0	0	0	0	0	0	0	0	0	0	0	1	0	0	0	0	0	0	0	0	0	0	0	0	0	0	0	0	0
OG_6379	0	0.2791	0	0	0	0	0	0	0	0	0	0	0	0	0	0	0.9995	0	0	0	0	0	0	0	0	0	0	0	0	0	0	0.9971	0	0	0	0	0	0	0	0	0	0	0	0	0	0	0	0	0
OG_6380	0	0.2555	0	0	0	0	0	0	0	0	0	0	0	0	0	0	1	0	0	0	0	0	0	0	0	0	0	0	0	0	0	0.9973	0.0186	0	0	0	0	0	0	0	0	0	0	0	0	0	0	0	0
OG_639	0.9889	1	1	0.9681	0.3892	1	0.3892	1	0.9723	0.9723	0.3892	0.9931	1	0.9931	0.9931	1	1	0.3892	0.9931	1	0.9931	0.9931	1	1	0.9931	0.9723	0.9931	1	0.9931	0.9931	0.9917	1	1	0.9681	0.9889	1	0.9958	1	1	0.9723	1	0.9737	1	0.9889	0.9931	0.9695	0.9931	0.3892	1
OG_641	1	1	0.9985	0.9876	0.9985	1	1	1	0.9985	0.9954	0.9985	1	0.6352	1	1	1	1	1	1	1	1	1	1	0.6352	0.9954	0.9985	1	0.9954	1	0.9954	0.9907	1	0.6352	0.9876	1	1	1	1	1	0.9985	1	0.9985	1	1	0.9969	0.9985	1	1	0.6352
OG_642	1	0.972	0.9924	0.9936	0.9759	0.972	0.9886	0.9746	0.9759	0.9733	0.9911	0.6391	0.9695	0.953	0.9746	0.9695	0.972	0.9886	0.9733	0.9695	0.9733	0.9759	0.9746	0.9695	0.9733	0.9759	0.9733	0.9746	0.953	0.9733	0.9759	0.9746	0.9695	0.9936	1	0.972	0.9746	0.9746	0.9746	0.9759	0.972	0.9771	0.9746	1	0.9619	0.9784	0.9733	1	0.9695
OG_6445	0.2152	0.1975	0.2018	0.1681	0.2152	0.1681	0.1831	0.1681	0.1681	0.1681	0.2109	0.1681	0.1681	0.1681	0.1681	0.1975	1	0.1831	0.1681	0.1975	0.1681	0.2152	0.1681	0.1681	0.1681	0.1975	0.2152	0.1681	0.1681	0.1681	0.1681	0.1681	0.1681	0.1681	0.2152	0.1975	0.1681	0.1681	0.1681	0.1681	0.1975	0.1681	0.1681	0.2152	0.1681	0.1681	0.1681	0.1965	0.1681
OG_6449	0.7494	0.7421	0.7324	0.9165	0.7534	0.7502	0.7478	0.7502	0.7453	0.3236	0.7486	0.7494	0.7502	0.7502	0.7494	0.751	0.9165	0.7478	0.7494	0.9984	0.7526	0.7518	0.7494	0.7502	0.7494	0.7494	0.7534	0.7494	0.7502	0.7543	0.7494	0.7494	0.7461	0.9165	0.7518	0.9165	0.7494	0.7502	0.7502	0.7494	0.9165	0.7526	0.7494	0.7494	0.7494	0.7486	0.7494	0.6302	0.7502
OG_6526	0.207	0.2086	0.2086	0.2086	0.2086	0.2086	0.2086	0.2086	0.2086	0.2086	0.2086	0.2086	0.2086	0.2086	0.2086	0.2086	0.2086	0.2086	0.2086	1	0.2086	0.2086	0.2086	0.2086	0.2086	0.2086	0.2086	0.2086	0.2086	0.2086	0.2086	0.2086	1	0.2086	0.207	1	0.2086	0.2086	0.2086	0.2086	1	0.2086	0.2086	0.2086	0.2086	0.2086	0.2086	0.207	0.2086
OG_6596	0.3043	0.314	0.3256	1	0.3043	0.1455	0.25	0.2636	0.1419	0.1455	0.314	0.1455	0.1455	0.1455	0.1455	0.314	0.3023	0.25	0.1455	0.314	0.1455	0.3043	0.2636	0.1455	0.1455	0.314	0.3043	0.2636	0.1455	0.1455	0.1455	0.1934	0.1455	1	0.3043	0.314	0.2636	0.2636	0.2636	0.1455	0.314	0.2481	0.2636	0.3043	0.1455	0.1419	0.1455	0.3081	0.1455
OG_66	0.9808	0.9848	0.9565	0.916	0.9818	0.9848	0.9879	0.9848	0.9737	0.9889	0.9929	0.9909	0.9848	0.9767	0.9919	0.9828	0.9605	0.9879	0.9889	0.9848	0.9889	0.9818	0.9848	0.9848	0.9889	0.9737	0.9818	0.9828	0.9767	0.9605	0.9949	0.9848	0.9757	0.916	0.9808	0.9848	0.9848	0.9848	0.9848	0.9737	0.9848	0.8998	0.9848	0.9808	0.9838	0.9949	0.9889	0.9798	0.9848
OG_6609	0	0	0	0.9971	0	0	0	0	0	0	0	0	0	0	0	0	0	0	0	0	0	0	0	0	0	0	0	0	0	0	0	0	0	0.9971	0	0	0	0	0	0	0	0	0	0	0	0	0	0	0
OG_6622	0.8333	0.527	0.61	1	0.6348	0.5626	0.6316	0.8344	0.5626	0.5275	0.8425	0.6386	0.5626	0.5254	0.6386	0.5248	0.5626	0.6316	0.6375	0.5626	0.6375	0.6338	0.8344	0.5626	0.5275	0.527	0.6348	0.8344	0.5254	0.5275	0.6392	0.8344	0.5556	1	0.8333	0.5626	0.8344	0.8344	0.8344	0.527	0.5626	0.637	0.8344	0.5259	0.6321	0.6343	0.6375	0.8333	0.5626
OG_6653	0.2851	0.2831	0.279	0.9959	0.2831	0.279	0.2749	0.2851	0.998	0.2729	1	0.2851	0.279	0.2831	0.279	0.279	0.279	0.2749	0.2831	0.279	0.2831	0.2831	0.2851	0.279	0.2749	0.998	0.2831	0.2851	0.2831	0.2749	0.279	0.2851	0.279	0.9959	0.2851	0.279	0.279	0.2851	0.2851	0.998	0.279	1	0.2851	0.2851	0.2831	0.998	0.2831	0.2831	0.279
OG_6658	0.2074	0.2074	0.209	1	0.2074	0.209	0.2059	0.2074	1	0.2028	0.9938	0.2105	0.2074	0.2059	0.2074	0.2074	0.2105	0.2059	0.2043	0.2121	0.2043	0.2074	0.2105	0.2074	0.2028	1	0.2074	0.2074	0.2059	0.2043	0.2074	0.2074	0.2121	1	0.2074	0.2121	0.2074	0.2074	0.2074	1	0.2121	0.9954	0.2105	0.2105	0.2074	1	0.2028	0.2074	0.2074
OG_6692	0.3219	0.3191	0.3205	1	0.3248	0.3191	0.3219	0.3219	0.3191	0.3205	0.3219	0.3219	0.3191	0.3219	0.3219	0.3191	0.3191	0.3219	0.3191	0.3191	0.3191	0.3248	0.3219	0.3191	0.3205	1	0.3248	0.3219	0.3219	0.3205	0.3219	0.3219	0.3191	1	0.3177	0.3191	0.3219	0.3219	0.3219	0.3205	0.3191	0.3219	0.3219	0.3219	0.3219	1	0.3191	0.3219	0.3191
OG_6693	0.4435	0.4032	0.4012	0.998	0.4395	0.4435	0.4435	0.4435	0.4032	0.4435	0.4456	0.4435	0.4435	0.4435	0.4435	0.4435	0.4435	0.4435	0.4395	0.4435	0.4395	0.4395	0.4435	0.4435	0.4435	0.996	0.4395	0.4435	0.4435	0.4435	0.4032	0.4435	0.4435	0.998	0.4032	0.4435	0.4435	0.4435	0.4435	0.4435	0.4435	0.4456	0.4435	0.4395	0.4395	0.998	0.4395	0.4032	0.4435
OG_6705	0.0707	0.0733	0.0733	0.9941	0.074	0.0733	0.0707	0.0733	0.062	0.0707	0.0694	0.074	0.0733	0.0713	0.0713	0.0733	0.0733	0.0707	0.0707	0.0733	0.0707	0.074	0.0733	0.0733	0.0707	0.9889	0.0746	0.0733	0.0713	0.0707	0.0687	0.0733	0.0733	0.9941	0.0707	0.0733	0.0733	0.0733	0.0733	0.0726	0.0733	0.0733	0.0733	0.0707	0.0707	1	0.0707	0.07	0.0733
OG_6712	1	0.1595	0.488	0.1244	0.4502	0.1595	0.4519	0.1595	0.1244	0.1588	0.1595	0.1323	0.1595	0.1058	0.1323	0.1052	0.1244	0.4519	0.1284	0.1265	0.1211	0.4502	0.4296	0.1595	0.1284	0.104	0.4502	0.4296	0.1058	0.1058	0.1058	0.3918	0.1569	0.1244	0.3436	0.1244	0.4296	0.1595	0.1595	0.104	0.1244	0.1058	0.4296	0.104	0.1316	0.133	0.1284	0.9966	0.1595
OG_6714	1	0.0976	0.9028	0.0976	0.7656	0.0976	0.7656	0.0976	0.0976	0.0976	0.0976	0.0976	0.0976	0.0976	0.0976	0.113	0.0976	0.7656	0.0997	0.0976	0.0976	0.7656	0.276	0.0976	0.099	0.0976	0.7656	0.276	0.0976	0.0976	0.0976	0.276	0.0976	0.0976	0.1137	0.0976	0.276	0.0976	0.0976	0.0976	0.0976	0.1137	0.276	0.0976	0.099	0.099	0.0997	1	0.0976
OG_6715	1	0.3333	1	0.3429	0.3429	0.3333	0.346	0.3333	0.3429	0.3429	0.9937	0.3429	0.3429	0.3365	0.3429	0.3429	0.3429	0.346	0.3429	0.3333	0.9937	0.3429	0.3333	0.3429	0.3429	0.3429	0.3429	0.3333	0.3365	0.3429	0.3429	0.3333	0.3429	0.3429	1	0.3429	0.3333	0.3429	0.3333	0.3429	0.3429	0.3429	0.3333	0.3429	0.3429	0.3429	0.3429	1	0.3429
OG_6717	1	0.1893	1	0.2861	0.2861	0.2563	0.2861	0.2563	0.2891	0.2861	0.9925	0.2861	0.2861	0.2861	0.2861	0.2861	0.2861	0.2861	0.2861	0.2563	1	0.2861	0.2563	0.2861	0.2861	0.2891	0.2861	0.2563	0.2861	0.2861	0.2861	0.2563	0.2861	0.2861	1	0.2861	0.2563	0.2861	0.2563	0.2891	0.2861	0.2861	0.2563	0.2861	0.2861	0.2846	0.2861	1	0.2861
OG_6718	1	0.4144	0.994	0.3544	0.3544	0.4144	0.3544	0.4084	0.3544	0.3544	0.997	0.3544	0.3544	0.3604	0.3544	0.3544	0.3544	0.3544	0.3544	0.4144	1	0.3544	0.4084	0.3544	0.3544	0.3544	0.3544	0.4084	0.3604	0.3544	0.3544	0.4084	0.3574	0.3544	1	0.3544	0.4084	0.3544	0.4084	0.3544	0.3544	0.3544	0.4084	0.3544	0.3544	0.3544	0.3544	1	0.3544
OG_6719	1	0.2971	0.3279	0.1659	0.2888	0.2971	0.2888	0.2971	0.5254	0.3225	0.3279	0.3112	0.1659	0.413	0.3112	0.3112	0.3112	0.2888	0.3225	0.2971	0.5254	0.2888	0.2971	0.3112	0.3225	0.5254	0.2888	0.2971	0.413	0.3225	0.3112	0.2971	0.1659	0.1659	1	0.3112	0.2971	0.3225	0.2971	0.5036	0.3112	0.2888	0.2971	0.3112	0.413	0.4167	0.3225	1	0.3112
OG_6747	1	0.1503	0.3951	0.1201	0.3726	0.1503	0.3744	0.1503	0.1201	0.1435	0.1503	0.1189	0.1503	0.0915	0.1189	0.0915	0.1201	0.3744	0.1175	0.1234	0.1295	0.3726	0.4454	0.1489	0.1175	0.0915	0.3726	0.4454	0.0915	0.1081	0.0927	0.3692	0.1475	0.1201	1	0.1201	0.4454	0.1503	0.1503	0.0915	0.1201	0.0915	0.4454	0.0927	0.1194	0.1194	0.1175	0.9948	0.1489
OG_6799	1	0.2279	0.224	0.2279	0.2279	0.2279	0.2279	0.2279	0.2279	0.2279	0.2279	0.2279	0.2279	0.2279	0.2259	0.2279	0.2279	0.2279	0.2279	0.2279	0.2279	0.2279	0.2279	0.2279	0.2279	0.2279	0.2279	0.2279	0.2279	0.2279	0.2259	0.2279	0.2279	0.2279	0.2259	0.2279	0.2279	0.2279	0.2279	0.2279	0.2279	0.2299	0.2279	0.2259	0.2279	0.2279	0.2279	0.2279	0.2279
OG_683	0.9823	0.9764	0.9902	0.9902	0.9961	0.9764	0.9961	0.9764	0.9764	0.9823	0.9764	0.9921	0.9764	0.9921	0.9921	0.9764	0.9764	0.9961	0.9823	0.9764	0.9823	0.9961	0.9764	0.9764	0.9823	0.9961	0.9961	0.9764	0.9921	0.9823	0.9921	0.9764	0.9764	0.9902	0.9823	0.9764	0.9764	0.9764	0.9764	0.9823	0.9764	0.9921	0.9764	0.9823	0.9961	0.9902	0.9823	0.9823	0.9764
OG_6876	0.611	0.7005	1	0.6992	0.6003	0.6985	0.6965	0.7005	0.6992	0.6992	0.7159	0.6965	0.6992	0.6992	0.6992	0.6992	0.6992	0.6965	0.6992	0.6992	0.6992	0.6003	0.7005	0.6992	0.6992	0.6992	0.6992	0.7005	0.6992	0.6992	0.6992	0.7005	0.6992	0.6992	0.611	0.6992	0.7005	0.7005	0.7005	0.6992	0.6992	0.6985	0.7005	0.611	0.6992	0.6992	0.7159	0.611	0.6992
OG_6879	0	0	0	0	0	0	0	0	0	0	1	0	0	0	0	0	0	0	0	0	0	0	0	0	0	0	0	0	0	0	0	0	0	0	0	0	0	0	0	0	0	0	0	0	0	0	0	0.058	0
OG_6882	0.1012	0.8483	0.8854	0.8536	0.0889	0.8501	0.0896	0.8501	0.8536	0.8501	0.8501	0	0.8501	0	0	0.0653	0.8536	0.0896	0.0788	0.5961	0	0.0889	0.8519	0.8501	0.0788	0	0.0889	0.8519	0	0.8501	0	0.8519	0.8483	0.8536	0.1012	0.8536	0.8519	0.8501	0.8501	0	0.8536	0.066	0.8519	0	0.07	0.0713	0.0788	0.1026	0.8501
OG_6885	0.4393	0.1548	0.7016	0.1295	0.382	0.1548	0.3836	0.1548	0.1295	0.1307	0.1548	0.1218	0.1521	0.0979	0.1218	0.0979	0.1295	0.3836	0.113	0.1275	0.0992	0.382	0.4131	0.1528	0.113	0.0985	0.382	0.4131	0.0979	0.1085	0.101	0.377	0.1497	0.1295	0.359	0.1295	0.4131	0.1548	0.1548	0.0985	0.1295	0.0979	0.4131	0.101	0.1098	0.1074	0.113	0.441	0.1528
OG_6896	0.0231	0.0231	0.0231	0.0231	0.0224	0.0231	0.0231	0.0231	0.0231	0	0.0231	0.0231	0.0231	0.0231	0.0231	0.8892	0.0231	0.0231	0.0231	0.0231	0.0231	0.0224	0.0231	0.0231	0.0231	0.0231	0.0224	0.0231	0.0231	0	0.021	0.0231	0.0212	0.0231	0.0231	0.0231	0.0231	0.0238	0.0231	0.0231	0.0231	0.0231	0.0231	0.0231	0.0231	0.031	0.0231	0	0.0231
OG_6897	0.0545	0.0604	0.0545	0.055	0.0535	0.0545	0.0545	0.0545	0.0535	0.0545	0.0535	0.0545	0.0545	0.055	0.0545	0.9932	0.0545	0.0545	0.0545	0.0545	0.0545	0.0535	0.0545	0.0545	0.0545	0.0535	0.2371	0.0545	0.055	0.0545	0.0545	0.0545	0.0545	0.055	0.1866	0.0545	0.0545	0.0545	0.0545	0.0535	0.0545	0.0535	0.0545	0.0545	0.0525	0.0535	0.0545	0.0545	0.0545
OG_6898	0.0689	0	0	0	0	0	0	0	0	0	0	0	0.0689	0	0	0.9956	0.0706	0	0	0	0	0	0	0	0	0	0.0698	0	0	0	0	0.0706	0	0	0	0.0689	0	0	0	0	0.0689	0	0	0	0	0	0	0	0
OG_6899	0	0	0	0	0	0	0	0	0	0	0	0	0	0	0.054	1	0	0	0	0	0	0	0	0.0911	0	0	0.0882	0	0	0	0	0	0	0	0.1035	0	0	0	0	0	0	0	0	0	0	0.0499	0	0.1041	0.0911
OG_6900	0	0	0	0	0	0	0	0	0	0	0	0	0	0	0	0.9988	0	0	0	0	0	0	0	0	0	0	0.168	0	0	0	0	0	0	0	0.0297	0	0	0	0	0	0	0	0	0	0	0	0	0	0
OG_6901	0.1363	0.1363	0.1363	0.1363	0.1363	0.1363	0.1363	0.1363	0.1363	0.1363	0.1363	0.1363	0.1363	0.1363	0.1363	1	0.1363	0.1363	0.1363	0.1363	0.1363	0.1363	0.1363	0.1363	0.1363	0.1363	0.1363	0.1363	0.1363	0.1363	0.1363	0.1363	0.1363	0.1363	0.1399	0.1363	0.1363	0.1363	0.1363	0.1363	0.1363	0.1363	0.1363	0.1363	0.1363	0.1363	0.1363	0.1363	0.1363
OG_694	0.9913	1	0.9913	0.9991	0.9913	1	0.9956	0.9921	1	0.9974	0.9974	0.9991	0.7806	1	0.9965	1	0.9991	0.9956	0.9974	1	0.9948	0.9913	0.9921	1	0.9974	0.9991	0.9895	0.9921	1	0.9974	0.9956	0.9921	1	0.9991	0.9921	0.7649	0.9921	0.9921	0.9921	0.9974	0.9991	1	0.9921	0.9921	0.9869	0.9991	0.1993	0.9939	1
OG_6943	0.7618	0.7618	0.7618	0.7618	0.7618	0.7618	0.7618	0.7618	0.7618	0.7618	0.7618	0.7618	0.7618	0.7618	0.7618	0.7618	0.7618	0.7618	0.7618	0.7618	0.7618	0.7618	0.7618	0.7618	0.7618	0.7618	0.7618	0.7618	0.7618	0.7618	0.7618	1	0.7618	0.7618	0.7618	0.7618	0.7618	0.7618	0.7618	0.7618	0.7618	0.7618	0.7618	0.7618	0.7618	0.7618	0.7618	0.7618	0.7618
OG_6952	0	0	0	0	0	0	0	0	0	0	0	0	0	0	0	0.1623	0	0	0	0	0	0	0	0	0	0	0.8366	0	0	0	0	0	0	0	0.0286	0	0	0	0	0	0	0	0	0	0	0	0	0	0
OG_6960	0.0648	0.0706	0.0654	0.0631	0.0637	0.0648	0.0648	0.0648	0.0637	0.0648	0.0637	0.0648	0.0648	0.0688	0.0648	0.2555	0.0648	0.0648	0.0648	0.062	0.0648	0.0637	0.0648	0.0648	0.0648	0.0637	0.8479	0.0648	0.0688	0.0648	0.0648	0.0648	0.0648	0.0631	0.164	0.0648	0.0648	0.0648	0.0648	0.0637	0.0648	0.0637	0.0648	0.0648	0.0626	0.0637	0.0648	0.0648	0.0648
OG_6961	0	0	0	0	0	0	0.0371	0	0	0	0.0371	0	0	0	0.0362	0.1493	0	0.0371	0	0	0	0	0	0	0	0.0366	0.7511	0	0	0	0	0	0	0	0.1372	0	0	0	0	0.0366	0	0	0	0	0	0	0	0	0
OG_6980	0.0693	0.0091	0.0768	0.077	0.5515	0.0156	0.0717	1	0.0259	0.0667	0.0703	0.0672	0.0763	0.5047	0.0672	0.0763	0.0763	0.0717	0.0688	0.0156	0.0708	0.5143	1	0.0708	0.0676	0.0703	0.313	1	0.5047	0.0674	0.0669	0.9993	0.0763	0.077	0.0693	0.0213	1	1	1	0.0703	0.0763	0.0686	1	0.0357	0.0672	0.4939	0.0727	0.0674	0.0708
OG_7009	0.4509	0.1661	0.4368	0.1223	0.4544	0.1661	0.4526	0.1661	0.1223	0.154	0.1661	0.1121	0.1635	0.0946	0.1121	0.1102	0.1223	0.4526	0.1249	0.1189	0.0946	0.4544	1	0.1716	0.1249	0.0946	0.4544	1	0.0946	0.1033	0.1081	0.7263	0.1609	0.1223	0.4509	0.1223	1	0.1661	0.1661	0.0946	0.1223	0.1095	1	0.1081	0.1249	0.1249	0.1249	0.4509	0.1716
OG_7041	0.3369	0.9957	0.3369	0.3369	0.3369	0.3369	0.3369	0.9957	0.3369	0.3369	0.3369	0.3369	0.3369	0.3369	0.3369	0.3369	0.3369	0.3369	0.3369	0.3369	0.3369	0.3369	0.9957	0.3369	0.3369	0.3369	0.3369	0.9957	0.3369	0.3369	0.3369	0.9957	0.3369	0.3369	0.3369	0.3369	0.9957	0.9957	0.9957	0.3369	0.3369	0.3369	0.9957	0.3369	0.3369	0.3369	0.3369	0.3369	0.3369
OG_7052	0.6103	0.9895	0.6857	0.9993	0.6005	0.998	0.9961	0.9895	0.9993	0.998	0.9993	0.9961	0.9993	0.9993	0.9993	0.9993	0.9993	0.9961	0.998	0.9993	0.998	0.6005	0.9895	0.9993	0.998	0.9993	0.9993	0.9895	0.9993	0.998	0.9993	0.9895	0.9993	0.9993	0.6103	0.9993	0.9895	0.9895	0.9895	0.998	0.9993	0.998	0.9895	0.6103	0.998	0.9993	0.998	0.6103	0.9993
OG_707	0.9774	0.9841	0.9814	0.9854	0.9867	0.9841	0.9814	0.9841	0.9841	0.9748	0.9774	0.9801	0.9841	0.9748	0.9814	0.9841	0.9841	0.9814	1	0.9841	1	0.9867	0.9841	0.9841	0.9748	0.9748	0.9867	0.9841	0.9748	0.9748	0.9721	0.9841	0.9841	0.9854	0.9774	0.9841	0.9841	0.9841	0.9841	0.9748	0.9841	0.9748	0.9841	0.9774	0.9814	0.9788	1	0.9867	0.9841
OG_7071	0.6396	1	0.6417	0.6417	0.6417	0.6417	0.6396	0.6417	0.6417	0.6417	0.6417	0.6417	0.6417	0.6417	0.6417	0.6417	0.6417	0.6396	0.6417	0.6417	0.6417	0.6385	0.6417	0.6417	0.6417	0.6417	0.6417	0.6417	0.6417	0.6417	0.6417	0.6417	0.6417	0.6417	0.6396	0.6417	0.6417	0.6417	0.6417	0.6417	0.6417	0.6417	0.6417	0.6396	0.6417	0.6417	0.6417	0.6396	0.6417
OG_71	0.9793	0.9845	0.9067	0.9845	0.9793	0.9119	0.9948	0.9793	0.9326	0.9171	0.9585	1	0.9275	0.9689	1	0.5596	0.9119	0.9948	0.9482	0.9119	0.9482	0.9793	0.9793	0.9275	0.9378	0.9326	0.9845	0.9793	0.9689	0.9171	1	0.8705	0.9275	0.9845	0.9793	0.9119	0.9793	0.9793	0.8705	0.9326	0.9119	1	0.9793	0.9119	0.9637	0.9793	0.9482	0.9793	0.9275
OG_712	0.9899	0.9899	0.9916	0.9781	1	1	0.9781	0.1987	1	0.9933	0.9815	0.9714	1	0.9781	0.9848	0.1407	1	0.9781	0.9933	1	0.9899	1	0.9731	1	0.9933	0.9916	0.9764	0.9731	0.9781	0.9933	0.9848	0.9731	1	0.9781	0.9899	1	0.9731	0.1987	0.1987	0.9933	1	0.9832	0.9731	0.9764	0.9882	0.9764	0.9933	1	1
OG_7167	0.1269	1	0.1269	0.1269	0.1269	0.1269	0.1269	0.1269	0.1269	0.1269	0.1269	0.1269	0.1269	0.1269	0.1269	0.1269	0.2663	0.1269	0.1269	0.1269	0.1269	0.1269	0.1269	0.1269	0.1269	0.1269	0.1269	0.1269	0.1269	0.1269	0.1269	0.2663	0.1269	0.1269	0.1269	0.1269	0.1269	0.1269	0.1269	0.1269	0.1269	0.1269	0.1269	0.1269	0.1269	0.1269	0.1269	0.1269	0.1269
OG_7168	0	0.9982	0	0	0	0.0579	0	0	0.0579	0.0571	0	0	0.0579	0	0.0571	0.0579	0.2692	0	0.0579	0.0579	0.0579	0	0	0.0579	0.0571	0	0	0	0	0.0571	0	0.2729	0.0579	0	0	0.0579	0	0	0.0571	0	0.0579	0	0	0	0.0571	0	0.0579	0.0571	0.0579
OG_717	1	1	1	1	1	1	1	1	0.9595	1	1	1	0.4367	1	1	0.9595	0.1214	1	1	0.9595	1	1	1	0.4367	1	1	0.6443	1	1	1	1	1	0.9595	1	1	0.5785	1	1	1	1	0.9595	0.7848	0.9937	1	1	1	1	1	0.4367
OG_7172	0.0457	0.9959	0.0441	0.0446	0.0441	0	0.0441	0	0	0.0441	0.0441	0.0462	0	0.0441	0.0441	0	0.2824	0.0441	0.0441	0	0.0441	0.0441	0.0441	0	0.0441	0.0446	0.0441	0.0441	0.0441	0.0441	0.0441	0.2824	0	0.0446	0.0457	0	0.0441	0	0	0.0441	0	0.0441	0.0441	0.0441	0.0441	0.0441	0.0441	0.0441	0
OG_7177	0	0.9963	0	0	0	0	0	0	0	0	0	0	0	0	0	0	0.2743	0	0	0	0	0	0	0	0	0	0	0	0	0	0	0.2743	0	0	0	0	0	0	0	0	0	0	0	0	0	0	0	0	0
OG_7178	0	0.9927	0	0	0.0192	0	0	0	0	0	0	0	0	0.0194	0	0.0196	0.2638	0	0	0	0	0	0.0196	0.0196	0	0	0.02	0.0196	0.0194	0	0	0.2638	0.0196	0	0	0.0196	0.0196	0	0	0	0.0196	0	0.0196	0	0	0	0	0	0.0196
OG_738	1	0.9973	0.9918	0.9945	1	0.9973	0.9973	0.9973	1	0.9973	0.9781	1	1	0.9945	1	0.9945	0.9945	0.9973	0.9973	0.9973	1	1	0.9973	1	0.9973	1	1	0.9973	0.9945	0.9973	1	0.9973	1	0.9945	1	0.9945	0.9973	0.9973	0.9973	1	0.9945	0.9945	0.9973	0.9918	0.9945	1	0.9973	1	1
OG_7428	0.0966	0.0958	0.0958	0.0991	0.0958	0.0958	0.0974	0.0958	0.0958	0.0958	0.0958	0.0958	0.0958	0.0958	0.0983	0.0958	0.0958	0.0974	0.0991	0.0958	0.0991	0.0958	0.0958	0.0958	0.0958	0.0974	0.0958	0.0958	0.0958	0.0958	0.0983	0.0958	0.0958	0.0991	0.0966	0.9917	0.0958	0.0958	0.0958	0.0958	0.9917	0.0958	0.0958	0.0966	0.0958	0.0958	0.0908	0.0983	0.0958
OG_743	0.9484	0.9953	0.9953	0.9836	0.9953	0.9953	0.9859	0.9953	0.9859	0.9883	0.9789	0.9953	0.9836	0.9953	0.9953	0.9836	0.9953	0.9859	1	0.9953	0.9953	0.9953	0.9953	0.9836	0.9883	0.9859	0.9953	0.9953	0.9953	0.9883	0.9953	0.9953	0.9836	0.9836	0.9484	0.9953	0.9953	1	0.9953	0.9859	0.9953	0.9953	0.9953	0.9883	0.9953	0.9859	1	0.9484	0.9836
OG_7458	0.3069	0.3162	0.8345	0.1593	0.2683	0.3162	0.2683	0.3162	0.3014	1	0.8345	0.2669	0.1593	0.2855	0.2669	0.2669	0.2669	0.2683	1	0.3162	0.3014	0.2683	0.3162	0.2669	1	0.3014	0.2683	0.3162	0.2855	1	0.2669	0.3162	0.1593	0.1593	0.3069	0.2669	0.3162	1	0.3162	0.3014	0.2669	0.2683	0.3162	0.2669	0.2855	0.2869	1	0.3069	0.2669
OG_7480	0.4685	0.473	0.473	0.473	0.4752	0.473	0.473	0.473	0.473	0.4752	0.4369	0.5383	0.473	0.473	0.473	0.473	0.473	0.473	0.4752	0.473	0.4752	0.5113	0.473	0.473	0.4752	0.473	0.4752	0.473	0.473	0.4752	0.473	0.473	0.473	0.473	0.4685	0.473	0.473	1	0.473	0.473	0.473	0.473	0.473	0.4685	0.4685	0.473	0.4752	0.4685	0.473
OG_75	0.5583	0.4772	0.6883	0.6736	0.9995	0.4839	0.9682	0.6694	0.4839	0.454	0.7002	0.9915	0.4839	0.5185	0.9834	0.4772	0.4839	0.9682	0.9896	0.4839	0.9896	1	0.6694	0.4839	0.454	0.4772	0.981	0.556	0.5185	0.454	0.991	0.556	0.4758	0.6736	0.5583	0.4839	0.6694	0.7253	0.6694	0.4535	0.4839	0.9915	0.6694	0.453	0.9758	0.8169	0.9896	0.5583	0.4839
OG_768	0	0	0.998	0.998	0.9976	0	0.998	0.8039	0.0148	1	0.9957	0.998	0	0.9968	0.998	0	0	0.998	0	0	0	0.8165	0.996	0	0	0.0148	0.9976	0.9968	0.9968	1	0	0	0	0.998	0	0	0.673	0.8039	0.8039	1	0	0.9957	0.996	0	0.9992	0.9901	0.1111	0	0
OG_771	0.9825	0.0685	0.8558	0.0664	1	0.0685	1	0.0685	0.0664	0.0685	0.0664	0.0623	0.0685	0.0644	0.0623	0.19	0.0685	1	0.0685	0.0685	0.0685	1	0.9663	0.0685	0.0685	0.0664	1	0.9663	0.0644	0.0685	0.0623	0.9663	0.0685	0.0664	0.1873	0.0685	0.9663	0.0685	0.0685	0.0664	0.0685	0.1914	0.9663	0.0685	0.0685	0.0664	0.0685	0.9852	0.0685
OG_7758	0.6436	0.6436	0.6539	0.6362	0.6583	0.6436	0.6583	0.6436	0.6436	0.7143	0.6406	0.6583	0.6436	0.6583	0.5582	0.6436	0.6436	0.6583	0.7143	0.5538	0.7143	0.6583	0.6436	0.6436	0.7143	0.7143	0.6583	0.6436	0.6583	0.7143	0.6583	0.6436	0.6436	0.6362	0.6436	0.6436	0.6436	0.6436	0.6436	0.7143	0.6436	0.6362	0.6436	0.6436	0.6436	0.7158	0.7143	0.6436	0.6436
OG_779	0.3424	0.3424	0.974	0.3424	0.3424	0.3424	0.3424	1	0.3424	0.3424	0.9718	0.9756	0.3424	0.3424	0.3424	1	0.3424	0.3424	1	0.2626	1	0.3424	0.9756	0.3424	0.3424	0.9745	0.3424	0.3424	0.3424	0.9685	0.3424	1	0.3424	0.3424	1	0.3424	0.9756	0.6099	0.9756	1	0.3424	0.3424	0.9756	0.9756	0.3424	0.3424	0.9718	1	0.3424
OG_78	0.0826	0.0387	0.2447	0.2153	0.5542	0.0405	0.9946	0.0411	0	0.1327	0.5434	0.9093	0.0411	0.9135	0.9114	0.0411	0.0411	0.9946	0.9108	0.0411	0.9108	0.5542	0.0411	0.0411	0.1327	0.0387	0.5551	0.0411	0.9135	0.1327	0.2438	0.0414	0.0411	0.2153	0.0826	0.0387	0.0411	0.0411	0.0411	0.1327	0.0411	0.912	0.0411	0.1057	0.9976	0.9108	0.9114	0	0.0411
OG_7806	0.3567	0.3567	0.3567	0.3567	0.3509	0.3567	0.3567	0.3567	0.3567	0.3567	0.3567	0.3567	0.3567	0.3567	0.3567	0.3567	0.7427	0.3567	0.3567	0.3567	0.3567	0.3509	0.3567	0.3567	0.3567	0.3567	0.3567	0.4444	0.3567	0.3567	0.4444	0.3567	1	0.3567	0.3567	0.3567	0.3567	0.3567	0.3567	0.3567	0.3567	0.3567	0.3567	0.3567	0.3567	0.3567	0.3567	0.3567	0.3567
OG_7807	0.3648	0.3648	0.3648	0.3648	0.3648	0.3648	0.3648	0.3648	0.3648	0.3648	0.3648	0.3648	0.3648	0.3648	0.3648	0.3648	0.6059	0.3648	0.3648	0.3648	0.3648	0.3648	0.3648	0.3648	0.3648	0.3648	0.3648	0.3648	0.3648	0.3648	0.3648	0.3648	1	0.3648	0.3648	0.3648	0.3648	0.3648	0.3648	0.3648	0.3648	0.3648	0.3648	0.3648	0.3648	0.3648	0.3648	0.3648	0.3648
OG_7834	0.6017	0.6017	0.6017	0.6017	0.6017	0.6017	0.6007	0.6017	0.6017	0.5989	0.6017	0.6017	0.6017	0.6017	0.6017	0.6017	0.6017	0.6007	0.6017	0.6017	0.6017	0.6017	0.6017	0.6017	0.5989	0.9981	0.6007	0.6017	0.6017	0.5989	0.6017	0.6017	0.6017	0.6017	0.6017	0.6017	0.6007	0.6017	0.6017	0.9981	0.6017	0.6017	0.6017	0.6017	0.6017	0.6017	0.6017	0.6017	0.6017
OG_7839	0.8603	0.8623	0.8563	0.8543	0.8623	0.8623	0.8623	0.8623	0.8623	0.8623	0.8583	0.8623	0.8623	0.8623	0.8583	0.8623	0.8623	0.8623	0.8623	0.8623	0.8623	0.8623	0.8623	0.8623	0.8623	1	0.8623	0.8623	0.8623	0.8623	0.8583	0.8623	0.8623	0.8543	0.8603	0.8623	0.8623	0.8623	0.8623	1	0.8623	0.8623	0.8623	0.8603	0.8623	0.8623	0.8623	0.8623	0.8623
OG_7840	0.8545	0.8545	0.8527	0.8579	0.8562	0.8545	0.8545	0.8562	0.8545	0.8545	0.8579	0.8545	0.8545	0.8613	0.8562	0.8545	0.8545	0.8545	0.8527	0.8545	0.8527	0.8562	0.8562	0.8545	0.8545	1	0.8562	0.8562	0.8613	0.8545	0.8562	0.8562	0.8545	0.8579	0.8545	0.8545	0.8562	0.8562	0.8562	1	0.8545	0.8579	0.8562	0.8545	0.8562	0.8596	0.8562	0.8562	0.8545
OG_7853	0.2395	0.2395	0.2415	0.2555	0.2395	0.2395	0.2395	0.2395	0.2555	0.2415	0.2555	0.2395	0.2395	0.2395	0.2395	0.2395	0.2395	0.2395	0.2415	0.2395	0.2415	0.2395	0.2395	0.2395	0.2415	1	0.2395	0.2395	0.2395	0.2415	0.2395	0.2395	0.2395	0.2555	0.2395	0.2395	0.2395	0.2395	0.2395	1	0.2395	0.2555	0.2395	0.2395	0.2395	0.2555	0.2415	0.2395	0.2395
OG_7854	0.1831	0.1831	0.1831	0.1831	0.1831	0.1831	0.1831	0.1831	0.1831	0.1831	0.1831	0.1831	0.1831	0.1831	0.1831	0.1831	0.1831	0.1831	0.1831	0.1872	0.1831	0.1831	0.1831	0.1831	0.1831	1	0.1831	0.1831	0.1831	0.1831	0.1831	0.1831	0.1831	0.1831	0.1831	0.1872	0.1831	0.1839	0.1831	1	0.1872	0.1831	0.1831	0.1831	0.1831	0.1831	0.1831	0.1831	0.1831
OG_7855	0.1941	0.1923	0.1941	0.1896	0.1914	0.1959	0.1959	0.1914	0.1941	0.1923	0.1941	0.1959	0.1959	0.1986	0.1959	0.1959	0.1959	0.1959	0.1932	0.1959	0.1932	0.1186	0.1914	0.1959	0.1923	1	0.1959	0.1914	0.1986	0.1923	0.1968	0.1914	0.1959	0.1896	0.1941	0.1959	0.1914	0.1914	0.1914	0.9982	0.1959	0.1941	0.1914	0.1941	0.1959	0.1932	0.1932	0.1941	0.1959
OG_7868	0.0926	0.2486	0.0799	0.2486	0.6421	0.2473	0.6421	0.2473	0.2486	0.2473	0.2486	0.1557	0.2473	0.0805	0.1557	0.4809	0.2486	0.6421	0.1503	0.2281	0.0805	0.6421	0.2486	0.2473	0.1503	1	0.6421	0.2486	0.0852	0.2158	0.4932	0.2486	0.2486	0.2486	0.4932	0.2486	0.2486	0.2473	0.2473	1	0.2486	0.6407	0.2486	0.4932	0.1626	0.1626	0.1503	0.0926	0.2473
OG_7877	0.8011	0.8011	0.8034	0.7978	0.7978	0.8011	0.8056	0.8011	0.8011	0.7978	0.8	0.8022	0.8011	0.8	0.8011	0.8637	0.8011	0.8056	0.7955	0.8011	0.7955	0.7978	0.8011	0.8011	0.7978	1	0.7978	0.8011	0.8	0.7978	0.8022	0.7989	0.8011	0.7978	0.8011	0.8011	0.8011	0.8011	0.8011	1	0.8011	0.8045	0.8011	0.8011	0.7978	0.8011	0.7955	0.7978	0.8011
OG_8028	0.8012	0	0	0	0	0	0.0676	0.1465	1	0.8012	0	0	0.7432	0.8012	0	0	0.0676	0.0676	0.8012	0	0.8012	0.8012	0.8012	0.0639	0	0.8012	0.7992	0.8012	0.8012	0.8012	0	0	0.8012	0	0.8012	0	0.8012	0	0	0.1137	0.0676	0	0.8012	0.8012	0	0.0691	0.8012	0	0.0639
OG_8081	0	0	0	0	0	0	0	0	0	0	0	0	0	0	0	0.1049	0	0	0	0	0	0	0	0.1103	0	0	0.0732	0	0	0	0.1103	0	0	0	0	0	0	0	0	0	0	0	0	0	0	1	0	0	0.1103
OG_809	0.9235	0.075	0.0709	0.0729	0.9248	0.0734	0.9248	0.0734	0.0769	0.0759	0.075	0.0759	0.0734	0.0724	0.0729	0.9222	0.0729	0.9248	0.0759	0.0774	0.0759	0.9248	0.0739	0.0734	0.0759	0.9961	0.9248	0.0739	0.0724	0.0759	0.9222	0.0739	0.0734	0.0729	0.9222	0.0729	0.0739	0.0734	0.0734	0.9961	0.0729	0.9222	0.0739	0.9222	0.0709	0.0729	0.0759	0.9222	0.0734
OG_8167	0.7636	0.1046	0.7622	0.1073	0.7622	0.1037	0.7622	0.1037	0.1073	0.1031	0.0995	1	0.1037	0.9905	1	0.7636	0.1073	0.7622	1	0.1057	0.9986	0.7622	0.7554	0.1037	1	0.1046	0.7622	0.7554	0.9905	0.1031	0.1083	0.7554	0.1037	0.1073	0.7636	0.1073	0.7554	0.1037	0.1037	0.1041	0.1073	0.7582	0.7554	0.1083	1	0.9973	1	0.7636	0.1037
OG_8168	0.0357	0.0434	0.0357	0.0365	0.0357	0.0434	0.0357	0.0434	0.0361	0.0349	0.0434	0.997	0.0434	0.0357	0.997	0.1186	0.0361	0.0357	0.0533	0.0388	0.3619	0.0357	0.0357	0.0434	0.0533	0.0357	0.0357	0.0357	0.0357	0.0342	0.0361	0.0357	0.0434	0.0365	0.1196	0.0361	0.0357	0.0434	0.0434	0.0357	0.0361	0.1196	0.0357	0.0357	0.998	1	0.0361	0.0357	0.0434
OG_8172	0.196	0.196	0.196	0.985	0.196	0.196	0.196	0.196	0.196	0.196	0.196	0.196	0.196	0.196	0.196	0.196	0.196	0.196	0.196	0.196	0.196	0.196	0.196	0.196	0.196	0.9734	0.1952	0.196	0.196	0.196	0.196	0.196	0.196	0.985	0.196	0.196	0.196	0.196	0.196	0.196	0.196	0.196	0.196	0.196	0.196	1	0.196	0.196	0.196
OG_8192	0.5897	0.7058	0.7193	0.7058	0.6004	0.7045	0.7032	0.7058	0.7058	0.7052	1	0.7032	0.7058	0.7058	0.7058	0.7058	0.7058	0.7032	0.7052	0.7058	0.7052	0.6004	0.7058	0.7058	0.7052	0.7058	0.7058	0.7058	0.7058	0.7052	0.7058	0.7058	0.7058	0.7058	0.5897	0.7058	0.7058	0.7058	0.7058	0.7052	0.7058	0.7058	0.7058	0.5897	0.7052	0.7058	1	0.5897	0.7058
OG_8201	0.7645	0.7616	0.7587	0.7558	0.7558	0.7616	0.7471	0.7616	0.7616	0.7529	1	0.7558	0.7558	0.7558	0.7558	0.7558	0.7558	0.7471	0.7529	0.7616	0.7645	0.7558	0.7616	0.7645	0.7529	0.7616	0.7558	0.7616	0.7558	0.7529	0.7558	0.7616	0.7558	0.7558	0.7645	0.7558	0.7616	0.7529	0.7616	0.7616	0.7558	0.7558	0.7616	0.75	0.75	0.7442	0.7529	0.7645	0.7645
OG_8232	0.3121	0.3214	1	0.1579	0.2631	0.3214	0.2631	0.3214	0.3228	0.8345	1	0.2603	0.1579	0.299	0.2603	0.2603	0.2603	0.2631	0.8345	0.3214	0.3228	0.2631	0.3214	0.2603	0.8345	0.3228	0.2631	0.3214	0.299	0.8345	0.2603	0.3214	0.1579	0.1579	0.3121	0.2603	0.3214	0.8345	0.3214	0.3148	0.2603	0.2631	0.3214	0.2603	0.299	0.3055	0.8345	0.3121	0.2603
OG_824	0.9941	1	1	0.996	0.9386	1	0.9941	1	0.996	0.9822	0.9941	0.8356	1	0.996	0.996	1	1	0.9941	0.9822	1	0.9822	1	1	1	0.9822	0.996	0.9822	1	0.996	0.9822	0.996	1	1	0.996	0.9941	1	1	1	1	0.996	1	1	1	0.9941	1	0.9941	0.9822	0.9941	1
OG_8252	0	0	0	0	0	0	0	0	0	0	0.9947	0	0	0	1	0	0	0	0	0	0	0	0	0	0	0	0	0	0	0	0	0	0	0	0	0	0	0	0	0	0	0	0	0	0	0	0	0	0
OG_8270	0.358	0.3617	0.099	0.3571	0.3515	0.3617	0.099	0.3617	0.099	0.2017	1	0.3571	0.3525	0.3515	0.3571	0.3525	0.3469	0.099	0.099	0.3617	0.1628	0.3515	0.3617	0.3525	0.3525	0.099	0.3515	0.3617	0.3515	0.2294	0.3571	0.3617	0.1665	0.3571	0.358	0.3469	0.3617	0.0962	0.3617	0.099	0.3469	0.099	0.3617	0.0999	0.099	0.099	0.099	0.3117	0.3525
OG_8292	0.2485	0.2445	0.2465	0.2465	0.2465	0.2445	0.2465	0.2445	0.2445	0.2445	1	0.2445	0.2445	0.2465	0.2465	0.2445	0.2445	0.2465	0.2465	0.2445	0.2465	0.2465	0.2445	0.2445	0.2465	0.2465	0.2465	0.2445	0.2465	0.2465	0.2465	0.2445	0.2445	0.2465	0.2485	0.2445	0.2445	0.2445	0.2445	0.2465	0.2445	0.2445	0.2445	0.2485	0.2445	0.2465	1	0.2485	0.2445
OG_8294	0.2665	0.281	0.281	0.281	0.281	0.2831	0.2789	0.281	0.281	0.2624	1	0.281	0.281	0.2831	0.2789	0.281	0.281	0.2789	0.2789	0.2831	0.2789	0.281	0.281	0.281	0.2624	0.281	0.281	0.281	0.2831	0.2624	0.281	0.2624	0.281	0.281	0.2665	0.281	0.281	0.281	0.281	0.2624	0.281	0.281	0.281	0.2665	0.281	0.2789	1	0.2665	0.281
OG_8296	0.2626	0.2626	0.2825	0.2626	0.2626	0.2626	0.2639	0.2626	0.2626	0.2626	1	0.2626	0.2626	0.2626	0.2626	0.2626	0.2626	0.2639	0.2626	0.2626	0.2626	0.2626	0.2626	0.2626	0.2626	0.2626	0.2626	0.2626	0.2626	0.2626	0.2626	0.2626	0.2626	0.2626	0.2626	0.2626	0.2626	0.2626	0.2626	0.2626	0.2626	0.2626	0.2626	0.2626	0.2626	0.2626	1	0.2626	0.2626
OG_8301	0.1355	0.1179	0.1029	0.1154	0.1029	0.1179	0.0978	0.1179	0.1154	0.1029	0.1179	0.1212	0.1179	0.1029	0.1212	0.1029	0.1154	0.0978	0.1088	0.1147	0.1029	0.1029	0.1029	0.1179	0.1088	0.1029	0.1029	0.1029	0.1029	0.1029	0.1029	0.1029	0.1029	0.1154	0.1029	0.1154	0.1029	0.1179	0.1179	0.1029	0.1154	0.1029	0.1029	0.1029	0.1088	0.1069	0.1088	0.1355	0.1179
OG_836	0.9877	0.98	0.8585	0.9969	0.98	0.98	0.9877	0.98	0.9969	0.98	0.9908	0.9831	0.98	0.9969	0.9831	0.98	0.98	0.9877	0.9877	0.98	0.9923	0.98	0.98	0.98	0.98	0.9969	0.9831	0.98	0.9969	0.98	0.9831	0.98	0.98	0.9969	0.9877	0.98	0.98	0.98	0.98	0.9969	0.98	0.9969	0.98	0.9877	0.9815	0.9954	0.9923	0.9877	0.98
OG_84	0.8783	0.8838	0.881	0.9876	0.9085	0.8838	0.8893	0.4931	0.4862	0.881	0.881	0.8838	0.8838	0.9794	0.8858	0.8838	0.8838	0.8893	0.881	0.8838	0.881	0.9085	0.8838	0.8838	0.881	0.989	0.9085	0.4931	0.9794	0.881	0.8858	0.4931	0.8838	0.9876	0.8783	0.8838	0.8838	0.4931	0.4931	0.881	0.8838	0.9072	0.8838	0.8755	0.8913	0.9931	0.8803	0.8783	0.8838
OG_841	0.9876	0.9901	0.9983	0.9901	0.9892	0.9901	0.9884	0.9901	0.9048	0.9909	0.9909	0.9901	0.9901	0.9983	0.9892	0.9901	0.9901	0.9884	0.9884	0.9901	0.9859	0.9925	0.9901	0.9901	0.9909	0.9992	0.9925	0.9901	0.9983	0.9909	0.9901	0.9901	0.9901	0.9901	0.9884	0.9901	0.9901	0.9901	0.9901	0.9992	0.9901	0.9934	0.9901	0.9868	0.9917	0.9983	0.9884	0.9884	0.9901
OG_842	0.9969	0.9907	0.9844	1	0.9875	0.9907	0.9907	0.9907	0	1	0.9907	0.9907	0.9907	0.9907	0.9875	0.8505	0.9907	0.9907	1	0.9907	1	0.9875	0.9875	0.9907	1	0.9938	0.9875	0.9907	0.9907	1	0.9907	0.9907	0.9907	1	0.9969	0.9907	0.9907	0.9907	0.9907	0.9938	0.9907	0.9907	0.9875	0.9969	0.9907	0.9875	1	0.9969	0.9907
OG_8434	0.1542	0.1583	0.1583	0.1562	0.1562	0.1562	0.1562	0.1573	0.1552	0.1573	0.1573	0.1573	0.1562	0.1562	0.1573	0.1562	0.1562	0.1562	0.1573	0.1562	0.1573	0.1562	0.1573	0.1562	0.1573	0.1552	0.1573	0.1552	0.1562	0.1573	0.1573	0.1573	0.1562	0.1562	0.1542	0.1562	0.1573	0.1573	0.1573	0.1552	0.1562	0.1573	0.1573	0.1542	0.1573	0.1573	0.1573	0.1542	0.1562
OG_844	0.972	1	0.972	0.98	0.974	1	0.996	1	0.978	0.996	0.96	0.976	1	0.976	0.976	0.46	1	0.996	0.996	1	0.996	0.974	1	1	0.996	0.978	0.974	1	0.976	0.996	0.976	1	1	0.98	0.972	1	1	1	1	0.978	1	0.968	1	0.972	0.972	0.968	0.996	0.972	1
OG_8444	0	0	0	0.0628	0	0	0	0	0	0	0	0	0	0	0	0.2596	0	0	0	0	0	0	0	0	0	0.0636	0.2374	0	0	0	0	0	0	0.0628	1	0	0	0	0	0	0	0	0	0	0	0.0628	0	0	0
OG_8445	0	0	0	0	0	0	0	0	0	0	0	0	0	0	0	0.2176	0	0	0	0	0	0	0	0	0	0	0	0	0	0	0	0	0	0	1	0	0	0	0	0	0	0	0	0	0	0	0	0	0
OG_845	0.9556	0.9515	0.9556	0.998	0.9515	0.9515	0.9798	0.9515	0.998	0.9475	0.9818	0.9798	0.9515	0.998	0.9798	0.9515	0.9515	0.9798	0.998	0.9515	0.998	0.9515	0.9515	0.9515	0.9919	0.998	0.9515	0.9515	0.998	0.9919	0.9798	0.9515	0.9434	0.998	0.9556	0.9515	0.9515	0.9515	0.9515	0.998	0.9515	0.9939	0.9515	0.9556	0.9556	0.9919	0.998	0.9556	0.9515
OG_8454	0.1672	0.1672	0.1672	0.1672	0.1672	0.1672	0.1672	0.1672	0.1672	0.1672	0.1672	0.1672	0.1672	0.1672	0.1672	0.3689	0.1672	0.1672	0.1672	0.1672	0.1672	0.1672	0.1672	0.1672	0.1672	0.1672	0.306	0.1672	0.1672	0.1672	0.1672	0.1672	0.1672	0.1672	1	0.1672	0.1672	0.1672	0.1672	0.1672	0.1672	0.1672	0.1672	0.1672	0.1672	0.1672	0.1672	0.1672	0.1672
OG_8462	0	0.0957	0	0	0	0.0957	0	0.0957	0	0	0	0	0	0	0	0.2291	0	0	0	0.0957	0	0	0.0991	0	0	0.0957	0.0945	0.0957	0	0	0	0.0957	0	0	1	0	0.0957	0	0.0957	0	0	0	0.0991	0	0	0	0	0	0
OG_8468	0.1586	0.138	0.1557	0.138	0.14	0.138	0.14	0.138	0.138	0.138	0.138	0.138	0.138	0.138	0.138	0.9855	0.138	0.14	0.1426	0.138	0.138	0.14	0.138	0.138	0.138	0.138	0.14	0.138	0.138	0.138	0.138	0.138	0.138	0.138	1	0.138	0.138	0.138	0.138	0.138	0.138	0.9927	0.138	0.138	0.138	0.138	0.138	0.1586	0.138
OG_8469	0	0.0363	0.0363	0	0	0.0363	0.036	0.0363	0.0363	0	0.0363	0.1214	0.0363	0	0.1214	0.9554	0.0363	0.036	0.0563	0.0363	0.1546	0	0	0.0363	0.0563	0.036	0	0.0363	0	0	0.0356	0.0363	0.0363	0	0.9979	0.0363	0.0363	0.0363	0.0363	0.036	0.0363	1	0.0363	0.0395	0.1214	0.1214	0.044	0	0.0363
OG_848	0.9907	0.9932	0.9949	0.9729	0.9975	0.9932	0.9941	0.9898	0.9729	0.9941	0.9949	0.9856	0	0.9941	0.9949	0.9932	0.9932	0.9941	0.9949	0.9932	0.9949	0.9992	0.9932	0.9932	0.9949	0.9729	0.9992	0.9932	0.9941	0.9949	0.9949	0.9932	0.9585	0.9729	0.9907	0.9932	0.9932	0.9898	0.9898	0.9729	0.9932	0.9949	0.9932	0.9907	0.9949	0.9932	0.9949	0.9907	0.9932
OG_8493	0.1534	0	0	0.1534	0.1534	0.1534	0	0	0.1534	0	0	0.1534	0.1534	0	0	0.1412	0.1534	0	0	0.1534	0	0.1534	0	0.1534	0	0.1534	0.1534	0	0	0	0.1534	0	0.1534	0.1534	1	0.1534	0	0	0	0	0.1534	0	0	0.1534	0	0	0	0	0.1534
OG_8512	0.1484	0.1543	0.1283	0.1484	0.1276	0.1543	0.1276	0.1543	0.1484	0.1299	0.1543	1	0.1543	0.1031	1	0.1031	0.1484	0.1276	0.3796	0.1491	0.1069	0.1276	0.127	0.1572	0.3796	0.1069	0.1276	0.127	0.1031	0.1031	0.127	0.127	0.1476	0.1484	0.1322	0.1484	0.127	0.1543	0.1543	0.1069	0.1484	0.1031	0.127	0.127	0.3796	0.3815	0.3796	0.1507	0.1572
OG_855	0.9972	0.995	0.9936	0.995	0.9965	0.9965	0.9972	0.9972	0.9873	0.9972	0.9972	0.9972	0.9965	0.7833	0.995	0.9965	0.9965	0.9972	0.9972	0.9965	0.9972	0.995	0.9972	0.9943	0.9972	0.9873	0.9943	0.9972	0.9972	0.9972	0.995	0.9972	0.9965	0.995	0.9972	0.9965	0.9972	0.9972	0.9972	0.9873	0.9965	0.9972	0.9972	0.9972	0.995	0.9929	0.9972	0.9972	0.9943
OG_8559	0.2574	0.3705	0.3705	0.3787	0.3803	0.3705	0.377	0.3787	0.3705	0.377	0.359	0.3754	0.3705	0.3689	0.3787	0.3705	0.3705	0.377	0.3738	0.3705	0.3738	0.3656	0.3787	0.2574	0.377	0.3787	0.3656	0.3787	0.3689	0.377	0.3787	0.3787	0.3705	0.3787	0.2574	0.3705	0.3787	0.3787	0.3787	0.377	0.3705	0.3656	0.3787	0.3311	0.377	0.3754	0.2574	0.3754	0.2574
OG_8561	0.1969	0.3877	0.3831	0.3785	0.3846	0.3954	0.2	0.3969	0.3785	0.1954	0.3938	0.3938	0.1985	0.3923	0.1954	0.3969	0.3938	0.2	0.3969	0.3923	0.3969	0.3877	0.3938	0.1985	0.1954	0.3938	0.3969	0.1985	0.3923	0.3877	0.3923	0.36	0.3923	0.3785	0.3969	0.3923	0.3862	0.3954	0.3877	0.3969	0.3923	0.2323	0.3938	0.3938	0.2015	0.2369	0.1954	0.3969	0.1985
OG_8562	0.3567	0.3567	0.3567	0.3567	0.3567	0.3567	0.3567	0.3567	0.3567	0.3567	0.3567	0.3567	0.3567	0.3567	0.3567	0.3567	0.3567	0.3567	0.3567	0.3567	0.3567	0.3567	0.3567	0.3567	0.3567	0.3567	0.3567	0.3567	0.3567	0.3567	0.355	0.3567	0.3567	0.3567	0.3567	0.3567	0.3567	0.355	0.3567	0.3567	0.3567	0.3567	0.3567	0.3567	0.3567	0.355	0.3567	0.3567	0.3567
OG_863	0.2945	0.9959	0.9898	0.9591	0.9877	0.9959	0.9918	0.2945	0.9959	0.9939	0.9877	0.998	0.9959	0.9939	0.9898	0.9959	0.9959	0.9918	0.9959	0.9959	0.9959	0.9939	0.2945	0.9959	1	0.8057	0.9939	0.9939	0.9939	1	0.9918	0.9939	0.9959	0.9591	0.2945	0.9959	0.9939	0.9939	0.9939	0.8057	0.9959	0.9489	0.2945	0.9959	0.9959	0.9755	0.9959	0.2945	0.9959
OG_866	1	0.982	0.988	0.994	0.994	0.982	0.9749	0.982	0.982	0.9749	0.9772	0.988	0.982	0.9808	0.982	0.982	0.982	0.9749	0.9856	0.982	0.9856	0.994	0.982	0.982	0.9749	0.9976	0.994	0.982	0.9808	0.9749	0.982	0.982	0.982	0.994	0.9964	0.982	0.982	0.982	0.982	0.9749	0.982	0.994	0.982	1	0.9892	0.994	0.9856	1	0.982
OG_8685	0	0	0	0	0	0	0	0	0	0	0	0	0	0	0	1	0	0	0	0	0	0	0	0	0	0	0	0	0	0	0	0	0	0	0	0	0	0	0	0	0	0	0	0	0	0.0375	0	0	0
OG_8699	0.0942	0.0942	0.0942	0.0942	0.0942	0.0942	0.0942	0.0942	0.0942	0.0942	0.0942	0.0942	0.0942	0.0942	0.0942	1	0.0942	0.0942	0.0942	0.0942	0.0942	0.0942	0.0942	0.0942	0.0942	0.0942	0.1557	0.0942	0.0942	0.0942	0.0942	0.0942	0.0942	0.0942	0.111	0.0942	0.0942	0.0942	0.0931	0.0942	0.0942	0.0942	0.0942	0.0942	0.0942	0.0942	0.0942	0.0942	0.0942
OG_8702	0	0	0	0	0	0	0	0	0	0	0	0	0	0	0	1	0	0	0	0	0	0	0	0	0	0	0.0493	0	0	0	0	0	0	0	0	0	0	0	0	0	0	0	0	0	0	0.0238	0	0	0
OG_871	1	0.994	0.9901	0.9881	1	0.994	0.9881	0.994	0.994	0.9821	0.994	0.996	0.994	0.996	0.9881	0.994	0.994	0.9881	0.9821	0.994	0.9821	1	0.994	0.994	0.9821	0.9861	1	0.994	0.996	0.9821	0.9881	0.994	0.994	0.9881	1	0.994	0.994	0.994	0.9881	0.9821	0.994	0.9762	0.994	1	0.9861	0.9901	0.9821	0.9762	0.994
OG_872	1	0.9884	0.9827	0.987	1	0.9884	0.9884	0.9884	0.7775	0.9769	0.9884	0.9855	0.9884	0.9841	0.9827	0.9884	0.9884	0.9884	0.9769	0.9884	0.9769	1	0.9884	0.9884	0.9769	0.987	0.9986	0.9884	0.9841	0.9769	0.9827	0.9884	0.9884	0.987	1	0.9884	0.9884	0.9884	0.9884	0.9769	0.9884	0.9855	0.9884	1	0.9884	0.9827	0.9769	0.9841	0.9884
OG_8727	0	0.0578	0	0	0	0	0	0	0	0	0	0	0	0	0	1	0	0	0	0	0	0.0578	0	0	0	0	0.1047	0	0	0	0	0	0	0	0.1258	0	0	0	0	0	0	0	0	0	0	0	0	0	0
OG_8733	0.2893	0.75	0.7459	0.7376	0.7438	0.75	0.7459	0.2893	0.75	0.7459	0.7459	0.75	0.75	0.7479	0.7459	1	0.75	0.7459	0.75	0.75	0.75	0.75	0.2893	0.75	0.7459	0.7562	0.75	0.75	0.7479	0.7459	0.7459	0.75	0.75	0.7376	0.2893	0.75	0.75	0.75	0.75	0.7562	0.75	0.7376	0.2893	0.75	0.75	0.7479	0.75	0.2893	0.75
OG_8734	0.3742	0.8498	0.8498	0.8445	0.8498	0.8498	0.8511	0.4769	0.8498	0.8498	0.5718	0.8432	0.8498	0.8498	0.8485	1	0.8498	0.8511	0.8485	0.8498	0.8485	0.7971	0.5217	0.8498	0.8498	0.8195	0.8498	0.8485	0.8498	0.8498	0.8458	0.8485	0.8498	0.8445	0.3742	0.8498	0.8485	0.8485	0.8485	0.8195	0.8498	0.8498	0.5217	0.8498	0.8458	0.8498	0.8485	0.5481	0.8498
OG_8735	0.8091	0.8091	0.8113	0.8047	0.8036	0.8091	0.8147	0.8091	0.8091	0.7991	0.8058	0.8102	0.8091	0.8069	0.8113	1	0.8091	0.8147	0.8036	0.8091	0.8036	0.8036	0.8091	0.8091	0.7991	0.8579	0.8036	0.8091	0.8069	0.7991	0.8124	0.8069	0.8091	0.8047	0.8091	0.8091	0.8091	0.8091	0.8091	0.8579	0.8091	0.8113	0.8091	0.8091	0.8024	0.8102	0.8036	0.8036	0.8091
OG_8944	0.9807	0.9807	0.9807	0.9807	0.9807	0.9807	0.9807	0.9807	0.9807	0.9807	0.9807	0.9807	0.9807	0.9807	0.9807	0.9807	0.9807	0.9807	0.9807	0.9807	0.9807	0.9807	0.9807	0.9807	0.9807	0.9807	0.973	0.9807	0.9807	0.9807	0.9807	0.9807	0.9807	0.9807	0.9807	0.9807	0.9807	0.9807	0.9807	0.9691	0.9807	0.9807	0.9807	0.9807	0.9807	0.9807	0.9961	0.9807	0.9807
OG_8977	0.8775	0.8808	0.2038	0.8775	0.8797	0.8775	0.206	0.8686	0.8775	0.9967	0.8808	0.8775	0.8775	0.8708	0.2049	0.8753	0.8775	0.206	0.8808	0.8775	0.8808	0.9955	0.8686	0.8775	1	0.8775	0.8797	0.8686	0.8708	1	0.8775	0.8686	0.8775	0.8775	0.8775	0.8775	0.8686	0.8686	0.8686	1	0.8775	0.2049	0.8686	0.8775	0.1993	0.206	0.8808	0.8775	0.8775
OG_8981	0.4253	0.4368	0.4299	0.4299	0.4299	0.4368	0.4299	0.4368	0.4299	0.4276	0.3931	0.623	0.4368	0.4276	0.4276	0.4368	0.4368	0.4299	0.4276	0.4368	0.4276	1	0.4368	0.4368	0.4276	0.4299	0.4299	0.4368	0.4276	0.4276	0.4276	0.4368	0.4368	0.4299	0.4253	0.4368	0.4368	0.5218	0.4368	0.4299	0.4368	0.4299	0.4368	0.4253	0.4253	0.4299	0.4276	0.4253	0.4368
OG_900	0.1879	0.9727	0.9697	0.9652	0.9667	0.9803	0.1909	1	0.9652	0.1864	0.9833	0.9833	0.1909	0.9788	0.1924	1	0.9833	0.1909	1	0.9803	1	0.9727	0.9833	0.1909	0.1864	0.9833	1	0.1909	0.9788	0.9697	0.9788	0.9258	0.9803	0.9652	1	0.9803	0.9758	0.9985	0.9727	1	0.9803	0.197	0.9833	0.9833	0.1879	0.2	0.1864	1	0.1909
OG_902	0.9848	0.9794	0.9848	0.9726	0.9886	0.9871	0.9863	0.9863	0.9871	0.9825	0.9863	0.9886	0.9871	0.9863	0.984	0.9886	0.9871	0.9863	0.9825	0.9871	0.9825	0.9886	0.9863	0.9871	0.9794	0.9992	0.981	0.9863	0.9863	0.9825	0.984	0.9863	0.9871	0.9726	0.9848	0.9871	0.9863	0.9863	0.9863	0.9825	0.9871	0.9817	0.9863	0.9848	0.9825	0.9886	0.9825	0.9848	0.9871
OG_9020	0.2178	0.2194	0.2211	0.2178	0.2211	0.2194	0.2161	0.2178	0.2211	1	0.2211	0.2211	0.2194	0.2178	0.2211	0.2194	0.2194	0.2161	0.2194	0.2194	0.2194	0.2211	0.2178	0.2194	1	0.2228	0.2211	0.2178	0.2178	1	0.2161	0.2178	0.2194	0.2178	0.2178	0.2194	0.2178	0.2178	0.2178	0.2228	0.2194	0.2211	0.2178	0.2178	0.2211	0.2161	0.2194	0.2194	0.2194
OG_9086	0.273	0.2698	0.2687	0.2719	0.2719	0.2698	0.1593	0.2719	0.2698	0.9989	0.2719	0.2719	0.2698	0.2719	0.2719	0.2698	0.2698	0.1593	0.2719	0.2308	0.2719	0.2719	0.2719	0.2698	0.9989	0.2698	0.2719	0.2719	0.2719	0.9989	0.2719	0.2719	0.2698	0.2719	0.273	0.2698	0.2719	0.2719	0.2719	0.9989	0.2698	0.2719	0.2719	0.273	0.2719	0.2719	0.2719	0.2719	0.2698
OG_9087	0.2607	0.2607	0.2644	0.26	0.2607	0.2607	0.2607	0.2607	0.2607	0.9993	0.2607	0.2644	0.2615	0.2607	0.2607	0.2607	0.26	0.2607	0.2607	0.2607	0.2607	0.2607	0.2607	0.2644	0.9993	0.2607	0.2607	0.2622	0.2607	0.9993	0.2607	0.2607	0.2644	0.26	0.2607	0.26	0.2607	0.193	0.2607	0.9993	0.26	0.2607	0.2607	0.2593	0.2622	0.2607	0.2607	0.2607	0.2644
OG_9105	0.2261	0.2299	0.2299	0.2299	0.2222	0.2299	0.228	0.2299	0.2299	0.2261	0.2299	1	0.2299	0.228	0.228	0.2414	0.2299	0.228	0.2261	0.2299	0.2395	0.2299	0.2299	0.2414	0.2261	0.2299	0.2299	0.2299	0.228	0.2261	0.228	0.2299	0.2414	0.2299	0.2261	0.2299	0.2299	0.2299	0.2299	0.2299	0.2299	0.2299	0.2299	0.2261	0.2299	0.2299	0.2261	0.2261	0.2414
OG_9119	0.1196	0.101	1	0.121	0.121	0.1156	0.121	0.121	0.121	0.0997	0.121	1	0.121	0.1123	0.121	0.1036	0.1156	0.121	0.1123	0.1156	0.1123	0.121	0.105	0.1156	0.0997	0.1023	0.121	0.1156	0.1278	0.0997	0.105	0.121	0.121	0.121	0.1196	0.101	0.121	0.121	0.121	0.0997	0.101	0.121	0.105	0.1196	0.6441	0.1156	0.1123	0.1023	0.1156
OG_916	1	1	0.9979	1	1	1	1	1	1	0.9938	0.9959	1	1	0.9938	1	1	1	1	0.9959	1	0.9959	1	1	0.9959	0.9938	1	0.9938	0.9959	0.9938	0.9938	1	1	1	1	1	1	1	1	1	1	1	1	1	1	1	1	0.9959	1	0.9959
OG_917	0.9973	0.9893	0.9933	0.9893	0.9933	0.9893	0.996	0.9879	0.9893	1	0.9906	0.996	0.9866	0.996	0.996	0.9893	0.9893	0.996	0.9973	0.9893	0.9973	0.9933	0.9879	0.9866	1	0.9893	0.992	0.9879	0.996	1	0.996	0.9879	0.9866	0.9893	0.9973	0.9893	0.9879	0.9879	0.9879	0.9893	0.9893	1	0.9879	0.9879	0.9906	0.9866	0.9973	0.9973	0.9866
OG_9225	0.1596	0.1481	0.1423	0.0848	0.0848	0.1481	0.0823	0.1481	0.084	0.14	0.1481	0.0848	0.1481	0.0848	0.0848	0.1209	0.0848	0.0823	0.0889	0.0848	1	0.0848	0.153	0.1449	0.0889	0.084	0.0848	0.153	0.0848	0.0848	0.0848	0.153	0.1449	0.0848	0.1596	0.0848	0.153	0.1481	0.1481	0.084	0.0848	0.1135	0.153	0.0823	0.0987	0.0987	0.0889	0.1596	0.1449
OG_9231	0.0509	0.0586	0.0586	0.058	0.0487	0.0586	0.057	0.0603	0.0592	0	0.0565	0.057	0.0586	0.0592	0.0575	0.0586	0.0586	0.057	0.058	0.0586	1	0.0609	0.0603	0.0586	0.0598	0.0592	0.0553	0.0603	0.0592	0.0598	0.0575	0.0603	0.0586	0.058	0.0509	0.0586	0.0603	0.0603	0.0603	0.0592	0.0586	0.057	0.0603	0.0509	0.0592	0.058	0.058	0.0509	0.0586
OG_9232	0	0	0	0	0	0	0	0	0	0	0	0.8276	0	0.817	0.8276	0	0	0	0.8302	0	1	0	0	0	0.8302	0	0	0	0.817	0	0	0	0	0	0	0	0	0	0	0	0	0	0	0	0.8355	0.8276	0.8302	0	0
OG_924	0.983	0.9901	0.9695	0.9937	0.9821	0.9919	0.9821	0.9919	0.9937	0.9794	0.9991	0.9614	0.9919	0.9605	0.9614	0.965	0.9937	0.9821	0.9605	0.9892	0.9623	0.9821	0.9883	0.9919	0.9605	0.9946	0.9821	0.9874	0.9605	0.9794	0.9803	0.9883	0.9919	0.9937	0.983	0.9937	0.9883	0.9919	0.9919	0.9946	0.9937	0.9821	0.9883	0.9803	0.9614	0.9596	0.9605	0.983	0.9919
OG_9329	0.9343	0.9343	0.9108	0.9249	0.9343	0.9343	0.9343	0.939	0.9343	0.9343	0.9249	0.9343	0.9343	1	0.9343	0.9343	0.9343	0.9343	0.9343	0.9343	0.9343	0.9343	0.939	0.9343	0.9343	0.9343	0.9343	0.939	1	0.9343	0.9343	0.939	0.9343	0.9249	0.9343	0.9343	0.939	0.939	0.939	0.9343	0.9343	0.9343	0.939	0.9343	0.9343	0.9343	0.9343	0.9249	0.9343
OG_9377	0.1774	0.0291	0.3742	0.2556	0.3725	0.3722	0.3792	0.197	0.3061	0.0274	0.373	0.3722	0.2528	0.9997	0.3764	0.3041	0.3027	0.3747	0.3725	0.3722	0.3728	0.3733	0.1889	0.3027	0.0314	0.0995	0.3733	0.3742	1	0.0314	0.1889	0.0521	0.2326	0.3744	0.1774	0.1617	0.3742	0.197	0.197	0.0305	0.1617	0.3733	0.1889	0.0485	0.3728	0.3719	0.3728	0.2528	0.3027
OG_94	0.9914	0.9801	0.9793	0.9983	1	0.9801	0.9845	0.9801	0.9888	0.7409	0.9283	0.9879	0.9801	0.9957	0.9879	0.9758	0.9801	0.9845	0.9862	0.9801	0.9862	1	0.9801	0.9801	0.8661	0.9888	0.247	0.9801	0.9957	0.9879	0.9879	0.9801	0.9801	0.9983	0.9914	0.9801	0.9801	0.9801	0.9801	0.9888	0.9801	0.9206	0.9801	0.9914	0.9836	0.9715	0.9862	0.9914	0.9801
OG_943	1	0.7335	0.7335	0.7335	1	0.7335	1	0.7335	0.7335	0.7335	0.7335	0.9046	0.7335	0.9291	0.9046	1	0.7335	1	0.9046	0.7335	0.9169	1	0.7335	0.7335	0.9046	0.7482	1	0.7335	0.9291	0.7335	1	0.7335	0.7335	0.7335	1	0.7335	0.7335	0.7335	0.7335	0.7482	0.7335	1	0.7335	1	0.9046	0.9046	0.9046	1	0.7335
OG_945	0.9978	0.9833	0.1996	0.9666	1	0.9666	0.2062	0.9699	0.9978	0.8807	0.9833	0.9978	0.9666	0.961	0.204	0.9777	0.9666	0.2062	0.9833	0.9666	0.9833	1	0.9699	0.9666	0.8807	0.9978	0.9911	0.9699	0.961	0.8807	0.9978	0.9699	0.9666	0.9666	0.9978	0.9666	0.9699	0.9699	0.9699	0.8807	0.9666	0.1996	0.9699	0.9978	0.1996	0.2007	0.9833	0.9978	0.9666
OG_946	1	0	0	0	0	0.0565	0	0.1341	0.8004	1	0	0	0.8322	1	0	0	0	0	1	0	0.9965	1	1	0	0	1	0.9117	1	1	1	0	0	1	0	1	0	1	0	0	0.1014	0	0	1	1	0	0.0707	1	0	0
OG_9604	0.2656	0.6129	0.2663	0.2634	0.2634	0.6129	0.2656	0.6129	0.4211	0.2641	0.2627	0.267	0.6129	0.2641	0.267	0.6129	0.6122	0.2656	0.2634	0.6129	0.2627	0.2634	0.6129	0.6129	0.2641	0.2359	0.2634	0.6129	0.2641	0.8625	0.267	0.6129	0.6129	0.2634	0.2656	0.6122	0.6129	0.6129	0.6129	0.2663	0.6122	0.2641	0.6129	0.2656	0.2648	0.2641	0.2634	1	0.6129
OG_961	0	0	0.9367	0.9958	0.9992	0	0.995	0	0	0.995	0.9958	0.9983	0	0.5595	0.9967	0	0	0.995	0	0	0	0.9992	0.5445	0	0	0	0.9992	0.9983	0.5595	0.9967	0	0	0	0.9958	0	0	0.9983	0	0	0.9967	0	0.9942	0.5445	0	0.9967	0.9917	0	0	0
OG_962	0.2896	0.2896	0.9873	0.9936	0.9884	0.2896	0.9936	0.9977	0.2896	0.9266	0.9873	0.9936	0.2896	0.9954	0.9925	0.2809	0.2896	0.9936	0.2896	0.1821	0.2896	0.2896	0.9977	0.2896	0.2896	0.2896	0.9879	0.9977	0.9954	0.9329	0.2896	0.2896	0.2896	0.9936	0.2896	0.2896	0.9965	0.9977	0.9977	0.9965	0.2896	0.9936	0.9977	0.2896	0.9948	0.9936	0.2896	0.2896	0.2896
OG_9629	0.5702	0.5639	1	0.5681	0.5681	0.5639	0.5639	0.5639	0.5681	0.5597	0.5618	0.5681	0.5639	0.566	0.5681	0.5639	0.5639	0.5639	0.5639	0.5639	0.5639	0.5681	0.5639	0.5639	0.5597	0.5681	0.5681	0.5639	0.566	0.5597	0.5681	0.5639	0.5639	0.5681	0.5702	0.5639	0.5639	0.5639	0.5639	0.4486	0.5639	0.5639	0.5639	0.5702	0.5681	0.5681	0.5639	0.9811	0.5639
OG_9647	0.9021	0.8557	1	0.8557	0.8454	0.8402	0.8711	0.8454	0.8763	0.8763	0.8763	0.8711	0.8763	0.8763	0.8711	0.5155	0.8402	0.8711	0.8763	0.866	0.8763	0.8454	0.8454	0.8144	0.8763	0.8608	0.8557	0.8454	0.8763	0.8763	0.8711	0.8454	0.8763	0.8557	0.9021	0.8402	0.8454	0.8454	0.8454	0.8608	0.8402	0.8608	0.8454	0.8711	0.8608	0.8608	0.8763	0.8918	0.8144
OG_9667	0.4472	0.4465	1	0.4479	0.4486	0.4479	0.45	0.4493	0.45	0.4472	0.4493	0.4493	0.4486	0.45	0.4493	0.4493	0.4472	0.45	0.4486	0.4486	0.4458	0.4486	0.4493	0.45	0.4472	0.3613	0.4479	0.4493	0.45	0.4472	0.4493	0.4493	0.4486	0.4479	0.4472	0.4472	0.4493	0.4493	0.4493	0.45	0.4472	0.4507	0.4493	0.4507	0.4493	0.4507	0.4486	0.4472	0.45
OG_967	0.9841	0.9768	0.974	0.9566	0.9725	0.9768	0.9812	0.9797	1	0.9783	0.9797	0.9812	0.9754	0.9797	0.9855	0.9768	0.9768	0.9812	0.9841	0.9768	0.9841	0.9768	0.9797	0.9768	0.9783	0.275	0.9768	0.9797	0.9797	0.9783	0.9855	0.9797	0.9768	0.9566	0.9841	0.9768	0.9797	0.9797	0.9797	1	0.9768	0.9711	0.9797	0.9841	0.9841	0.9841	0.9841	0.9797	0.9768
OG_9670	0.0636	0.0636	1	0.0632	0.0636	0.0636	0.0636	0.0636	0.0636	0.0636	0.0636	0.0636	0.0636	0.0636	0.0636	0.0636	0.0636	0.0636	0.0636	0.0636	0.0636	0.0636	0.0636	0.0636	0.0636	0.0636	0.0636	0.0636	0.0636	0.0636	0.0636	0.0636	0.0636	0.0632	0.0636	0.0636	0.0636	0.0636	0.0636	0.0636	0.0636	0.0636	0.0636	0.0636	0.0636	0.0636	0.0636	0.0636	0.0636
OG_9675	0.9012	0.0974	1	0.0974	0.7903	0.0974	0.7903	0.0981	0.0974	0.0974	0.0981	0.0981	0.0974	0.0974	0.0981	0.1107	0.0974	0.7903	0.0981	0.0974	0.0981	0.7903	0.3068	0.0974	0.0974	0.0974	0.7903	0.3068	0.0974	0.0974	0.0974	0.3068	0.0974	0.0974	0.1114	0.0974	0.3068	0.0981	0.0981	0.0974	0.0974	0.1114	0.3068	0.0981	0.0981	0.0981	0.0981	0.9012	0.0974
OG_9676	0.8539	0.0588	1	0.0568	0.8512	0.0588	0.8512	0.0588	0.0568	0.0588	0.0568	0.0572	0.0588	0.0594	0.0572	0.1702	0.0588	0.8512	0.0588	0.0588	0.0588	0.8512	0.8432	0.0588	0.0588	0.0568	0.8512	0.8432	0.0594	0.0588	0.0572	0.8432	0.0588	0.0568	0.1676	0.0588	0.8432	0.0588	0.0588	0.0568	0.0588	0.1702	0.8432	0.0588	0.0588	0.0568	0.0588	0.8566	0.0588
OG_9686	0.7356	0.7487	0.998	0.7477	0.7356	0.7487	0.7346	0.7487	0.7487	0.7467	0.7477	0.7356	0.7487	0.7356	0.7356	0.7487	0.7467	0.7346	0.7376	0.7487	0.7376	0.7356	0.7497	0.7487	0.7467	0.7467	0.7356	0.7487	0.7356	0.7467	0.7356	0.7487	0.7487	0.7477	0.7356	0.7467	0.7487	0.7487	0.7487	0.7467	0.7467	0.7356	0.7497	0.7356	0.7336	0.7356	0.7376	0.7356	0.7487
OG_9690	0.4857	0.4857	1	0.4857	0.4857	0.4857	0.4818	0.4857	0.4857	0.4857	0.4857	0.4857	0.4857	0.4857	0.4857	0.4857	0.4883	0.4818	0.4857	0.4857	0.4857	0.4857	0.4857	0.4857	0.4857	0.4857	0.4857	0.4857	0.4857	0.4857	0.4857	0.4857	0.4857	0.4857	0.4857	0.4857	0.4857	0.4857	0.4857	0.4857	0.4857	0.4857	0.4857	0.4857	0.4857	0.487	0.4857	0.4857	0.4857
OG_9703	0.6866	0.6866	1	0.6866	0.6866	0.6866	0.6866	0.6866	0.6866	0.6866	0.6866	0.6866	0.6866	0.6866	0.6866	0.6866	0.6866	0.6866	0.6866	0.6866	0.6866	0.6866	0.6866	0.6866	0.6866	0.6866	0.6866	0.6866	0.6866	0.6866	0.6866	0.6866	0.6866	0.6866	0.6866	0.6866	0.6866	0.6866	0.6866	0.6866	0.6866	0.6866	0.6866	0.6866	0.6866	0.6866	0.6866	0.6866	0.6866
OG_9705	0.1055	0.8816	0.9982	0.8799	0.0933	0.8746	0.0938	0.8746	0.8799	0.8746	0.8834	0	0.8746	0	0	0.0802	0.8799	0.0938	0.0933	0.6343	0	0.0933	0.8834	0.8746	0.0933	0	0.0933	0.8834	0	0.8746	0	0.8834	0.8728	0.8799	0.1055	0.8799	0.8834	0.8746	0.8746	0	0.8799	0.0809	0.8834	0	0.0809	0.0823	0.0933	0.1069	0.8746
OG_9706	0	0	0.9982	0	0	0	0	0	0	0	0	0	0	0	0	0	0	0	0	0	0	0	0	0	0	0	0	0	0	0	0	0	0	0	0	0	0	0	0	0	0	0	0	0	0	0	0	0	0
OG_9714	0.2629	0.3007	1	0.2165	0.2629	0.1351	0.8557	0.1924	0.1351	0.1351	0.3265	0.1351	0.1351	0.1351	0.1351	0.3007	0.2955	0.8557	0.1351	0.3007	0.1351	0.2629	0.1924	0.1351	0.1351	0.3007	0.2629	0.1924	0.1351	0.1351	0.1351	0.1718	0.1351	0.2165	0.2629	0.3007	0.1924	0.1924	0.1924	0.1351	0.3007	0.1856	0.1924	0.2629	0.1351	0.1351	0.1351	0.3127	0.1351
OG_9731	0.128	0.2253	0.1292	0.2091	0.1099	0.2253	0.1099	0.2253	0.2091	0.1018	0.2253	0.1204	0.2253	0.0775	0.1204	0.0974	0.2091	0.1099	0.141	0.2107	0.1105	0.1099	0.1062	0.222	0.141	0.078	0.1099	0.1062	0.0775	0.0861	0.0943	0.1062	0.1579	0.2091	0.128	0.2091	0.1062	0.2253	0.2253	0.078	0.2091	0.0961	0.1062	0.0943	0.148	0.148	0.141	0.1274	0.222
OG_9733	0.0987	0.7204	0	0.7086	0.2577	0.7145	0.2592	0.7145	0.7086	0.7145	0.7204	0.1757	0.7145	0.0908	0.1757	0.2343	0.7086	0.2592	0.1845	0.8243	0.0919	0.2592	0.716	0.7145	0.1845	0.2548	0.2592	0.716	0.0908	0.5739	0.2679	0.716	0.7101	0.7086	0.2504	0.7086	0.716	0.7145	0.7145	0.2548	0.7086	0.2592	0.716	0.2679	0.1786	0.1786	0.1845	0.0987	0.7145
OG_98	0.9691	1	0.9757	0.9691	0.9713	1	0.9834	1	1	0.9647	0.9713	0.9768	1	0.9691	0.968	1	1	0.9834	0.9834	1	0.9834	0.9691	1	1	0.9647	0.7914	0.9691	1	0.9691	0.9647	0.9702	0.9978	1	0.9691	0.9691	1	1	1	1	0.7914	1	0.9724	1	0.9691	0.9801	0.9845	0.9834	0.968	1
OG_9801	0.2272	0.2292	0.2258	0.2272	0.2285	0.2292	0.2265	0.2265	0.2265	0.2251	0.2319	0.2265	0.2292	0.2251	0.2265	0.2292	0.2292	0.2265	0.2312	0.2292	0.2312	0.2285	0.2265	0.131	0.2251	0.2265	0.2265	0.2265	0.2251	0.2251	1	0.2265	0.2292	0.2272	0.2272	0.2292	0.2265	0.2265	0.2265	0.2285	0.2292	0.2265	0.2265	0.2272	0.2278	0.2319	0.2312	0.2272	0.131
OG_9802	0.2198	0.2211	0.2211	0.2198	0.2161	0.2211	0.2198	0.2211	0.2211	0.2186	0.2173	0.2173	0.2211	0.2173	0.2173	0.2211	0.2211	0.2198	0.2186	0.2211	0.2186	0.2161	0.2211	0.2211	0.2186	0.2211	0.2186	0.2211	0.2173	0.2186	1	0.2211	0.2211	0.2198	0.2198	0.2211	0.2173	0.2211	0.2211	0.2211	0.2211	0.2161	0.2211	0.2198	0.2186	0.2186	0.2186	0.2198	0.2211
OG_9805	0.1515	0.1587	0.1563	0.1571	0.1579	0.1587	0.1595	0.1604	0.1571	0.1539	0.1604	0.1587	0.1587	0.1587	0.1587	0.1587	0.1587	0.1595	0.1571	0.1587	0.1571	0.162	0.1604	0.1579	0.1539	0.1571	0.1612	0.1604	0.1587	0.1539	1	0.1604	0.1587	0.1571	0.1515	0.1587	0.1604	0.1604	0.1604	0.1571	0.1587	0.1579	0.1604	0.1515	0.1587	0.1604	0.1571	0.1515	0.1579
OG_9806	0	0.0316	0	0	0	0	0	0	0	0	0	0	0	0	0	0	0	0	0	0	0	0	0	0	0	0	0	0	0.1213	0	1	0	0	0	0	0	0	0	0	0	0	0	0	0	0	0	0	0	0
OG_9807	0.1054	0.112	0.1162	0.1112	0.1095	0.112	0.1137	0.112	0.1154	0.1162	0.1095	0.1129	0.112	0.1112	0.1129	0.112	0.112	0.1137	0.1162	0.112	0.1162	0.1095	0.112	0.112	0.1162	0.1154	0.1095	0.112	0.1112	0.1162	1	0.112	0.112	0.1112	0.1054	0.112	0.112	0.112	0.112	0.1154	0.112	0.1095	0.112	0.1054	0.1087	0.1095	0.1162	0.1054	0.112
OG_9896	0.0709	0.0709	0.7777	0.0713	0.0713	0.0709	0.0709	0.0709	0.0709	0.0709	0.0709	0.0709	0.0709	0.0709	0.0709	0.0709	0.0709	0.0709	0.0709	0.0709	0.0709	0.0713	0.0709	0.0709	0.0709	0.0704	0.0713	0.0709	0.0709	0.0709	0.0709	0.0709	0.0709	0.0713	0.0709	0.0709	0.0709	0.0709	0.0709	0.0709	0.0709	0.0709	0.0709	0.0709	0.0709	0.0709	0.0709	0.0713	0.0709
OG_9976	0.7769	0.7729	0.7729	0.7782	0.7782	0.7729	0.417	0.7782	0.7729	0.7769	0.7782	0.7782	0.7729	0.7782	0.7782	0.7729	0.7729	0.4157	0.7782	0.6786	0.7782	0.7782	0.7782	0.7729	0.7769	0.7729	0.7782	0.7782	0.7782	0.7769	0.7782	0.7782	0.7729	0.7782	0.7769	0.7729	0.7782	0.7782	0.7782	0.7769	0.7729	0.7782	0.7782	0.7769	1	0.7782	0.7782	0.7782	0.7729
OG_9979	0.1062	0.0904	0.6601	0.1055	0.1062	0.1096	0.1062	0.1014	0.1096	0.0884	0.1069	0.6601	0.1096	0.1062	0.1062	0.0988	0.1096	0.1062	0.1062	0.1096	0.1062	0.1062	0.0973	0.1096	0.0884	0.0911	0.1062	0.1096	0.1288	0.0884	0.0973	0.1014	0.1014	0.1055	0.1062	0.0904	0.1096	0.1014	0.1014	0.0884	0.0904	0.1069	0.0973	0.1007	1	0.1096	0.1062	0.0911	0.1096
[truncated: 108 more columns]
